# Supplementary material for: LMTK3 inhibition affects microtubule stability
Source: Mol Cancer. 2021 Mar 17;20:53. doi: 10.1186/s12943-021-01345-3 (PMC7968321; doi:10.1186/s12943-021-01345-3)
Supplement: Supplementary file 1 — Additional file 1: Supplementary Table S1. Identified proteins and comparative quantification of TMT label intensities. [file 12943_2021_1345_MOESM1_ESM.xls]

## Sheet: TMT proteomics results
Control 1	Control 2	Control 3	C28 - 1	C28 - 2	C28 - 3	Student's T-test Significant C28_Control	Student's T-test significant	Peptides	Razor + unique peptides	Unique peptides	Sequence coverage [%]	Unique + razor sequence coverage [%]	Unique sequence coverage [%]	Mol. weight [kDa]	Q-value	Score	Intensity	MS/MS count	-Log Student's T-test p-value C28_Control	Student's T-test Difference C28_Control	Student's T-test Test statistic C28_Control	Protein IDs	Majority protein IDs	Protein names	Gene names	id	Peptide counts (all)	Peptide counts (razor+unique)	Peptide counts (unique)	Fasta headers	Number of proteins	Peptides Total proteins	Razor + unique peptides Total proteins	Unique peptides Total proteins	Sequence length	Sequence lengths	Identification type Total proteins	Sequence coverage Total proteins [%]	Intensity Total proteins	Peptide IDs	Peptide is razor	Mod. peptide IDs	Evidence IDs	MS/MS IDs	Best MS/MS	Oxidation (M) site IDs	Oxidation (M) site positions	Taxonomy IDs
19.8192	19.8007	19.8106	20.1066	20.0961	20.0994	+	C28_Control	14	14	14	35.2	35.2	35.2	66.248	0	124.93	642980000	19	5.9132	0.290499	47.0447	Q5JTV8;A0A0A0MSK5;J3KN66;H0YD16;H0Y4R4;H0YDU3	Q5JTV8;A0A0A0MSK5;J3KN66	Torsin-1A-interacting protein 1	TOR1AIP1	2127	14;13;13;5;5;4	14;13;13;5;5;4	14;13;13;5;5;4	sp|Q5JTV8|TOIP1_HUMAN Torsin-1A-interacting protein 1 OS=Homo sapiens OX=9606 GN=TOR1AIP1 PE=1 SV=2;tr|A0A0A0MSK5|A0A0A0MSK5_HUMAN Torsin-1A-interacting protein 1 OS=Homo sapiens OX=9606 GN=TOR1AIP1 PE=1 SV=1;tr|J3KN66|J3KN66_HUMAN Torsin-1A-interacting pr	6	14	14	14	583	583;462;599;198;296;193	By MS/MS	35.2	642980000	1538;2498;4594;4619;6841;8197;9524;9647;10040;10310;10495;10807;12278;12791	True;True;True;True;True;True;True;True;True;True;True;True;True;True	1535;2504;4617;4642;6885;8248;9579;9702;10103;10371;10559;10873;12353;12867	2282;3719;6677;6709;10081;11943;13776;13938;14452;14822;14823;15090;15091;15092;15534;15535;15536;17705;18432;18433	2255;3669;6647;6680;10007;11850;13665;13831;14355;14724;14725;14977;14978;14979;15416;15417;17558;18281;18282	2255;3669;6647;6680;10007;11850;13665;13831;14355;14724;14977;15417;17558;18281			-1;-1;-1;-1;-1;-1
12.5811	12.4284	12.4204	10.3222	10.3222	10.3222	+	C28_Control	2	1	1	3	1.4	1.4	86.16	0.001935	6.5416	3227800	1	5.68356	-2.15452	-41.2099	Q9Y5V3	Q9Y5V3	Melanoma-associated antigen D1	MAGED1	2873	2	1	1	sp|Q9Y5V3|MAGD1_HUMAN Melanoma-associated antigen D1 OS=Homo sapiens OX=9606 GN=MAGED1 PE=1 SV=3	1	2	1	1	778	778	By MS/MS	3	3227800	1431;4335	True;False	1429;4357	2093;6302	2077;6286	2077;6286			-1
17.8404	17.7453	17.809	18.7418	18.8011	18.8241	+	C28_Control	5	3	3	31.1	19.7	19.7	20.504	0	18.782	168180000	4	4.92814	0.990764	26.6413	P61225;P10114;F6U784	P61225	Ras-related protein Rap-2b	RAP2B	1808	5;2;2	3;0;0	3;0;0	sp|P61225|RAP2B_HUMAN Ras-related protein Rap-2b OS=Homo sapiens OX=9606 GN=RAP2B PE=1 SV=1	3	5	3	3	183	183;183;108	By MS/MS	31.1	168180000	1455;11816;12332;12624;12785	True;True;True;False;False	1452;11888;12407;12700;12861	2129;16998;17780;17781;17782;18209;18210;18211;18212;18426	2114;16878;17632;17633;18053;18054;18055;18274	2114;16878;17632;18055;18274			-1;-1;-1
18.6412	18.7081	18.7156	19.3231	19.4095	19.4625	+	C28_Control	3	3	3	7.5	7.5	7.5	49.255	0	32.284	146500000	6	3.95129	0.710064	15.1083	Q15428;K7EMT0	Q15428;K7EMT0	Splicing factor 3A subunit 2	SF3A2	1101	3;3	3;3	3;3	sp|Q15428|SF3A2_HUMAN Splicing factor 3A subunit 2 OS=Homo sapiens OX=9606 GN=SF3A2 PE=1 SV=2;tr|K7EMT0|K7EMT0_HUMAN Splicing factor 3A subunit 2 (Fragment) OS=Homo sapiens OX=9606 GN=SF3A2 PE=1 SV=2	2	3	3	3	464	464;135	By MS/MS	7.5	146500000	2876;9444;11284	True;True;True	2885;9499;11353	4268;4269;13663;13664;16185;16186	4221;4222;13552;13553;16073;16074	4221;13552;16073			-1;-1
20.3243	20.3643	20.3951	20.8058	20.8854	20.8799	+	C28_Control	8	8	8	10.7	10.7	10.7	100.18	0	72.149	818160000	10	3.9498	0.495808	15.0951	P49756;E9PQU5	P49756	RNA-binding protein 25	RBM25	1711	8;3	8;3	8;3	sp|P49756|RBM25_HUMAN RNA-binding protein 25 OS=Homo sapiens OX=9606 GN=RBM25 PE=1 SV=3	2	8	8	8	843	843;243	By MS/MS	10.7	818160000	1262;4332;4394;5935;7839;7920;7929;8492	True;True;True;True;True;True;True;True	1259;4354;4416;5967;7889;7971;7980;8544	1828;6298;6388;8691;8692;11439;11558;11567;12361;12362;12363	1817;6283;6363;8631;11351;11470;11479;12263;12264;12265	1817;6283;6363;8631;11351;11470;11479;12263			-1;-1
15.8737	15.792	15.6792	13.8872	14.0444	13.6213	+	C28_Control	2	2	2	2.6	2.6	2.6	97.475	0	12.428	7270000	2	3.84802	-1.93065	-14.2232	P04035	P04035	3-hydroxy-3-methylglutaryl-coenzyme A reductase	HMGCR	1388	2	2	2	sp|P04035|HMDH_HUMAN 3-hydroxy-3-methylglutaryl-coenzyme A reductase OS=Homo sapiens OX=9606 GN=HMGCR PE=1 SV=1	1	2	2	2	888	888	By MS/MS	2.6	7270000	2797;12160	True;True	2806;12234	4160;17529	4112;17397	4112;17397			-1
20.8303	21.059	21.0131	19.9984	19.9872	19.9984	+	C28_Control	7	7	6	25.4	25.4	22	32.854	0	60.589	820900000	7	3.80938	-0.972788	-13.9052	P08865;C9J9K3;A0A0C4DG17;F8WD59	P08865;C9J9K3;A0A0C4DG17;F8WD59	40S ribosomal protein SA	RPSA	169	7;7;7;4	7;7;7;4	6;6;6;3	sp|P08865|RSSA_HUMAN 40S ribosomal protein SA OS=Homo sapiens OX=9606 GN=RPSA PE=1 SV=4;tr|C9J9K3|C9J9K3_HUMAN 40S ribosomal protein SA (Fragment) OS=Homo sapiens OX=9606 GN=RPSA PE=1 SV=8;tr|A0A0C4DG17|A0A0C4DG17_HUMAN 40S ribosomal protein SA OS=Homo sap	4	6	6	6	295	295;263;300;116	By MS/MS	22	820900000	798;2372;3347;7241;8001;10215;10388	True;True;True;True;True;True;True	793;2376;3357;7288;8052;10279	1115;1116;3522;4903;10606;11668;14680	1103;1104;3483;4879;10534;11580;14588	1103;3483;4879;10534;11580;14588			-1;-1;-1;-1
18.1869	18.1982	18.2751	18.8212	18.9457	18.9436	+	C28_Control	6	6	6	9.1	9.1	9.1	85.852	0	37.768	141470000	7	3.79327	0.683461	13.7746	O43719;Q5H919;Q5H918	O43719;Q5H919;Q5H918	HIV Tat-specific factor 1	HTATSF1	1236	6;3;3	6;3;3	6;3;3	sp|O43719|HTSF1_HUMAN HIV Tat-specific factor 1 OS=Homo sapiens OX=9606 GN=HTATSF1 PE=1 SV=1;tr|Q5H919|Q5H919_HUMAN HIV Tat-specific factor 1 (Fragment) OS=Homo sapiens OX=9606 GN=HTATSF1 PE=1 SV=1;tr|Q5H918|Q5H918_HUMAN HIV Tat-specific factor 1 (Fragment	3	6	6	6	755	755;223;244	By MS/MS	9.1	141470000	6056;8778;8811;9765;10031;11135	True;True;True;True;True;True	6088;8829;8864;9820;10094;11203	8897;8898;12765;12819;14081;14442;15974	8827;8828;12664;12713;13980;14344;15864	8828;12664;12713;13980;14344;15864			-1;-1;-1
21.6528	21.546	21.6275	22.1468	22.2419	22.1699	+	C28_Control	14	14	14	21.1	21.1	21.1	81.627	0	116	824960000	21	3.74544	0.577392	13.3939	Q9H307;G3V5F0;G3V579	Q9H307	Pinin	PNN	2605	14;3;3	14;3;3	14;3;3	sp|Q9H307|PININ_HUMAN Pinin OS=Homo sapiens OX=9606 GN=PNN PE=1 SV=5	3	14	14	14	717	717;117;124	By MS/MS	21.1	824960000	2219;3552;3813;5086;6318;6319;7176;8354;9139;9819;10501;11401;11900;11929	True;True;True;True;True;True;True;True;True;True;True;True;True;True	2220;2221;3565;3828;5112;6352;6353;7222;8405;9193;9876;10565;11471;11972;12001	3281;3282;3283;3284;5190;5554;7431;9316;9317;10523;10524;10525;12149;12150;13290;14163;15098;16357;17134;17169;17170	3240;3241;3242;3243;5173;5541;7403;9255;9256;9257;9258;10451;12058;12059;13170;14059;14985;16242;17011;17044;17045	3240;5173;5541;7403;9255;9258;10451;12058;13170;14059;14985;16242;17011;17044	156	134	-1;-1;-1
19.5207	19.5492	19.543	19.1675	19.1308	19.0639	+	C28_Control	6	6	6	14.8	14.8	14.8	51.109	0	39.025	367090000	7	3.72283	-0.416859	-13.2175	P41091;Q2VIR3;H7BZU1	P41091;Q2VIR3;H7BZU1	Eukaryotic translation initiation factor 2 subunit 3;Putative eukaryotic translation initiation factor 2 subunit 3-like protein	EIF2S3;EIF2S3L	1659	6;5;3	6;5;3	6;5;3	sp|P41091|IF2G_HUMAN Eukaryotic translation initiation factor 2 subunit 3 OS=Homo sapiens OX=9606 GN=EIF2S3 PE=1 SV=3;sp|Q2VIR3|IF2GL_HUMAN Eukaryotic translation initiation factor 2 subunit 3B OS=Homo sapiens OX=9606 GN=EIF2S3B PE=2 SV=2;tr|H7BZU1|H7BZU1_	3	6	6	6	472	472;472;183	By MS/MS	14.8	367090000	586;786;5214;8399;9310;12022	True;True;True;True;True;True	579;780;5244;8450;9365;12094	803;804;1096;7627;12227;13496;17316	800;801;1086;7605;12133;13381;17196	800;1086;7605;12133;13381;17196			-1;-1;-1
19.0093	19.1308	19.0026	18.1905	18.3369	18.2162	+	C28_Control	2	2	2	26.1	26.1	26.1	12.203	0	14.024	173550000	4	3.6966	-0.799685	-13.0156	P06454;B8ZZQ6;B8ZZA1;B8ZZW7;H7C2N1	P06454;B8ZZQ6;B8ZZA1;B8ZZW7;H7C2N1	Prothymosin alpha;Prothymosin alpha, N-terminally processed;Thymosin alpha-1	PTMA	529	2;2;1;1;1	2;2;1;1;1	2;2;1;1;1	sp|P06454|PTMA_HUMAN Prothymosin alpha OS=Homo sapiens OX=9606 GN=PTMA PE=1 SV=2;tr|B8ZZQ6|B8ZZQ6_HUMAN Prothymosin alpha OS=Homo sapiens OX=9606 GN=PTMA PE=1 SV=1;tr|B8ZZA1|B8ZZA1_HUMAN Prothymosin alpha OS=Homo sapiens OX=9606 GN=PTMA PE=1 SV=1;tr|B8ZZW7	5	2	2	2	111	111;107;131;136;148	By MS/MS	26.1	173550000	9671;10202	True;True	9726;10266	13963;14663;14664	13857;14570;14571;14572	13857;14572			-1;-1;-1;-1;-1
22.0495	21.9848	22.1468	21.4929	21.4821	21.4687	+	C28_Control	17	17	14	25.2	25.2	20.2	69.147	0	111.6	2235600000	27	3.58272	-0.579102	-12.173	P17844;J3KTA4;J3QSF1;J3QR02;J3KRX8;J3KRZ1;J3KTQ4;J3QRQ7;X6RLV5;J3QKN9	P17844;J3KTA4	Probable ATP-dependent RNA helicase DDX5	DDX5	1049	17;17;5;4;4;4;4;4;2;1	17;17;5;4;4;4;4;4;2;1	14;14;4;4;4;3;4;4;2;1	sp|P17844|DDX5_HUMAN Probable ATP-dependent RNA helicase DDX5 OS=Homo sapiens OX=9606 GN=DDX5 PE=1 SV=1;tr|J3KTA4|J3KTA4_HUMAN DEAD box protein 5 OS=Homo sapiens OX=9606 GN=DDX5 PE=1 SV=1	10	17	17	14	614	614;614;153;99;120;166;181;212;96;44	By MS/MS	25.2	2235600000	1156;2701;2870;4641;5376;7071;7962;8010;8740;8951;9437;9643;10045;10066;11155;11286;11587	True;True;True;True;True;True;True;True;True;True;True;True;True;True;True;True;True	1151;2708;2879;4664;5406;7117;8013;8061;8792;9004;9492;9698;10108;10130;11223;11355;11657	1638;4016;4017;4018;4019;4260;6739;7861;10397;11623;11678;11679;11680;12712;12713;12714;13017;13656;13934;14457;14458;14459;14491;15997;16190;16619;16620	1619;3968;3969;4212;6710;6711;7829;10321;11535;11590;11591;11592;12607;12608;12609;12904;13545;13827;14360;14361;14362;14398;15887;16078;16501;16502;16503	1619;3969;4212;6711;7829;10321;11535;11591;12609;12904;13545;13827;14361;14398;15887;16078;16501			-1;-1;-1;-1;-1;-1;-1;-1;-1;-1
21.8668	21.8163	21.9038	21.2498	21.0676	21.1268	+	C28_Control	14	14	3	23.9	23.9	6.1	70.67	0	102.16	1406400000	24	3.56317	-0.714265	-12.0336	P11940;E7ERJ7;E7EQV3;A0A087WTT1;H0YAR2;H0YBN4;H0YAP2;E5RGH3;E5RH24;E5RJB9;H0YB75;E5RHG7;B1ANR1;H0YAS6;H0YAW6;Q96DU9;H0YB86;H0YEQ8	P11940;E7ERJ7;E7EQV3;A0A087WTT1;H0YAR2;H0YBN4	Polyadenylate-binding protein 1;Polyadenylate-binding protein	PABPC1	1482	14;13;13;13;7;7;5;4;4;4;2;2;2;2;1;1;1;1	14;13;13;13;7;7;5;4;4;4;2;2;2;2;1;1;1;1	3;3;3;2;2;1;1;1;0;0;1;0;0;1;1;0;1;0	sp|P11940|PABP1_HUMAN Polyadenylate-binding protein 1 OS=Homo sapiens OX=9606 GN=PABPC1 PE=1 SV=2;tr|E7ERJ7|E7ERJ7_HUMAN Polyadenylate-binding protein OS=Homo sapiens OX=9606 GN=PABPC1 PE=1 SV=1;tr|E7EQV3|E7EQV3_HUMAN Polyadenylate-binding protein OS=Homo	18	14	14	3	636	636;604;591;522;284;174;131;108;118;129;183;75;129;169;187;382;165;112	By MS/MS	23.9	1406400000	857;3208;3217;3959;4446;4604;5050;6099;10437;10583;11737;11778;12268;12979	True;True;True;True;True;True;True;True;True;True;True;True;True;True	852;3217;3226;3974;4468;4627;5074;6131;10499;10647;11810;11851;12343;13057	1195;1196;1197;1198;1199;1200;4710;4711;4712;4722;4723;5742;5743;6463;6464;6465;6691;7373;7374;8964;8965;15009;15229;15230;16871;16937;16938;17693;18709;18710	1185;1186;1187;4674;4675;4676;4687;5731;6441;6661;7343;8895;8896;14898;15113;15114;15115;15116;16749;16817;16818;17546;18560;18561	1187;4675;4687;5731;6441;6661;7343;8896;14898;15116;16749;16817;17546;18561			-1;-1;-1;-1;-1;-1;-1;-1;-1;-1;-1;-1;-1;-1;-1;-1;-1;-1
17.578	17.7876	17.6399	16.8099	16.7946	16.9009	+	C28_Control	3	3	3	9.4	9.4	9.4	42.981	0	18.548	47803000	3	3.5335	-0.833339	-11.8251	P10644;K7EM13;P31321;H7BYW5;K7EPB2	P10644;K7EM13	cAMP-dependent protein kinase type I-alpha regulatory subunit;cAMP-dependent protein kinase type I-alpha regulatory subunit, N-terminally processed	PRKAR1A	1466	3;2;1;1;1	3;2;1;1;1	3;2;1;1;1	sp|P10644|KAP0_HUMAN cAMP-dependent protein kinase type I-alpha regulatory subunit OS=Homo sapiens OX=9606 GN=PRKAR1A PE=1 SV=1;tr|K7EM13|K7EM13_HUMAN cAMP-dependent protein kinase type I-alpha regulatory subunit (Fragment) OS=Homo sapiens OX=9606 GN=PRKAR	5	3	3	3	381	381;153;381;242;297	By MS/MS	9.4	47803000	207;8416;10034	True;True;True	205;8467;10097	279;12247;14446	289;12153;14347	289;12153;14347			-1;-1;-1;-1;-1
20.5077	20.5004	20.4438	20.7399	20.7672	20.7909	+	C28_Control	15	15	15	7.1	7.1	7.1	263.83	0	99.596	453520000	18	3.45475	0.282038	11.2883	P18583;H7C1M2;J3QSZ5;H7C2G8	P18583;H7C1M2	Protein SON	SON	1529	15;8;6;4	15;8;6;4	15;8;6;4	sp|P18583|SON_HUMAN Protein SON OS=Homo sapiens OX=9606 GN=SON PE=1 SV=4;tr|H7C1M2|H7C1M2_HUMAN Protein SON (Fragment) OS=Homo sapiens OX=9606 GN=SON PE=1 SV=1	4	15	15	15	2426	2426;1454;454;343	By MS/MS	7.1	453520000	603;1273;1527;2079;2555;3435;6720;9200;9901;10007;10404;10447;10614;10658;11021	True;True;True;True;True;True;True;True;True;True;True;True;True;True;True	596;1270;1524;2080;2561;3446;6758;9254;9959;10070;10466;10509;10678;10722;11089	824;825;1843;1844;2267;3086;3806;5022;9889;13364;14270;14415;14966;15025;15276;15277;15339;15815;15816	822;823;1832;1833;2240;3044;3758;4998;9816;13245;14167;14317;14857;14913;15162;15224;15699;15700	823;1832;2240;3044;3758;4998;9816;13245;14167;14317;14857;14913;15162;15224;15700			-1;-1;-1;-1
16.4958	16.4794	16.3657	16.8907	16.8949	16.9076	+	C28_Control	3	3	3	5.8	5.8	5.8	66.898	0	19.639	36912000	3	3.401	0.450769	10.9353	Q4G0J3;D6RFF0;D6RBH8;D6RF22;D6RF49;D6RAF3;H0YA82	Q4G0J3;D6RFF0	La-related protein 7	LARP7	2100	3;2;1;1;1;1;1	3;2;1;1;1;1;1	3;2;1;1;1;1;1	sp|Q4G0J3|LARP7_HUMAN La-related protein 7 OS=Homo sapiens OX=9606 GN=LARP7 PE=1 SV=1;tr|D6RFF0|D6RFF0_HUMAN La ribonucleoprotein domain family member 7 (Fragment) OS=Homo sapiens OX=9606 GN=LARP7 PE=1 SV=1	7	3	3	3	582	582;299;45;101;119;129;334	By MS/MS	5.8	36912000	722;7566;12255	True;True;True	716;7614;12330	1010;11054;17671	1002;10972;17527	1002;10972;17527			-1;-1;-1;-1;-1;-1;-1
18.5806	18.5547	18.5736	18.7261	18.7795	18.7522	+	C28_Control	2	2	2	5.4	5.4	5.4	41.544	0	12.387	95584000	3	3.34996	0.182962	10.6097	Q9NZJ7;H0Y8C3	Q9NZJ7;H0Y8C3	Mitochondrial carrier homolog 1	MTCH1	910	2;2	2;2	2;2	sp|Q9NZJ7|MTCH1_HUMAN Mitochondrial carrier homolog 1 OS=Homo sapiens OX=9606 GN=MTCH1 PE=1 SV=1;tr|H0Y8C3|H0Y8C3_HUMAN Mitochondrial carrier homolog 1 (Fragment) OS=Homo sapiens OX=9606 GN=MTCH1 PE=1 SV=1	2	2	2	2	389	389;394	By MS/MS	5.4	95584000	5106;8025	True;True	5132;8076	7458;7459;11698	7430;7431;11610	7431;11610			-1;-1
12.9852	12.8274	12.8835	13.3976	13.378	13.3926	+	C28_Control	1	1	1	2.2	2.2	2.2	59.152	0.001228	7.0885	4666100	1	3.33961	0.490695	10.5449	Q15291	Q15291	Retinoblastoma-binding protein 5	RBBP5	2050	1	1	1	sp|Q15291|RBBP5_HUMAN Retinoblastoma-binding protein 5 OS=Homo sapiens OX=9606 GN=RBBP5 PE=1 SV=2	1	1	1	1	538	538	By MS/MS	2.2	4666100	12526	TRUE	12602	18066	17912	17912			-1
17.1008	17.1163	17.1008	16.6287	16.6992	16.7626	+	C28_Control	4	4	4	5.1	5.1	5.1	103.08	0	40.932	52811000	5	3.32927	-0.40909	-10.4804	Q9H3U1;A0A1W2PNX8	Q9H3U1;A0A1W2PNX8	Protein unc-45 homolog A	UNC45A	262	4;4	4;4	4;4	sp|Q9H3U1|UN45A_HUMAN Protein unc-45 homolog A OS=Homo sapiens OX=9606 GN=UNC45A PE=1 SV=1;tr|A0A1W2PNX8|A0A1W2PNX8_HUMAN Protein unc-45 homolog A OS=Homo sapiens OX=9606 GN=UNC45A PE=1 SV=1	2	4	4	4	944	944;1084	By MS/MS	5.1	52811000	934;4243;5939;9349	True;True;True;True	929;4264;5971;9404	1318;6162;6163;8697;13549	1298;6152;6153;8636;13435	1298;6153;8636;13435			-1;-1
18.0986	18.1845	17.916	17.2249	17.1163	17.1027	+	C28_Control	4	4	4	17.5	17.5	17.5	35.611	0	31.642	83075000	6	3.32023	-0.918389	-10.4244	O75821;K7ER90;K7EL20;K7ENA8;K7EP16;K7EL60	O75821;K7ER90;K7EL20;K7ENA8	Eukaryotic translation initiation factor 3 subunit G	EIF3G	1087	4;4;4;3;1;1	4;4;4;3;1;1	4;4;4;3;1;1	sp|O75821|EIF3G_HUMAN Eukaryotic translation initiation factor 3 subunit G OS=Homo sapiens OX=9606 GN=EIF3G PE=1 SV=2;tr|K7ER90|K7ER90_HUMAN Eukaryotic translation initiation factor 3 subunit G (Fragment) OS=Homo sapiens OX=9606 GN=EIF3G PE=1 SV=1;tr|K7EL2	6	4	4	4	320	320;227;262;289;118;149	By MS/MS	17.5	83075000	3486;5304;9672;9792	True;True;True;True	3499;5334;9727;9849	5105;5106;7748;7749;13964;14123;14124	5083;5084;7728;7729;13858;14023	5083;7728;13858;14023			-1;-1;-1;-1;-1;-1
17.8259	17.7418	17.6289	16.925	16.822	17.0091	+	C28_Control	3	3	3	3.9	3.9	3.9	92.48	0	18.702	54504000	3	3.30745	-0.813519	-10.3456	P55884;C9JQN7;C9JZG1	P55884	Eukaryotic translation initiation factor 3 subunit B	EIF3B	1781	3;1;1	3;1;1	3;1;1	sp|P55884|EIF3B_HUMAN Eukaryotic translation initiation factor 3 subunit B OS=Homo sapiens OX=9606 GN=EIF3B PE=1 SV=3	3	3	3	3	814	814;153;302	By MS/MS	3.9	54504000	4372;5943;6900	True;True;True	4394;5975;6944	6358;8704;10171	6335;8642;10089	6335;8642;10089			-1;-1;-1
18.6296	18.4187	18.545	17.8314	17.8404	17.9095	+	C28_Control	4	4	4	7.5	7.5	7.5	72.152	0	22.894	107150000	4	3.27561	-0.670685	-10.1518	Q9UN76	Q9UN76	Sodium- and chloride-dependent neutral and basic amino acid transporter B(0+)	SLC6A14	2799	4	4	4	sp|Q9UN76|S6A14_HUMAN Sodium- and chloride-dependent neutral and basic amino acid transporter B(0+) OS=Homo sapiens OX=9606 GN=SLC6A14 PE=2 SV=1	1	4	4	4	642	642	By MS/MS	7.5	107150000	2775;4261;4799;12414	True;True;True;True	2784;4282;4823;12489	4133;6189;6973;17899	4085;6177;6943;17749	4085;6177;6943;17749			-1
10.3222	10.4973	10.4793	12.8835	12.2188	12.4125	+	C28_Control	1	1	1	3.4	3.4	3.4	59.139	0.0012782	7.8108	21240000	1	3.26766	2.07203	10.104	P23443	P23443	Ribosomal protein S6 kinase beta-1	RPS6KB1	1555	1	1	1	sp|P23443|KS6B1_HUMAN Ribosomal protein S6 kinase beta-1 OS=Homo sapiens OX=9606 GN=RPS6KB1 PE=1 SV=2	1	1	1	1	525	525	By MS/MS	3.4	21240000	7682	TRUE	7732	11230	11147	11147			-1
17.5588	17.5039	17.5544	17.7439	17.7385	17.7775	+	C28_Control	2	2	2	6.5	6.5	6.5	47.46	0	13.559	43678000	2	3.24951	0.214251	9.99552	O96019;H7C5S0;C9JQT2	O96019;H7C5S0;C9JQT2	Actin-like protein 6A	ACTL6A	1005	2;2;1	2;2;1	2;2;1	sp|O96019|ACL6A_HUMAN Actin-like protein 6A OS=Homo sapiens OX=9606 GN=ACTL6A PE=1 SV=1;tr|H7C5S0|H7C5S0_HUMAN Actin-like protein 6A (Fragment) OS=Homo sapiens OX=9606 GN=ACTL6A PE=1 SV=1;tr|C9JQT2|C9JQT2_HUMAN Actin-like protein 6A (Fragment) OS=Homo sapi	3	2	2	2	429	429;161;50	By MS/MS	6.5	43678000	3785;10264	True;True	3800;10326	5521;14756	5507;14659	5507;14659			-1;-1;-1
19.6805	19.7067	19.79	20.1292	20.1681	20.2354	+	C28_Control	8	7	7	35.7	32.6	32.6	25.542	0	44.11	675050000	9	3.2458	0.451844	9.9735	Q13242;H0YIB4;S4R3G0	Q13242;H0YIB4;S4R3G0	Serine/arginine-rich splicing factor 9	SRSF9	1964	8;5;4	7;5;3	7;5;3	sp|Q13242|SRSF9_HUMAN Serine/arginine-rich splicing factor 9 OS=Homo sapiens OX=9606 GN=SRSF9 PE=1 SV=1;tr|H0YIB4|H0YIB4_HUMAN Serine/arginine-rich-splicing factor 9 (Fragment) OS=Homo sapiens OX=9606 GN=SRSF9 PE=1 SV=8;tr|S4R3G0|S4R3G0_HUMAN Serine/argini	3	8	7	7	221	221;109;119	By MS/MS	35.7	675050000	1788;2030;2174;2992;6990;8241;10449;12248	True;True;True;True;True;False;True;True	1786;2031;2175;3001;7034;8292;10511;12323	2662;2663;3022;3219;3220;4414;10300;10301;11998;15029;15030;15031;17664	2610;2974;3179;4375;10220;10221;11904;14917;14918;17519	2610;2974;3179;4375;10220;11904;14917;17519			-1;-1;-1
16.4728	16.5606	16.4059	16.9784	17.09	17.09	+	C28_Control	2	2	2	7.2	7.2	7.2	32.544	0.00046992	11.6	34928000	2	3.22411	0.573035	9.84557	Q8WWC4;H7C0V0	Q8WWC4;H7C0V0	Uncharacterized protein C2orf47, mitochondrial	C2orf47	2376	2;1	2;1	2;1	sp|Q8WWC4|MAIP1_HUMAN m-AAA protease-interacting protein 1, mitochondrial OS=Homo sapiens OX=9606 GN=MAIP1 PE=1 SV=1;tr|H7C0V0|H7C0V0_HUMAN m-AAA protease-interacting protein 1, mitochondrial (Fragment) OS=Homo sapiens OX=9606 GN=MAIP1 PE=1 SV=1	2	2	2	2	291	291;225	By MS/MS	7.2	34928000	3205;7725	True;True	3214;7775	4707;11287	4671;11205	4671;11205			-1;-1
15.4493	15.6232	15.4394	16.1526	16.1086	16.0868	+	C28_Control	2	2	2	3.2	3.2	3.2	80.31	0.00046189	11.36	19304000	2	3.20899	0.612064	9.75737	Q9UH99	Q9UH99	SUN domain-containing protein 2	SUN2	2761	2	2	2	sp|Q9UH99|SUN2_HUMAN SUN domain-containing protein 2 OS=Homo sapiens OX=9606 GN=SUN2 PE=1 SV=3	1	2	2	2	717	717	By MS/MS	3.2	19304000	405;2529	True;True	402;2535	556;3759	564;3711	564;3711			-1
16.9987	16.6909	16.7732	17.6765	17.7775	17.7655	+	C28_Control	3	3	3	5.5	5.5	5.5	64.467	0	27.275	40858000	3	3.15331	0.918913	9.43865	Q5VTL8;A0A0A0MRN0	Q5VTL8	Pre-mRNA-splicing factor 38B	PRPF38B	2165	3;1	3;1	3;1	sp|Q5VTL8|PR38B_HUMAN Pre-mRNA-splicing factor 38B OS=Homo sapiens OX=9606 GN=PRPF38B PE=1 SV=1	2	3	3	3	546	546;435	By MS/MS	5.5	40858000	10818;11667;12382	True;True;True	10884;11739;12457	15547;16771;17850	15428;16649;17699	15428;16649;17699			-1;-1
20.3179	20.2169	20.2656	20.7449	20.8594	20.7091	+	C28_Control	13	13	13	18.2	18.2	18.2	95.581	0	96.357	451880000	16	3.13817	0.504321	9.35369	Q9BUQ8;H0YI52;F8VVA2	Q9BUQ8	Probable ATP-dependent RNA helicase DDX23	DDX23	2553	13;2;1	13;2;1	13;2;1	sp|Q9BUQ8|DDX23_HUMAN Probable ATP-dependent RNA helicase DDX23 OS=Homo sapiens OX=9606 GN=DDX23 PE=1 SV=3	3	13	13	13	820	820;152;182	By MS/MS	18.2	451880000	1285;2083;3000;3019;3504;5061;6448;6647;7771;8710;8732;8961;9264	True;True;True;True;True;True;True;True;True;True;True;True;True	1282;2084;3009;3028;3517;5086;6483;6683;7821;8762;8784;9014;9318	1859;1860;1861;3090;4425;4426;4453;5131;7394;9491;9779;11347;12671;12672;12699;13042;13442	1850;1851;3048;4386;4387;4412;5110;7367;9432;9711;11262;12565;12566;12592;12926;13325	1851;3048;4386;4412;5110;7367;9432;9711;11262;12566;12592;12926;13325			-1;-1;-1
20.2844	20.4346	20.5105	19.5272	19.2338	19.4579	+	C28_Control	4	4	4	9.5	9.5	9.5	68.477	0	62.599	753880000	8	3.08562	-1.00353	-9.06428	Q01844;B0QYK0;H7BY36;A0A0D9SFL3;C9JGE3	Q01844;B0QYK0;H7BY36;A0A0D9SFL3;C9JGE3	RNA-binding protein EWS	EWSR1	461	4;4;3;3;3	4;4;3;3;3	4;4;3;3;3	sp|Q01844|EWS_HUMAN RNA-binding protein EWS OS=Homo sapiens OX=9606 GN=EWSR1 PE=1 SV=1;tr|B0QYK0|B0QYK0_HUMAN RNA-binding protein EWS OS=Homo sapiens OX=9606 GN=EWSR1 PE=1 SV=1;tr|H7BY36|H7BY36_HUMAN RNA-binding protein EWS (Fragment) OS=Homo sapiens OX=96	5	4	4	4	656	656;618;308;584;620	By MS/MS	9.5	753880000	213;4829;5184;9305	True;True;True;True	211;4853;5214;9359;9360	292;293;7021;7022;7591;13489;13490	299;300;6985;6986;6987;7566;13373;13374	299;6985;7566;13373	16	275	-1;-1;-1;-1;-1
18.3219	18.2834	18.1666	19.0026	19.2951	19.2589	+	C28_Control	8	8	8	12.7	12.7	12.7	89.13	0	114.3	97092000	11	3.07221	0.928277	8.99172	O75152;E9PQ61;E9PBY7;A0A1B0GTU1;A0A494C0C4;A0A1W2PPR9	O75152;E9PQ61;E9PBY7;A0A1B0GTU1;A0A494C0C4	Zinc finger CCCH domain-containing protein 11A	ZC3H11A	1280	8;7;5;4;4;1	8;7;5;4;4;1	8;7;5;4;4;1	sp|O75152|ZC11A_HUMAN Zinc finger CCCH domain-containing protein 11A OS=Homo sapiens OX=9606 GN=ZC3H11A PE=1 SV=3;tr|E9PQ61|E9PQ61_HUMAN Zinc finger CCCH domain-containing protein 11A OS=Homo sapiens OX=9606 GN=ZC3H11A PE=1 SV=1;tr|E9PBY7|E9PBY7_HUMAN Zinc	6	8	8	8	810	810;652;515;805;810;301	By MS/MS	12.7	97092000	1430;2903;4592;5715;7261;9014;11076;12388	True;True;True;True;True;True;True;True	1428;2912;4615;5746;7308;9067;11144;12463	2090;2091;2092;4303;6675;8358;10632;13112;15891;17857	2074;2075;2076;4258;6645;8308;10561;12995;15777;17706;17707	2074;4258;6645;8308;10561;12995;15777;17707			-1;-1;-1;-1;-1;-1
16.0359	16.0746	16.0628	15.6232	15.5883	15.7344	+	C28_Control	1	1	1	7	7	7	16.713	0.0047273	6.1421	0	1	3.07167	-0.40914	-8.98884	P60983;G3V4P8	P60983;G3V4P8	Glia maturation factor beta	GMFB	881	1;1	1;1	1;1	sp|P60983|GMFB_HUMAN Glia maturation factor beta OS=Homo sapiens OX=9606 GN=GMFB PE=1 SV=2;tr|G3V4P8|G3V4P8_HUMAN Glia maturation factor beta (Fragment) OS=Homo sapiens OX=9606 GN=GMFB PE=1 SV=1	2	1	1	1	142	142;150	By MS/MS	7	0	4126	TRUE	4143	5978	5970	5970			-1;-1
15.1566	15.0421	15.327	14.4451	14.4098	14.4417	+	C28_Control	1	1	1	1.3	1.3	1.3	183.16	0.0013304	9.7261	8395100	1	3.05434	-0.743038	-8.89593	P26358	P26358	DNA (cytosine-5)-methyltransferase 1	DNMT1	1573	1	1	1	sp|P26358|DNMT1_HUMAN DNA (cytosine-5)-methyltransferase 1 OS=Homo sapiens OX=9606 GN=DNMT1 PE=1 SV=2	1	1	1	1	1616	1616	By MS/MS	1.3	8395100	8281	TRUE	8332	12051	11959	11959			-1
16.0985	16.0977	16.0722	15.6065	15.6792	15.7631	+	C28_Control	2	2	2	4.2	4.2	4.2	119.26	0	13.52	22062000	3	3.04079	-0.406549	-8.8239	O60231;A0A140T947	O60231;A0A140T947	Putative pre-mRNA-splicing factor ATP-dependent RNA helicase DHX16	DHX16	235	2;2	2;2	2;2	sp|O60231|DHX16_HUMAN Pre-mRNA-splicing factor ATP-dependent RNA helicase DHX16 OS=Homo sapiens OX=9606 GN=DHX16 PE=1 SV=2;tr|A0A140T947|A0A140T947_HUMAN Pre-mRNA-splicing factor ATP-dependent RNA helicase DHX16 (Fragment) OS=Homo sapiens OX=9606 GN=DHX16	2	2	2	2	1041	1041;669	By MS/MS	4.2	22062000	1540;3184	True;True	1537;3193	2284;4678	2257;2258;4641	2258;4641			-1;-1
14.2259	14.3184	14.0396	14.9451	15.1025	15.112	+	C28_Control	1	1	1	5.6	5.6	5.6	20.828	0.0084896	5.9833	10974000	1	3.02457	0.858569	8.73837	Q93045;E5RGX5	Q93045;E5RGX5	Stathmin-2;Stathmin	STMN2	660	1;1	1;1	1;1	sp|Q93045|STMN2_HUMAN Stathmin-2 OS=Homo sapiens OX=9606 GN=STMN2 PE=1 SV=3;tr|E5RGX5|E5RGX5_HUMAN Stathmin OS=Homo sapiens OX=9606 GN=STMN2 PE=1 SV=1	2	1	1	1	179	179;168	By MS/MS	5.6	10974000	873	TRUE	868	1221	1210	1210			-1;-1
24.4888	24.3389	24.4888	23.8419	23.6414	23.79	+	C28_Control	37	37	22	48	48	30.8	104.85	0	323.31	8965500000	82	3.02016	-0.681019	-8.71527	O43707;F5GXS2;H7C144;Q08043;A0A494C060;A0A087WSZ2;K7EP19;Q9H254;M0QZQ3;C9JY79	O43707;F5GXS2	Alpha-actinin-4	ACTN4	1235	37;19;15;3;3;3;2;1;1;1	37;19;15;3;3;3;2;1;1;1	22;16;12;0;0;0;2;1;1;1	sp|O43707|ACTN4_HUMAN Alpha-actinin-4 OS=Homo sapiens OX=9606 GN=ACTN4 PE=1 SV=2;tr|F5GXS2|F5GXS2_HUMAN Alpha-actinin-4 OS=Homo sapiens OX=9606 GN=ACTN4 PE=1 SV=2	10	37	37	22	911	911;521;342;901;588;944;105;2564;2002;2564	By MS/MS	48	8965500000	649;650;847;1364;1385;1895;2005;2045;2714;2827;4149;4355;5314;6082;6143;6277;6301;6357;7016;8278;8512;8600;8737;8869;9352;9448;9561;9714;10379;10969;11327;11330;11331;11334;11922;12033;12143	True;True;True;True;True;True;True;True;True;True;True;True;True;True;True;True;True;True;True;True;True;True;True;True;True;True;True;True;True;True;True;True;True;True;True;True;True	642;643;842;1361;1382;1894;2005;2046;2721;2836;4167;4377;5344;6114;6175;6311;6335;6392;7062;8329;8565;8653;8789;8921;9407;9503;9616;9769;10442;11035;11396;11399;11400;11403;11994;12105;12216;12217	899;900;901;902;903;904;1183;1982;2021;2822;2823;2824;2986;3042;3043;3044;3045;4036;4037;4038;4203;6010;6011;6012;6013;6014;6015;6329;7767;7768;8937;8938;8939;9046;9047;9259;9260;9293;9294;9295;9368;10331;12045;12046;12399;12400;12401;12402;12403;12529;12530;12706;12707;12708;12709;12899;13552;13553;13669;13820;14017;14018;14019;14932;15748;15749;16252;16253;16256;16257;16260;17159;17329;17330;17…	891;892;893;894;895;1173;1968;2006;2775;2776;2777;2939;2996;2997;2998;2999;3000;3987;3988;3989;4158;6005;6006;6007;6008;6009;6310;7749;7750;8866;8867;8868;8869;8979;8980;9194;9195;9196;9231;9232;9233;9234;9311;10251;10252;11953;11954;12302;12303;12304;12305;12424;12425;12426;12599;12600;12601;12602;12787;12788;13438;13439;13558;13709;13911;13912;13913;13914;14825;15631;15632;16140;16141;16144;161…	891;892;1173;1968;2006;2776;2939;2998;3987;4158;6008;6310;7749;8868;8979;9196;9234;9311;10252;11954;12305;12425;12602;12787;13439;13558;13709;13911;14825;15631;16140;16144;16145;16148;17035;17210;17374	52	295	-1;-1;-1;-1;-1;-1;-1;-1;-1;-1
20.7449	20.8776	20.8566	20.4438	20.3994	20.4649	+	C28_Control	15	15	15	15.5	15.5	15.5	139.44	0	131.89	604490000	23	2.99408	-0.390336	-8.57972	Q5JPE7;P69849;J3KN36;Q15155;A0A0G2JN29;A0A087X117;A0A0G2JP90;A0A087WW46;A0A087WTD5;I3L0Q6;H3BTW1;H3BUC9;H3BPS9	Q5JPE7;P69849;J3KN36;Q15155;A0A0G2JN29;A0A087X117;A0A0G2JP90;A0A087WW46	Nodal modulator 2;Nodal modulator 3;Nodal modulator 1	NOMO2;NOMO3;NOMO1	1030	15;15;15;14;14;14;11;11;2;1;1;1;1	15;15;15;14;14;14;11;11;2;1;1;1;1	15;15;15;14;14;14;11;11;2;1;1;1;1	sp|Q5JPE7|NOMO2_HUMAN Nodal modulator 2 OS=Homo sapiens OX=9606 GN=NOMO2 PE=1 SV=1;sp|P69849|NOMO3_HUMAN Nodal modulator 3 OS=Homo sapiens OX=9606 GN=NOMO3 PE=1 SV=2;tr|J3KN36|J3KN36_HUMAN Nodal modulator 3 OS=Homo sapiens OX=9606 GN=NOMO3 PE=1 SV=1;sp|Q15	13	15	15	15	1267	1267;1222;1267;1222;1267;1267;1100;1100;282;138;138;144;223	By MS/MS	15.5	604490000	1988;2907;3346;3812;3932;4408;4790;4818;5709;6808;6909;8163;10254;10878;12399	True;True;True;True;True;True;True;True;True;True;True;True;True;True;True	1988;2916;3356;3827;3947;4430;4814;4842;5740;6852;6953;8214;10316;10944;12474	2963;2964;2965;4308;4902;5552;5553;5705;6408;6961;6962;6963;6964;7002;8348;10032;10033;10182;11890;14740;14741;15631;15632;17870	2918;2919;4264;4878;5540;5694;6385;6931;6932;6933;6934;6967;6968;8298;9962;10101;11797;11798;14642;14643;15513;15514;17721	2919;4264;4878;5540;5694;6385;6931;6967;8298;9962;10101;11797;14642;15513;17721			-1;-1;-1;-1;-1;-1;-1;-1;-1;-1;-1;-1;-1
18.0497	17.916	18.1359	17.3179	17.2564	17.4365	+	C28_Control	6	6	6	3	3	3	274.46	0	44.428	34474000	8	2.95882	-0.696931	-8.39947	Q5UIP0;H7C2B5;H7BZN3	Q5UIP0	Telomere-associated protein RIF1	RIF1	2163	6;2;1	6;2;1	6;2;1	sp|Q5UIP0|RIF1_HUMAN Telomere-associated protein RIF1 OS=Homo sapiens OX=9606 GN=RIF1 PE=1 SV=2	3	6	6	6	2472	2472;746;845	By MS/MS	3	34474000	1546;4791;5384;6534;10039;10287	True;True;True;True;True;True	1543;4815;5414;6569;10102;10349	2294;6965;7871;7872;9621;14451;14790	2267;6935;7838;7839;9551;14353;14354;14693	2267;6935;7839;9551;14353;14693			-1;-1;-1
21.9426	21.8955	21.9426	22.1101	22.1699	22.1163	+	C28_Control	17	17	17	21.3	21.3	21.3	85.104	0	138.78	1973800000	24	2.94446	0.205152	8.32707	Q1KMD3;H3BQZ7	Q1KMD3;H3BQZ7	Heterogeneous nuclear ribonucleoprotein U-like protein 2	HNRNPUL2;HNRNPUL2-BSCL2	2087	17;16	17;16	17;16	sp|Q1KMD3|HNRL2_HUMAN Heterogeneous nuclear ribonucleoprotein U-like protein 2 OS=Homo sapiens OX=9606 GN=HNRNPUL2 PE=1 SV=1;tr|H3BQZ7|H3BQZ7_HUMAN HCG2044799 OS=Homo sapiens OX=9606 GN=HNRNPUL2-BSCL2 PE=4 SV=1	2	17	17	17	747	747;746	By MS/MS	21.3	1973800000	1097;3029;3111;4188;5386;5685;7062;7290;8504;9185;10127;10395;10996;12520;12633;12634;12848	True;True;True;True;True;True;True;True;True;True;True;True;True;True;True;True;True	1093;3038;3120;4208;4209;5416;5716;7108;7337;8556;9239;10191;10457;11062;12596;12709;12710;12924	1553;4467;4468;4581;6080;6081;6082;7874;7875;8310;10387;10666;12384;12385;13348;14559;14952;15784;18056;18224;18225;18226;18517;18518	1534;4428;4429;4547;6076;6077;6078;7841;7842;8264;10309;10310;10598;12286;13229;14470;14844;15666;17902;18068;18069;18070;18367;18368	1534;4428;4547;6078;7841;8264;10310;10598;12286;13229;14470;14844;15666;17902;18069;18070;18368	139	592	-1;-1
22.1316	22.1316	22.2008	21.9038	21.8668	21.8108	+	C28_Control	40	40	40	44.8	44.8	44.8	152.45	0	309	1957700000	56	2.9348	-0.294187	-8.27871	Q9P2E9;A0A087WVV2;F8W7S5;A2A2S5;A0A087WU26;V9GY78	Q9P2E9;A0A087WVV2;F8W7S5	Ribosome-binding protein 1	RRBP1	2741	40;31;23;10;8;4	40;31;23;10;8;4	40;31;23;10;8;4	sp|Q9P2E9|RRBP1_HUMAN Ribosome-binding protein 1 OS=Homo sapiens OX=9606 GN=RRBP1 PE=1 SV=5;tr|A0A087WVV2|A0A087WVV2_HUMAN Ribosome-binding protein 1 OS=Homo sapiens OX=9606 GN=RRBP1 PE=1 SV=1;tr|F8W7S5|F8W7S5_HUMAN Ribosome-binding protein 1 OS=Homo sapie	6	40	40	40	1410	1410;934;751;300;346;229	By MS/MS	44.8	1957700000	107;388;389;401;437;606;1233;1822;2926;3557;3881;4004;4148;4241;4247;4873;4995;5567;6204;6257;6751;6993;7003;7081;7086;7260;7267;7780;7851;8212;9124;9634;10463;10472;10485;11139;11500;11573;11889;11979	True;True;True;True;True;True;True;True;True;True;True;True;True;True;True;True;True;True;True;True;True;True;True;True;True;True;True;True;True;True;True;True;True;True;True;True;True;True;True;True	106;385;386;398;432;599;1229;1230;1821;2935;3570;3896;4019;4166;4262;4268;4895;5018;5598;6236;6289;6791;7037;7047;7127;7132;7307;7314;7830;7901;8263;9178;9689;10527;10536;10549;11207;11570;11643;11961;12051	135;136;528;529;550;589;834;1763;1764;1765;1766;2713;2714;4331;5195;5196;5197;5198;5637;5800;6008;6009;6156;6157;6158;6159;6168;7084;7282;8130;9132;9133;9208;9933;10304;10314;10407;10412;10630;10631;10639;11361;11456;11457;11458;11961;13271;13922;15053;15054;15064;15079;15979;16503;16602;17118;17245	138;139;536;537;559;597;829;1747;1748;1749;1750;1751;1752;2659;2660;4290;5178;5179;5180;5627;5789;6003;6004;6148;6149;6158;7050;7251;8092;9065;9066;9138;9139;9859;10224;10234;10331;10336;10560;10569;11273;11369;11370;11371;11868;13152;13818;14941;14942;14952;14966;15869;16388;16485;16994;17125	138;536;537;559;597;829;1749;2660;4290;5180;5627;5789;6003;6149;6158;7050;7251;8092;9065;9138;9859;10224;10234;10331;10336;10560;10569;11273;11370;11868;13152;13818;14942;14952;14966;15869;16388;16485;16994;17125	164	915	-1;-1;-1;-1;-1;-1
16.2429	16.144	16.1765	16.4895	16.6023	16.5572	+	C28_Control	4	4	4	5.8	5.8	5.8	94.498	0	26.533	55919000	5	2.93045	0.361882	8.25698	Q8IWA0	Q8IWA0	WD repeat-containing protein 75	WDR75	2269	4	4	4	sp|Q8IWA0|WDR75_HUMAN WD repeat-containing protein 75 OS=Homo sapiens OX=9606 GN=WDR75 PE=1 SV=1	1	4	4	4	830	830	By MS/MS	5.8	55919000	4089;10333;10918;12366	True;True;True;True	4105;10394;10984;12441	5924;14861;15685;17826	5916;14761;15566;17677;17678	5916;14761;15566;17677			-1
18.5333	18.4002	18.3695	19.6534	19.4659	19.2571	+	C28_Control	7	7	7	5.9	5.9	5.9	154.79	0	46.756	234330000	8	2.91794	1.02443	8.19484	P08069;C9J5X1;P06213;H3BSZ8;H0YMJ5	P08069;C9J5X1	Insulin-like growth factor 1 receptor;Insulin-like growth factor 1 receptor alpha chain;Insulin-like growth factor 1 receptor beta chain;Tyrosine-protein kinase receptor	IGF1R	553	7;7;2;1;1	7;7;2;1;1	7;7;2;1;1	sp|P08069|IGF1R_HUMAN Insulin-like growth factor 1 receptor OS=Homo sapiens OX=9606 GN=IGF1R PE=1 SV=1;tr|C9J5X1|C9J5X1_HUMAN Tyrosine-protein kinase receptor OS=Homo sapiens OX=9606 GN=IGF1R PE=1 SV=1	5	7	7	7	1367	1367;1366;1382;90;190	By MS/MS	5.9	234330000	1709;2130;2131;2611;3588;10624;11563	True;True;True;True;True;True;True	1707;2131;2132;2618;3602;10688;11634	2547;3153;3154;3892;5246;5247;15289;16590	2498;3111;3112;3845;5224;5225;15176;16473	2498;3111;3112;3845;5225;15176;16473			-1;-1;-1;-1;-1
19.2785	19.5668	19.4579	18.5959	18.396	18.6222	+	C28_Control	4	4	4	18.8	18.8	18.8	18.898	0	37.619	381410000	5	2.90404	-0.896346	-8.12629	P46783;Q9NQ39;A0A2R8Y6L3;F6U211;A0A2R8Y7H1;S4R435;A0A2R8YFH6;A0A1W2PQS6	P46783;Q9NQ39;A0A2R8Y6L3;F6U211;A0A2R8Y7H1;S4R435;A0A2R8YFH6;A0A1W2PQS6	40S ribosomal protein S10;Putative 40S ribosomal protein S10-like	RPS10;RPS10P5;RPS10-NUDT3	1688	4;3;2;2;2;2;2;2	4;3;2;2;2;2;2;2	4;3;2;2;2;2;2;2	sp|P46783|RS10_HUMAN 40S ribosomal protein S10 OS=Homo sapiens OX=9606 GN=RPS10 PE=1 SV=1;sp|Q9NQ39|RS10L_HUMAN Putative 40S ribosomal protein S10-like OS=Homo sapiens OX=9606 GN=RPS10P5 PE=5 SV=1;tr|A0A2R8Y6L3|A0A2R8Y6L3_HUMAN RPS10-NUDT3 readthrough (Fra	8	4	4	4	165	165;176;121;172;186;198;213;291	By MS/MS	18.8	381410000	335;5387;6245;6995	True;True;True;True	332;5417;6277;7039	461;462;7876;9193;9194;10306	468;469;7843;9124;10226	468;7843;9124;10226			-1;-1;-1;-1;-1;-1;-1;-1
20.3667	20.312	20.2307	19.8435	19.6852	19.8261	+	C28_Control	4	4	4	21.5	21.5	21.5	18.431	0	28.277	598560000	7	2.90283	-0.518164	-8.12037	P62280;M0QZC5;M0R1H6;M0R1H5	P62280;M0QZC5;M0R1H6	40S ribosomal protein S11	RPS11	1136	4;4;2;1	4;4;2;1	4;4;2;1	sp|P62280|RS11_HUMAN 40S ribosomal protein S11 OS=Homo sapiens OX=9606 GN=RPS11 PE=1 SV=3;tr|M0QZC5|M0QZC5_HUMAN 40S ribosomal protein S11 OS=Homo sapiens OX=9606 GN=RPS11 PE=1 SV=1;tr|M0R1H6|M0R1H6_HUMAN 40S ribosomal protein S11 OS=Homo sapiens OX=9606 G	4	4	4	4	158	158;118;88;79	By MS/MS	21.5	598560000	2730;2824;9526;10095	True;True;True;True	2737;2833;9581;10159	4068;4197;4198;4199;4200;13778;14524	4020;4152;4153;4154;4155;13667;14433	4020;4154;13667;14433			-1;-1;-1;-1
16.5487	16.6604	16.7651	15.6484	15.7307	15.9468	+	C28_Control	3	3	3	5.2	5.2	5.2	89.813	0	19.336	34556000	3	2.90253	-0.882778	-8.11889	Q96T88;A0A087WWG9;A0A087WVR3;A0A087WTW0	Q96T88;A0A087WWG9;A0A087WVR3;A0A087WTW0	E3 ubiquitin-protein ligase UHRF1	UHRF1	20	3;3;3;3	3;3;3;3	3;3;3;3	sp|Q96T88|UHRF1_HUMAN E3 ubiquitin-protein ligase UHRF1 OS=Homo sapiens OX=9606 GN=UHRF1 PE=1 SV=1;tr|A0A087WWG9|A0A087WWG9_HUMAN E3 ubiquitin-protein ligase UHRF1 (Fragment) OS=Homo sapiens OX=9606 GN=UHRF1 PE=1 SV=1;tr|A0A087WVR3|A0A087WVR3_HUMAN RING-ty	4	3	3	3	793	793;496;806;857	By MS/MS	5.2	34556000	2469;9702;11920	True;True;True	2475;9757;11992	3677;14004;17157	3626;13898;17033	3626;13898;17033			-1;-1;-1;-1
15.4884	15.5651	15.7841	17.5388	17.3446	16.9175	+	C28_Control	2	2	2	6.8	6.8	6.8	48.314	0	14.946	45697000	2	2.90243	1.65442	8.11838	P08910;H3BN19;H3BMT2;H3BUZ6	P08910;H3BN19;H3BMT2;H3BUZ6	Abhydrolase domain-containing protein 2	ABHD2	1440	2;1;1;1	2;1;1;1	2;1;1;1	sp|P08910|ABHD2_HUMAN Monoacylglycerol lipase ABHD2 OS=Homo sapiens OX=9606 GN=ABHD2 PE=1 SV=1;tr|H3BN19|H3BN19_HUMAN Monoacylglycerol lipase ABHD2 (Fragment) OS=Homo sapiens OX=9606 GN=ABHD2 PE=1 SV=8;tr|H3BMT2|H3BMT2_HUMAN Monoacylglycerol lipase ABHD2 (	4	2	2	2	425	425;55;123;131	By MS/MS	6.8	45697000	7208;10747	True;True	7255;10813	10563;15463	10493;15345	10493;15345			-1;-1;-1;-1
16.1249	16.2346	16.1382	16.492	16.4414	16.4728	+	C28_Control	1	1	1	1.9	1.9	1.9	53.486	0.008156	6.0002	17412000	2	2.89107	0.302868	8.06283	P11182;Q5VVL7	P11182;Q5VVL7	Lipoamide acyltransferase component of branched-chain alpha-keto acid dehydrogenase complex, mitochondrial	DBT	1473	1;1	1;1	1;1	sp|P11182|ODB2_HUMAN Lipoamide acyltransferase component of branched-chain alpha-keto acid dehydrogenase complex, mitochondrial OS=Homo sapiens OX=9606 GN=DBT PE=1 SV=3;tr|Q5VVL7|Q5VVL7_HUMAN Dihydrolipoamide acetyltransferase component of pyruvate dehydro	2	1	1	1	482	482;320	By MS/MS	1.9	17412000	2970	TRUE	2979	4388;4389	4348;4349	4348			-1;-1
15.1397	15.1374	15.0327	14.7971	14.7402	14.7034	+	C28_Control	1	1	1	4.5	4.5	4.5	44.915	0.0016103	6.9778	8752100	1	2.87719	-0.356386	-7.99539	Q66PJ3;F5GYV5;H7BZV4;A0A0C4DG62;F8WCT1;F5H7X4	Q66PJ3;F5GYV5;H7BZV4;A0A0C4DG62;F8WCT1;F5H7X4	ADP-ribosylation factor-like protein 6-interacting protein 4	ARL6IP4	171	1;1;1;1;1;1	1;1;1;1;1;1	1;1;1;1;1;1	sp|Q66PJ3|AR6P4_HUMAN ADP-ribosylation factor-like protein 6-interacting protein 4 OS=Homo sapiens OX=9606 GN=ARL6IP4 PE=1 SV=2;tr|F5GYV5|F5GYV5_HUMAN ADP-ribosylation factor-like protein 6-interacting protein 4 (Fragment) OS=Homo sapiens OX=9606 GN=ARL6IP	6	1	1	1	421	421;211;216;218;229;307	By MS/MS	4.5	8752100	345	TRUE	342	477	484	484			-1;-1;-1;-1;-1;-1
20.802	20.7672	20.9628	20.1198	20.1275	20.2948	+	C28_Control	7	7	7	46.2	46.2	46.2	16.06	0	44.642	1145700000	12	2.87658	-0.663289	-7.99244	P39019;M0R2L9;M0QYF7;M0R140;A0A075B6E2	P39019;M0R2L9;M0QYF7;M0R140	40S ribosomal protein S19	RPS19	1653	7;4;4;4;2	7;4;4;4;2	7;4;4;4;2	sp|P39019|RS19_HUMAN 40S ribosomal protein S19 OS=Homo sapiens OX=9606 GN=RPS19 PE=1 SV=2;tr|M0R2L9|M0R2L9_HUMAN 40S ribosomal protein S19 (Fragment) OS=Homo sapiens OX=9606 GN=RPS19 PE=1 SV=1;tr|M0QYF7|M0QYF7_HUMAN 40S ribosomal protein S19 (Fragment) OS=	5	7	7	7	145	145;71;100;102;71	By MS/MS	46.2	1145700000	817;2649;3502;5114;6367;12216;12318	True;True;True;True;True;True;True	812;2656;3515;5140;6402;12290;12393	1145;3945;5126;5127;5128;5129;7469;9383;9384;17606;17607;17762;17763	1134;3898;5106;5107;5108;7441;9324;9325;17468;17469;17613;17614	1134;3898;5107;7441;9324;17468;17613			-1;-1;-1;-1;-1
18.2544	18.4129	18.5149	17.7892	17.7918	17.7275	+	C28_Control	2	2	2	13.7	13.7	13.7	15.799	0	12.172	52339000	3	2.86611	-0.624587	-7.94191	P01034	P01034	Cystatin-C	CST3	1382	2	2	2	sp|P01034|CYTC_HUMAN Cystatin-C OS=Homo sapiens OX=9606 GN=CST3 PE=1 SV=1	1	2	2	2	146	146	By MS/MS	13.7	52339000	846;1409	True;True	841;1407	1181;1182;2062	1171;1172;2046	1171;2046			-1
20.2598	20.37	20.3061	19.9103	19.8106	19.9532	+	C28_Control	4	4	4	16	16	16	28.024	0	54.876	1377100000	8	2.86546	-0.420605	-7.93876	P62917;E9PP36;E9PKZ0;G3V1A1;E9PKU4	P62917;E9PP36;E9PKZ0;G3V1A1;E9PKU4	60S ribosomal protein L8	RPL8	1850	4;3;3;2;2	4;3;3;2;2	4;3;3;2;2	sp|P62917|RL8_HUMAN 60S ribosomal protein L8 OS=Homo sapiens OX=9606 GN=RPL8 PE=1 SV=2;tr|E9PP36|E9PP36_HUMAN 60S ribosomal protein L8 OS=Homo sapiens OX=9606 GN=RPL8 PE=1 SV=1;tr|E9PKZ0|E9PKZ0_HUMAN 60S ribosomal protein L8 (Fragment) OS=Homo sapiens OX=9	5	4	4	4	257	257;148;205;167;235	By MS/MS	16	1377100000	1375;1714;12007;12112	True;True;True;True	1372;1712;12079;12185	1993;1994;1995;2552;2553;2554;17292;17293;17457	1980;1981;1982;2503;2504;2505;17172;17333	1982;2504;17172;17333			-1;-1;-1;-1;-1
20.9319	20.7909	20.8645	21.2209	21.187	21.2555	+	C28_Control	33	33	33	16.3	16.3	16.3	267.29	0	256.47	728140000	42	2.86153	0.358664	7.91991	P12270;Q5SWX9	P12270	Nucleoprotein TPR	TPR	1486	33;1	33;1	33;1	sp|P12270|TPR_HUMAN Nucleoprotein TPR OS=Homo sapiens OX=9606 GN=TPR PE=1 SV=3	2	33	33	33	2363	2363;150	By MS/MS	16.3	728140000	54;220;732;1449;1596;3326;3452;3550;3634;3654;3926;3972;3987;4119;4485;5261;5545;6312;6368;7254;7432;7921;8148;8322;8963;9092;9337;9388;9593;9912;10122;10774;12202	True;True;True;True;True;True;True;True;True;True;True;True;True;True;True;True;True;True;True;True;True;True;True;True;True;True;True;True;True;True;True;True;True	53;217;726;1446;1593;3336;3464;3563;3648;3668;3941;3987;4002;4135;4507;5291;5576;6346;6403;7301;7479;7972;8199;8373;9016;9146;9392;9443;9648;9972;10186;10840;12276	68;69;300;1024;2120;2121;2371;4875;5053;5188;5315;5344;5345;5698;5759;5778;5964;6518;6519;7684;8101;9309;9385;10621;10858;11559;11873;12108;13044;13045;13046;13227;13531;13595;13861;14288;14554;15494;17587	68;69;306;1018;2105;2106;2341;4851;5027;5171;5294;5324;5325;5686;5746;5767;5957;6492;6493;7664;8064;9248;9326;10550;10551;10788;11471;11780;12017;12928;12929;12930;12931;13110;13416;13481;13756;14186;14464;14465;15377;17449	69;306;1018;2105;2341;4851;5027;5171;5294;5324;5686;5746;5767;5957;6492;7664;8064;9248;9326;10551;10788;11471;11780;12017;12928;13110;13416;13481;13756;14186;14464;15377;17449			-1;-1
19.8631	19.7567	19.6576	19.2571	19.147	19.0995	+	C28_Control	14	14	14	7.6	7.6	7.6	247.31	0	96.916	189320000	15	2.8431	-0.591255	-7.83188	A0A0U1RR07;Q9HCH5;A0A0U1RQP0;A0A0U1RQH1;A0A0U1RRJ3	A0A0U1RR07;Q9HCH5	Synaptotagmin-like protein 2	SYTL2	225	14;9;4;3;2	14;9;4;3;2	14;9;4;3;2	tr|A0A0U1RR07|A0A0U1RR07_HUMAN Synaptotagmin-like protein 2 OS=Homo sapiens OX=9606 GN=SYTL2 PE=1 SV=1;sp|Q9HCH5|SYTL2_HUMAN Synaptotagmin-like protein 2 OS=Homo sapiens OX=9606 GN=SYTL2 PE=1 SV=3	5	14	14	14	2223	2223;934;1276;651;866	By MS/MS	7.6	189320000	1396;1893;2561;3299;3349;4209;6955;7190;7371;8076;10427;10546;10989;11154	True;True;True;True;True;True;True;True;True;True;True;True;True;True	1393;1892;2567;3309;3359;4230;6999;7237;7418;8127;10488;10611;11055;11222	2045;2819;3815;4839;4907;6115;10252;10540;10774;10775;11774;14996;15173;15773;15996	2029;2772;3767;4812;4883;6109;10166;10469;10703;10704;11682;14888;15060;15658;15886	2029;2772;3767;4812;4883;6109;10166;10469;10703;11682;14888;15060;15658;15886			-1;-1;-1;-1;-1
16.2098	16.017	16.0233	16.7278	16.826	16.9877	+	C28_Control	3	3	3	9.4	9.4	9.4	47.091	0	20.142	37025000	3	2.82338	0.763751	7.7387	Q9H553	Q9H553	Alpha-1,3/1,6-mannosyltransferase ALG2	ALG2	2615	3	3	3	sp|Q9H553|ALG2_HUMAN Alpha-1,3/1,6-mannosyltransferase ALG2 OS=Homo sapiens OX=9606 GN=ALG2 PE=1 SV=1	1	3	3	3	416	416	By MS/MS	9.4	37025000	4605;8868;12169	True;True;True	4628;8920;12243	6692;12898;17541	6662;12786;17408	6662;12786;17408			-1
17.3499	17.272	17.3746	17.6581	17.6994	17.6033	+	C28_Control	4	4	4	6.3	6.3	6.3	71.635	0	23.693	79363000	4	2.82127	0.321454	7.72878	Q8NBJ5;M0QYH0;M0QX72	Q8NBJ5;M0QYH0	Procollagen galactosyltransferase 1	COLGALT1	2312	4;2;1	4;2;1	4;2;1	sp|Q8NBJ5|GT251_HUMAN Procollagen galactosyltransferase 1 OS=Homo sapiens OX=9606 GN=COLGALT1 PE=1 SV=1;tr|M0QYH0|M0QYH0_HUMAN Procollagen galactosyltransferase 1 (Fragment) OS=Homo sapiens OX=9606 GN=COLGALT1 PE=1 SV=1	3	4	4	4	622	622;138;218	By MS/MS	6.3	79363000	3273;4294;11109;12730	True;True;True;True	3282;4315;11177;12806	4799;6235;15944;18348	4769;6223;15835;18196	4769;6223;15835;18196			-1;-1;-1
21.1268	21.2899	21.5144	20.4593	20.3222	20.3939	+	C28_Control	4	4	4	28.1	28.1	28.1	16.445	0	29.228	509820000	7	2.81731	-0.918578	-7.71021	P62249;M0R3H0;M0R210;M0QX76;M0R1M5;Q6IPX4	P62249;M0R3H0;M0R210;M0QX76;M0R1M5;Q6IPX4	40S ribosomal protein S16	RPS16	1145	4;4;4;3;3;2	4;4;4;3;3;2	4;4;4;3;3;2	sp|P62249|RS16_HUMAN 40S ribosomal protein S16 OS=Homo sapiens OX=9606 GN=RPS16 PE=1 SV=2;tr|M0R3H0|M0R3H0_HUMAN 40S ribosomal protein S16 OS=Homo sapiens OX=9606 GN=RPS16 PE=1 SV=1;tr|M0R210|M0R210_HUMAN 40S ribosomal protein S16 OS=Homo sapiens OX=9606 G	6	4	4	4	146	146;100;129;50;85;152	By MS/MS	28.1	509820000	1026;5150;5616;7896	True;True;True;True	1021;5176;5647;7947	1449;1450;1451;1452;7521;7522;8201;8202;8203;11527;11528	1429;1430;7498;7499;8160;11439;11440	1429;7498;8160;11439			-1;-1;-1;-1;-1;-1
18.068	18.0531	18.0248	18.3327	18.4611	18.3426	+	C28_Control	4	4	4	8.8	8.8	8.8	54.465	0	30.424	85559000	4	2.80408	0.330176	7.64843	P10619;X6R8A1;X6R5C5	P10619;X6R8A1;X6R5C5	Lysosomal protective protein;Lysosomal protective protein 32 kDa chain;Lysosomal protective protein 20 kDa chain;Carboxypeptidase	CTSA	1465	4;4;4	4;4;4	4;4;4	sp|P10619|PPGB_HUMAN Lysosomal protective protein OS=Homo sapiens OX=9606 GN=CTSA PE=1 SV=2;tr|X6R8A1|X6R8A1_HUMAN Carboxypeptidase OS=Homo sapiens OX=9606 GN=CTSA PE=1 SV=1;tr|X6R5C5|X6R5C5_HUMAN Carboxypeptidase OS=Homo sapiens OX=9606 GN=CTSA PE=1 SV=1	3	4	4	4	480	480;498;481	By MS/MS	8.8	85559000	3204;4724;10660;12837	True;True;True;True	3213;4747;10724;12913	4706;6856;15341;18503	4670;6825;15226;18352	4670;6825;15226;18352			-1;-1;-1
20.5588	20.5105	20.6311	20.8406	20.9145	20.9033	+	C28_Control	5	5	5	10.1	10.1	10.1	52.264	0	31.071	590010000	7	2.79868	0.319314	7.62335	P61619;B4DR61;Q9H9S3;H7C1Q9;C9JXC6;H7C069;A6NK38;F2Z2C7;A6NIF9;C9JJV4;F8W776;Q8TC24	P61619;B4DR61	Protein transport protein Sec61 subunit alpha isoform 1	SEC61A1	495	5;5;2;2;2;2;2;2;2;2;2;2	5;5;2;2;2;2;2;2;2;2;2;2	5;5;2;2;2;2;2;2;2;2;2;2	sp|P61619|S61A1_HUMAN Protein transport protein Sec61 subunit alpha isoform 1 OS=Homo sapiens OX=9606 GN=SEC61A1 PE=1 SV=2;tr|B4DR61|B4DR61_HUMAN Protein transport protein Sec61 subunit alpha isoform 1 OS=Homo sapiens OX=9606 GN=SEC61A1 PE=1 SV=1	12	5	5	5	476	476;482;476;94;101;145;159;162;168;189;410;418	By MS/MS	10.1	590010000	3935;4147;5731;6586;12085	True;True;True;True;True	3950;4164;4165;5762;6621;12158	5710;6005;6006;6007;8387;9686;17412;17413	5699;6000;6001;6002;8336;9617;17293	5699;6000;8336;9617;17293	17	409	-1;-1;-1;-1;-1;-1;-1;-1;-1;-1;-1;-1
21.6995	21.5961	21.6146	21.9723	22.078	21.9648	+	C28_Control	21	21	21	20.7	20.7	20.7	145.83	0	232.64	1458800000	39	2.79434	0.368283	7.60326	O75533;B4DGZ4;A0A494C1M2;F8WC19;H7C341	O75533	Splicing factor 3B subunit 1	SF3B1	1298	21;2;2;1;1	21;2;2;1;1	21;2;2;1;1	sp|O75533|SF3B1_HUMAN Splicing factor 3B subunit 1 OS=Homo sapiens OX=9606 GN=SF3B1 PE=1 SV=3	5	21	21	21	1304	1304;154;161;37;241	By MS/MS	20.7	1458800000	110;3198;3199;4712;4885;5127;5352;5767;7152;7990;8324;9102;9488;10637;10843;11050;11217;11292;12208;12673;12677	True;True;True;True;True;True;True;True;True;True;True;True;True;True;True;True;True;True;True;True;True	109;3207;3208;4735;4907;5153;5382;5798;7198;8041;8375;9156;9543;10701;10910;11118;11285;11361;12282;12749;12753	140;141;4699;4700;6842;6843;7105;7106;7107;7108;7109;7484;7485;7827;8433;8434;10485;11655;11656;12110;13238;13728;13729;15309;15310;15311;15312;15584;15855;15856;16085;16198;16199;17597;18274;18278	143;144;4662;4663;6810;6811;7069;7070;7071;7072;7073;7459;7460;7461;7798;8382;8383;8384;10411;11567;11568;12019;13122;13621;13622;15194;15195;15196;15467;15468;15737;15738;15739;15977;16086;16087;17459;18118;18122	144;4662;4663;6810;7071;7461;7798;8382;10411;11567;12019;13122;13622;15195;15467;15738;15977;16086;17459;18118;18122			-1;-1;-1;-1;-1
20.1237	20.1472	20.0435	20.4649	20.6039	20.474	+	C28_Control	17	17	17	20.2	20.2	20.2	117.36	0	136.97	427540000	20	2.76646	0.409504	7.47523	Q7L014;A0A0C4DG89;D6RJA6;H0Y9U3	Q7L014;A0A0C4DG89	Probable ATP-dependent RNA helicase DDX46	DDX46	172	17;17;7;1	17;17;7;1	17;17;7;1	sp|Q7L014|DDX46_HUMAN Probable ATP-dependent RNA helicase DDX46 OS=Homo sapiens OX=9606 GN=DDX46 PE=1 SV=2;tr|A0A0C4DG89|A0A0C4DG89_HUMAN RNA helicase OS=Homo sapiens OX=9606 GN=DDX46 PE=1 SV=1	4	17	17	17	1031	1031;1032;471;70	By MS/MS	20.2	427540000	1799;2303;4379;5207;6078;7294;7576;8188;8676;8833;8952;9302;10118;10549;11301;12537;12619	True;True;True;True;True;True;True;True;True;True;True;True;True;True;True;True;True	1797;2306;4401;5237;6110;7341;7624;8239;8729;8884;9005;9356;10182;10613;11370;12613;12695	2676;3424;6368;7619;8931;8932;10670;11066;11931;12623;12851;13018;13485;14550;15177;15178;16211;18078;18194	2623;3375;6345;7597;8860;8861;10602;10603;10984;11839;12519;12740;12905;13369;14460;15063;15064;16099;17924;18040	2623;3375;6345;7597;8860;10602;10984;11839;12519;12740;12905;13369;14460;15063;16099;17924;18040			-1;-1;-1;-1
17.7418	17.651	17.8895	17.2394	17.179	17.2406	+	C28_Control	2	2	2	7.1	7.1	7.1	36.501	0	12.192	61469000	2	2.76566	-0.541091	-7.47158	Q13347	Q13347	Eukaryotic translation initiation factor 3 subunit I	EIF3I	1969	2	2	2	sp|Q13347|EIF3I_HUMAN Eukaryotic translation initiation factor 3 subunit I OS=Homo sapiens OX=9606 GN=EIF3I PE=1 SV=1	1	2	2	2	325	325	By MS/MS	7.1	61469000	7630;11113	True;True	7679;11182	11138;15951	11058;15842	11058;15842			-1
17.2435	17.0699	17.2536	16.6167	16.6525	16.7378	+	C28_Control	3	3	3	4.4	4.4	4.4	87.133	0	18.911	22118000	3	2.76521	-0.520024	-7.46954	Q14694;H3BNS8;H3BQP1;J3KT19	Q14694;H3BNS8;H3BQP1	Ubiquitin carboxyl-terminal hydrolase 10	USP10	2021	3;2;2;1	3;2;2;1	3;2;2;1	sp|Q14694|UBP10_HUMAN Ubiquitin carboxyl-terminal hydrolase 10 OS=Homo sapiens OX=9606 GN=USP10 PE=1 SV=2;tr|H3BNS8|H3BNS8_HUMAN Ubiquitin carboxyl-terminal hydrolase 10 (Fragment) OS=Homo sapiens OX=9606 GN=USP10 PE=1 SV=1;tr|H3BQP1|H3BQP1_HUMAN Ubiquitin	4	3	3	3	798	798;76;110;208	By MS/MS	4.4	22118000	3284;4063;11634	True;True;True	3293;4079;11704	4811;5873;16698	4781;5861;16574	4781;5861;16574			-1;-1;-1;-1
16.4262	16.3588	16.4562	15.9826	16.1031	15.9558	+	C28_Control	2	2	2	3.7	3.7	3.7	70.962	0.0009095	11.16	17240000	2	2.76159	-0.399901	-7.45305	Q15326;A0A0A0MRY2;B0QZE2;B7Z2J6;J3QKD2;E7ENI9	Q15326;A0A0A0MRY2;B0QZE2;B7Z2J6;J3QKD2;E7ENI9	Zinc finger MYND domain-containing protein 11	ZMYND11	131	2;2;2;2;2;1	2;2;2;2;2;1	2;2;2;2;2;1	sp|Q15326|ZMY11_HUMAN Zinc finger MYND domain-containing protein 11 OS=Homo sapiens OX=9606 GN=ZMYND11 PE=1 SV=2;tr|A0A0A0MRY2|A0A0A0MRY2_HUMAN Zinc finger MYND domain-containing protein 11 OS=Homo sapiens OX=9606 GN=ZMYND11 PE=1 SV=1;tr|B0QZE2|B0QZE2_HUMA	6	2	2	2	602	602;482;522;547;585;571	By MS/MS	3.7	17240000	8465;12475	True;True	8517;12551	12323;17981	12226;17828	12226;17828			-1;-1;-1;-1;-1;-1
16.1943	16.6486	16.3344	15.4128	15.2075	15.24	+	C28_Control	2	2	2	3.3	3.3	3.3	78.4	0.00046404	11.435	17290000	2	2.75824	-1.10564	-7.43783	Q9H6T0;J3QKU3	Q9H6T0;J3QKU3	Epithelial splicing regulatory protein 2	ESRP2	1053	2;2	2;2	2;2	sp|Q9H6T0|ESRP2_HUMAN Epithelial splicing regulatory protein 2 OS=Homo sapiens OX=9606 GN=ESRP2 PE=1 SV=1;tr|J3QKU3|J3QKU3_HUMAN Epithelial-splicing regulatory protein 2 (Fragment) OS=Homo sapiens OX=9606 GN=ESRP2 PE=1 SV=1	2	2	2	2	727	727;65	By MS/MS	3.3	17290000	327;5466	True;True	323;5496	445;7989	451;7956	451;7956			-1;-1
20.9431	20.9753	20.8776	21.3139	21.5205	21.4464	+	C28_Control	13	13	13	19.9	19.9	19.9	88.885	0	89.173	453580000	14	2.74917	0.494933	7.39681	Q15459;H7C1L2;F8WB66	Q15459	Splicing factor 3A subunit 1	SF3A1	2058	13;3;1	13;3;1	13;3;1	sp|Q15459|SF3A1_HUMAN Splicing factor 3A subunit 1 OS=Homo sapiens OX=9606 GN=SF3A1 PE=1 SV=1	3	13	13	13	793	793;259;63	By MS/MS	19.9	453580000	1232;2999;5505;6552;8229;9219;9501;10048;11190;11507;12267;12401;12534	True;True;True;True;True;True;True;True;True;True;True;True;True	1228;3008;5535;6587;8280;9273;9556;10111;11258;11577;12342;12476;12610	1762;4424;8045;9643;11983;13386;13748;14463;16048;16514;17692;17872;18075	1746;4385;8010;9573;11889;13267;13268;13639;14367;15940;16398;17545;17723;17920	1746;4385;8010;9573;11889;13268;13639;14367;15940;16398;17545;17723;17920			-1;-1;-1
20.8893	20.7809	20.9369	20.2354	20.1155	19.9077	+	C28_Control	7	7	5	26.3	26.3	18.8	40.089	0	116.61	1248500000	13	2.74238	-0.782822	-7.36621	P16989;A0A0D9SEI8	P16989	Y-box-binding protein 3	YBX3	1517	7;3	7;3	5;1	sp|P16989|YBOX3_HUMAN Y-box-binding protein 3 OS=Homo sapiens OX=9606 GN=YBX3 PE=1 SV=4	2	7	7	5	372	372;92	By MS/MS	26.3	1248500000	2032;3015;3798;4700;6779;9197;11026	True;True;True;True;True;True;True	2033;3024;3813;4723;6823;9251;11094	3024;4446;4447;5534;5535;6823;6824;9993;9994;13360;15822;15823;15824;15825	2976;4405;4406;5521;5522;6791;6792;9923;9924;13241;15705;15706;15707	2976;4406;5521;6791;9923;13241;15705			-1;-1
18.655	18.7565	18.724	18.9372	18.9874	18.9499	+	C28_Control	4	4	4	14.8	14.8	14.8	42.183	0	28.636	242980000	5	2.74034	0.246331	7.35702	O43837;A0A087WZN1;A0A087X2E5;A0A0D9SG66	O43837;A0A087WZN1;A0A087X2E5;A0A0D9SG66	Isocitrate dehydrogenase [NAD] subunit beta, mitochondrial;Isocitrate dehydrogenase [NAD] subunit, mitochondrial	IDH3B	85	4;4;3;2	4;4;3;2	4;4;3;2	sp|O43837|IDH3B_HUMAN Isocitrate dehydrogenase [NAD] subunit beta, mitochondrial OS=Homo sapiens OX=9606 GN=IDH3B PE=1 SV=2;tr|A0A087WZN1|A0A087WZN1_HUMAN Isocitrate dehydrogenase [NAD] subunit, mitochondrial OS=Homo sapiens OX=9606 GN=IDH3B PE=1 SV=1;tr|A	4	4	4	4	385	385;387;376;145	By MS/MS	14.8	242980000	39;2315;6249;7460	True;True;True;True	38;2318;6281;7507	51;3436;3437;9199;10895	51;3387;3388;9129;10823	51;3387;9129;10823			-1;-1;-1;-1
19.0915	19.0958	19.1741	19.4403	19.4403	19.5668	+	C28_Control	7	7	7	37.2	37.2	37.2	23.818	0	134.61	480950000	8	2.71419	0.361968	7.24032	O15173;U3KQM0;U3KPU8	O15173	Membrane-associated progesterone receptor component 2	PGRMC2	1201	7;2;1	7;2;1	7;2;1	sp|O15173|PGRC2_HUMAN Membrane-associated progesterone receptor component 2 OS=Homo sapiens OX=9606 GN=PGRMC2 PE=1 SV=1	3	7	7	7	223	223;91;44	By MS/MS	37.2	480950000	1826;1957;4666;5404;7930;9713;9803	True;True;True;True;True;True;True	1825;1957;4689;5434;7981;9768;9860	2718;2919;6773;7902;11568;14016;14142	2664;2875;6740;7866;11480;11481;13910;14040	2664;2875;6740;7866;11481;13910;14040			-1;-1;-1
18.1727	18.2162	18.1688	18.3276	18.3789	18.3327	+	C28_Control	5	5	5	9.7	9.7	9.7	62.228	0	39.329	72773000	6	2.70512	0.160544	7.20026	Q96KA5;G5E9Z2	Q96KA5;G5E9Z2	Cleft lip and palate transmembrane protein 1-like protein	CLPTM1L	895	5;5	5;5	5;5	sp|Q96KA5|CLP1L_HUMAN Cleft lip and palate transmembrane protein 1-like protein OS=Homo sapiens OX=9606 GN=CLPTM1L PE=1 SV=1;tr|G5E9Z2|G5E9Z2_HUMAN Cleft lip and palate transmembrane protein 1-like protein OS=Homo sapiens OX=9606 GN=CLPTM1L PE=1 SV=1	2	5	5	5	538	538;369	By MS/MS	9.7	72773000	5455;7252;10097;10985;12275	True;True;True;True;True	5485;7299;10161;11051;12350	7975;7976;10619;14526;15769;17701	7942;7943;10548;14435;15654;17554	7942;10548;14435;15654;17554			-1;-1
15.6502	15.8668	15.5468	15.0161	15.0161	14.9707	+	C28_Control	2	2	2	0.6	0.6	0.6	316.91	0.00046104	11.349	12048000	2	2.70389	-0.686953	-7.19485	Q9Y520;E7EPN9;H7C5N8	Q9Y520;E7EPN9;H7C5N8	Protein PRRC2C	PRRC2C	676	2;2;1	2;2;1	2;2;1	sp|Q9Y520|PRC2C_HUMAN Protein PRRC2C OS=Homo sapiens OX=9606 GN=PRRC2C PE=1 SV=4;tr|E7EPN9|E7EPN9_HUMAN Protein PRRC2C OS=Homo sapiens OX=9606 GN=PRRC2C PE=1 SV=1;tr|H7C5N8|H7C5N8_HUMAN Protein PRRC2C (Fragment) OS=Homo sapiens OX=9606 GN=PRRC2C PE=1 SV=1	3	2	2	2	2896	2896;2819;1300	By MS/MS	0.6	12048000	4048;9886	True;True	4063;9944	5851;14255	5839;14149	5839;14149			-1;-1;-1
18.7552	18.6193	18.7291	18.9909	19.0125	19.0088	+	C28_Control	4	1	1	3.5	0.7	0.7	134.2	0.0094571	5.9368	32790000	1	2.70132	0.302889	7.18353	Q16720;Q01814;A0A2R8Y4R4;A0A2U3U055;A0A2U3TZI3	Q16720;Q01814;A0A2R8Y4R4;A0A2U3U055;A0A2U3TZI3	Plasma membrane calcium-transporting ATPase 3;Plasma membrane calcium-transporting ATPase 2	ATP2B3;ATP2B2	2081	4;2;2;2;2	1;0;0;0;0	1;0;0;0;0	sp|Q16720|AT2B3_HUMAN Plasma membrane calcium-transporting ATPase 3 OS=Homo sapiens OX=9606 GN=ATP2B3 PE=1 SV=3;sp|Q01814|AT2B2_HUMAN Plasma membrane calcium-transporting ATPase 2 OS=Homo sapiens OX=9606 GN=ATP2B2 PE=1 SV=2;tr|A0A2R8Y4R4|A0A2R8Y4R4_HUMAN P	5	4	1	1	1220	1220;1243;996;1160;1188	By MS/MS	3.5	32790000	2898;4784;7418;8873	False;True;False;False	2907;4808;7465;8925	4297;4298;6952;10838;12903	4252;4253;6923;10767;12792	4253;6923;10767;12792			-1;-1;-1;-1;-1
17.3649	18.0214	17.8903	19.1688	19.3085	19.4567	+	C28_Control	3	3	3	7	7	7	57.29	0	18.22	74243000	4	2.69387	1.55248	7.15081	P49759;B8ZZR0;F8WBF5;A0A087WVK0;Q9HAZ1;B7ZL31;A0A087WX74	P49759;B8ZZR0;F8WBF5;A0A087WVK0	Dual specificity protein kinase CLK1	CLK1	1712	3;2;2;2;1;1;1	3;2;2;2;1;1;1	3;2;2;2;1;1;1	sp|P49759|CLK1_HUMAN Dual specificity protein kinase CLK1 OS=Homo sapiens OX=9606 GN=CLK1 PE=1 SV=2;tr|B8ZZR0|B8ZZR0_HUMAN Dual-specificity protein kinase CLK1 OS=Homo sapiens OX=9606 GN=CLK1 PE=1 SV=1;tr|F8WBF5|F8WBF5_HUMAN Dual-specificity protein kinase	7	3	3	3	484	484;307;355;454;481;373;373	By MS/MS	7	74243000	3186;11386;12805	True;True;True	3195;11455;12881	4680;16330;18457;18458	4643;16216;18306;18307	4643;16216;18306			-1;-1;-1;-1;-1;-1;-1
19.1908	18.9372	19.0844	19.6005	19.6302	19.7215	+	C28_Control	5	5	5	10.1	10.1	10.1	77.528	0	34.338	155390000	6	2.67532	0.579944	7.06993	O43395;REV__F8WAR6;REV__F8WER6;REV__O14782	O43395	U4/U6 small nuclear ribonucleoprotein Prp3	PRPF3	1228	5;1;1;1	5;1;1;1	5;1;1;1	sp|O43395|PRPF3_HUMAN U4/U6 small nuclear ribonucleoprotein Prp3 OS=Homo sapiens OX=9606 GN=PRPF3 PE=1 SV=2	4	5	5	5	683	683;672;685;793	By MS/MS	10.1	155390000	2448;2651;4203;4403;9754	True;True;True;True;True	2454;2658;4224;4425;9809	3634;3947;3948;6105;6401;14068	3590;3900;3901;6100;6376;13966	3590;3900;6100;6376;13966			-1;-1;-1;-1
21.3296	21.4614	21.4614	21.0599	21.0209	21.1103	+	C28_Control	6	6	6	13.5	13.5	13.5	56.598	0	54.934	2126000000	14	2.64481	-0.353763	-6.93863	Q15758;M0QXM4;M0QX44;M0R144	Q15758;M0QXM4	Neutral amino acid transporter B(0);Amino acid transporter	SLC1A5	2068	6;5;2;1	6;5;2;1	6;5;2;1	sp|Q15758|AAAT_HUMAN Neutral amino acid transporter B(0) OS=Homo sapiens OX=9606 GN=SLC1A5 PE=1 SV=2;tr|M0QXM4|M0QXM4_HUMAN Amino acid transporter OS=Homo sapiens OX=9606 GN=SLC1A5 PE=1 SV=1	4	6	6	6	541	541;365;258;29	By MS/MS	13.5	2126000000	4222;5573;7144;10315;10951;11114	True;True;True;True;True;True	4243;5604;7190;10376;11017;11183	6133;6134;8139;8140;8141;8142;10477;14830;14831;14832;15723;15724;15725;15952	6126;6127;8100;8101;8102;8103;10403;14732;14733;14734;15607;15608;15609;15843	6126;8100;10403;14733;15609;15843			-1;-1;-1;-1
19.6005	19.4524	19.5641	19.9532	20.0615	20.1619	+	C28_Control	5	4	4	23.8	18.4	18.4	23.567	0	64.173	306980000	6	2.64476	0.519873	6.93843	P11233;H7C3P7	P11233;H7C3P7	Ras-related protein Ral-A	RALA	999	5;5	4;4	4;4	sp|P11233|RALA_HUMAN Ras-related protein Ral-A OS=Homo sapiens OX=9606 GN=RALA PE=1 SV=1;tr|H7C3P7|H7C3P7_HUMAN Small monomeric GTPase (Fragment) OS=Homo sapiens OX=9606 GN=RALA PE=1 SV=1	2	5	4	4	206	206;164	By MS/MS	23.8	306980000	456;2958;10024;12095;12121	True;True;True;False;True	450;2967;10087;12168;12194	616;617;4371;4372;14434;17425;17426;17427;17428;17429;17470	623;624;4330;4331;14336;17305;17306;17307;17308;17344	624;4330;14336;17305;17344			-1;-1
17.393	17.4743	17.4186	17.6245	17.7071	17.659	+	C28_Control	3	3	3	8.8	8.8	8.8	45.807	0	18.325	85783000	3	2.64138	0.234869	6.92399	Q6PIU2;A0A0A0MTJ9;H7C046	Q6PIU2;A0A0A0MTJ9;H7C046	Neutral cholesterol ester hydrolase 1	NCEH1	152	3;3;2	3;3;2	3;3;2	sp|Q6PIU2|NCEH1_HUMAN Neutral cholesterol ester hydrolase 1 OS=Homo sapiens OX=9606 GN=NCEH1 PE=1 SV=3;tr|A0A0A0MTJ9|A0A0A0MTJ9_HUMAN Neutral cholesterol ester hydrolase 1 OS=Homo sapiens OX=9606 GN=NCEH1 PE=1 SV=1;tr|H7C046|H7C046_HUMAN Neutral cholestero	3	3	3	3	408	408;448;284	By MS/MS	8.8	85783000	6952;12485;12648	True;True;True	6996;12561;12724	10249;17998;18245	10163;17846;18085	10163;17846;18085			-1;-1;-1
17.844	17.7275	17.9247	18.2486	18.2057	18.2294	+	C28_Control	4	4	4	4.6	4.6	4.6	116.04	0	29.166	85773000	5	2.60251	0.395824	6.76012	P06756	P06756	Integrin alpha-V;Integrin alpha-V heavy chain;Integrin alpha-V light chain	ITGAV	1413	4	4	4	sp|P06756|ITAV_HUMAN Integrin alpha-V OS=Homo sapiens OX=9606 GN=ITGAV PE=1 SV=2	1	4	4	4	1048	1048	By MS/MS	4.6	85773000	1369;3791;7622;12784	True;True;True;True	1366;3806;7671;12860	1987;5527;11128;18425	1973;1974;5513;11048;18273	1973;5513;11048;18273			-1
17.9057	17.7892	17.9773	17.2886	17.2045	17.433	+	C28_Control	3	3	3	4.9	4.9	4.9	96.557	0	17.612	39896000	3	2.59787	-0.582015	-6.7408	P33991;E5RG31;A0A3B3ITP6;A0A3B3IS57;A0A3B3IU45;A0A3B3IT92;A0A3B3IRR8	P33991;E5RG31;A0A3B3ITP6;A0A3B3IS57;A0A3B3IU45;A0A3B3IT92	DNA replication licensing factor MCM4	MCM4	324	3;3;3;3;3;3;1	3;3;3;3;3;3;1	3;3;3;3;3;3;1	sp|P33991|MCM4_HUMAN DNA replication licensing factor MCM4 OS=Homo sapiens OX=9606 GN=MCM4 PE=1 SV=5;tr|E5RG31|E5RG31_HUMAN DNA helicase (Fragment) OS=Homo sapiens OX=9606 GN=MCM4 PE=1 SV=9;tr|A0A3B3ITP6|A0A3B3ITP6_HUMAN DNA helicase OS=Homo sapiens OX=960	7	3	3	3	863	863;582;742;749;813;904;191	By MS/MS	4.9	39896000	823;7398;9871	True;True;True	818;7445;9928	1155;10808;14235	1145;10734;14129	1145;10734;14129			-1;-1;-1;-1;-1;-1;-1
20.0834	20.0519	20.1426	20.2769	20.3446	20.3329	+	C28_Control	5	5	5	6.9	6.9	6.9	74.731	0	29.486	221920000	5	2.58018	0.225498	6.66752	P08236;F8WBK6;F2Z3L6	P08236	Beta-glucuronidase	GUSB	1431	5;1;1	5;1;1	5;1;1	sp|P08236|BGLR_HUMAN Beta-glucuronidase OS=Homo sapiens OX=9606 GN=GUSB PE=1 SV=2	3	5	5	5	651	651;134;144	By MS/MS	6.9	221920000	3523;5035;7852;10139;10595	True;True;True;True;True	3536;5058;7902;10203;10659	5153;7351;11459;14574;15253	5134;7320;11372;14485;15140	5134;7320;11372;14485;15140			-1;-1;-1
19.6852	19.585	19.8631	19.0659	19.1283	19.1893	+	C28_Control	5	5	5	36.4	36.4	36.4	16.273	0	56.525	1100800000	9	2.55633	-0.583246	-6.56982	P62263;A0A2R8Y811;E5RH77	P62263;A0A2R8Y811;E5RH77	40S ribosomal protein S14	RPS14	297	5;5;4	5;5;4	5;5;4	sp|P62263|RS14_HUMAN 40S ribosomal protein S14 OS=Homo sapiens OX=9606 GN=RPS14 PE=1 SV=3;tr|A0A2R8Y811|A0A2R8Y811_HUMAN 40S ribosomal protein S14 (Fragment) OS=Homo sapiens OX=9606 GN=RPS14 PE=1 SV=1;tr|E5RH77|E5RH77_HUMAN 40S ribosomal protein S14 OS=Hom	3	5	5	5	151	151;150;134	By MS/MS	36.4	1100800000	301;1920;3582;6438;11459	True;True;True;True;True	296;297;1920;3596;6473;11529	410;411;412;413;2865;5239;9480;9481;16446	416;417;418;419;2821;5217;9421;9422;16328	418;2821;5217;9421;16328	8	75	-1;-1;-1
19.1242	19.1029	19.0088	19.3563	19.3507	19.4433	+	C28_Control	2	2	2	10.5	10.5	10.5	10.192	0	11.946	142630000	2	2.55534	0.304804	6.56577	P14854	P14854	Cytochrome c oxidase subunit 6B1	COX6B1	1501	2	2	2	sp|P14854|CX6B1_HUMAN Cytochrome c oxidase subunit 6B1 OS=Homo sapiens OX=9606 GN=COX6B1 PE=1 SV=2	1	2	2	2	86	86	By MS/MS	10.5	142630000	399;400	True;True	396;397	548;549	557;558	557;558			-1
21.2828	21.3812	21.3688	21.5386	21.5574	21.5574	+	C28_Control	9	9	8	20	20	18	51.712	0	70.287	3492900000	22	2.55215	0.206844	6.55282	O75390;B4DJV2;A0A0C4DGI3;H0YIC4;F8W4S1;F8VTT8;F8VPA1;H0YH82;F8W1S4;F8VR34;F8W642;F8W0J2;F8VPF9;F8VWQ5;F8VX68;F8VRP1;F8VX07;F8VP03;F8VZK9;F8VU34	O75390;B4DJV2;A0A0C4DGI3;H0YIC4	Citrate synthase, mitochondrial;Citrate synthase	CS	492	9;9;8;5;2;2;1;1;1;1;1;1;1;1;1;1;1;1;1;1	9;9;8;5;2;2;1;1;1;1;1;1;1;1;1;1;1;1;1;1	8;8;8;5;1;1;1;1;1;0;1;0;1;0;1;1;1;0;1;0	sp|O75390|CISY_HUMAN Citrate synthase, mitochondrial OS=Homo sapiens OX=9606 GN=CS PE=1 SV=2;tr|B4DJV2|B4DJV2_HUMAN Citrate synthase OS=Homo sapiens OX=9606 GN=CS PE=1 SV=1;tr|A0A0C4DGI3|A0A0C4DGI3_HUMAN Citrate synthase OS=Homo sapiens OX=9606 GN=CS PE=1	20	9	9	8	466	466;453;400;123;178;149;144;190;157;146;66;75;140;132;120;117;114;105;80;142	By MS/MS	20	3492900000	910;2087;2727;5512;6217;6948;8432;10666;12604	True;True;True;True;True;True;True;True;True	905;2088;2734;5542;6249;6992;8484;10730;12680	1284;1285;1286;1287;1288;3097;4065;8054;8055;9151;9152;9153;10243;12269;12270;12271;12272;15348;15349;15350;15351;15352;18171;18172;18173;18174;18175	1264;1265;1266;1267;1268;3055;4017;8018;8019;9085;10155;10156;12175;12176;12177;15233;15234;18013;18014;18015;18016;18017	1264;3055;4017;8019;9085;10155;12177;15233;18016			-1;-1;-1;-1;-1;-1;-1;-1;-1;-1;-1;-1;-1;-1;-1;-1;-1;-1;-1;-1
23.0563	23.0563	23.0563	23.3701	23.2672	23.253	+	C28_Control	30	30	30	48.9	48.9	48.9	74.139	0	323.31	10399000000	64	2.54306	0.240454	6.516	P02545;Q3BDU5;Q5TCI8;H0YAB0;A0A0C4DGC5	P02545;Q3BDU5;Q5TCI8	Prelamin-A/C;Lamin-A/C	LMNA	1385	30;26;23;10;8	30;26;23;10;8	30;26;23;10;8	sp|P02545|LMNA_HUMAN Prelamin-A/C OS=Homo sapiens OX=9606 GN=LMNA PE=1 SV=1;tr|Q3BDU5|Q3BDU5_HUMAN Prelamin-A/C OS=Homo sapiens OX=9606 GN=LMNA PE=1 SV=1;tr|Q5TCI8|Q5TCI8_HUMAN Prelamin-A/C OS=Homo sapiens OX=9606 GN=LMNA PE=1 SV=1	5	30	30	30	664	664;487;491;182;260	By MS/MS	48.9	10399000000	234;235;642;1251;1252;1346;1440;2171;2760;3082;3238;3965;6422;6886;7051;7359;7497;7609;8232;8305;8820;9114;10057;10389;10561;10672;10863;11029;11143;11367	True;True;True;True;True;True;True;True;True;True;True;True;True;True;True;True;True;True;True;True;True;True;True;True;True;True;True;True;True;True	231;232;635;1248;1249;1343;1438;2172;2768;3091;3247;3980;6457;6930;7097;7406;7544;7658;8283;8356;8873;9168;10121;10451;10625;10736;10929;11097;11211;11436	317;318;319;320;321;892;1798;1799;1800;1801;1802;1803;1804;1805;1957;1958;1959;2104;2105;2106;2107;2108;2109;2110;3213;3214;3215;3216;4111;4112;4542;4749;5749;9458;9459;9460;10147;10148;10374;10757;10946;10947;10948;11114;11986;11987;12082;12829;12830;12831;13254;13255;13256;14481;14482;14945;15194;15359;15360;15605;15606;15607;15608;15829;15984;15985;16308	323;324;325;326;327;883;884;1787;1788;1789;1790;1791;1792;1793;1794;1795;1944;1945;1946;2089;2090;2091;2092;2093;2094;2095;3174;3175;3176;4064;4506;4712;5737;9399;9400;9401;10071;10296;10689;10870;10871;11033;11892;11993;12724;12725;12726;13137;13138;13139;14388;14389;14837;14838;15080;15241;15242;15489;15490;15711;15873;15874;15875;16192	326;327;884;1789;1794;1945;2094;3174;4064;4506;4712;5737;9401;10071;10296;10689;10870;11033;11892;11993;12724;13139;14389;14837;15080;15242;15489;15711;15873;16192			-1;-1;-1;-1;-1
19.5272	19.3499	19.3452	19.8283	19.955	19.8435	+	C28_Control	2	2	2	20.8	20.8	20.8	14.585	0	14.751	386960000	4	2.53985	0.468159	6.50302	Q9Y3B4	Q9Y3B4	Splicing factor 3B subunit 6	SF3B6	2839	2	2	2	sp|Q9Y3B4|SF3B6_HUMAN Splicing factor 3B subunit 6 OS=Homo sapiens OX=9606 GN=SF3B6 PE=1 SV=1	1	2	2	2	125	125	By MS/MS	20.8	386960000	5871;6875	True;True	5902;6919	8593;8594;10133;10134	8535;8536;10056;10057	8535;10057			-1
18.2595	18.2294	18.3502	17.6948	17.918	17.7686	+	C28_Control	6	6	6	12.9	12.9	12.9	76.666	0	36.541	109530000	6	2.53363	-0.48592	-6.47795	Q9BQ70;H3BQ53;H3BSS3;H3BTU3;Q9H384;Q9H7D3;H3BSP8;H3BS87;H3BRP4;H3BMJ8	Q9BQ70;H3BQ53;H3BSS3;H3BTU3;Q9H384	Transcription factor 25	TCF25	2523	6;5;4;3;3;2;2;1;1;1	6;5;4;3;3;2;2;1;1;1	6;5;4;3;3;2;2;1;1;1	sp|Q9BQ70|TCF25_HUMAN Transcription factor 25 OS=Homo sapiens OX=9606 GN=TCF25 PE=1 SV=1;tr|H3BQ53|H3BQ53_HUMAN Transcription factor 25 (Fragment) OS=Homo sapiens OX=9606 GN=TCF25 PE=1 SV=1;tr|H3BSS3|H3BSS3_HUMAN Transcription factor 25 (Fragment) OS=Homo	10	6	6	6	676	676;570;286;265;473;216;233;146;209;210	By MS/MS	12.9	109530000	4571;5479;6216;6437;7659;10598	True;True;True;True;True;True	4594;5509;6248;6472;7708;10662	6652;8009;9150;9479;11187;15256	6620;7977;9084;9420;11102;15143	6620;7977;9084;9420;11102;15143			-1;-1;-1;-1;-1;-1;-1;-1;-1;-1
14.4417	14.9888	14.5608	13.2799	13.6157	13.3345	+	C28_Control	1	1	1	5	5	5	27.75	0.0019623	6.6894	0	1	2.5133	-1.25374	-6.39663	Q8WYH8;E9PEN0;A0A1B0GW41	Q8WYH8;E9PEN0;A0A1B0GW41	Inhibitor of growth protein 5	ING5	256	1;1;1	1;1;1	1;1;1	sp|Q8WYH8|ING5_HUMAN Inhibitor of growth protein 5 OS=Homo sapiens OX=9606 GN=ING5 PE=1 SV=1;tr|E9PEN0|E9PEN0_HUMAN Inhibitor of growth protein 5 OS=Homo sapiens OX=9606 GN=ING5 PE=1 SV=1;tr|A0A1B0GW41|A0A1B0GW41_HUMAN Inhibitor of growth protein 5 OS=Homo	3	1	1	1	240	240;142;254	By MS/MS	5	0	8657	TRUE	8712	12605	12502	12502			-1;-1;-1
18.2347	18.479	17.9872	17.2435	17.1997	16.9214	+	C28_Control	6	6	6	4.1	4.1	4.1	202.16	0	64.747	164910000	6	2.51044	-1.1121	-6.38529	P16144;J3QQL2	P16144	Integrin beta-4	ITGB4	1510	6;1	6;1	6;1	sp|P16144|ITB4_HUMAN Integrin beta-4 OS=Homo sapiens OX=9606 GN=ITGB4 PE=1 SV=5	2	6	6	6	1822	1822;114	By MS/MS	4.1	164910000	3782;7890;9153;9344;9677;11746	True;True;True;True;True;True	3797;7941;9207;9399;9732;11819	5518;11520;13305;13539;13974;16887	5504;11432;13186;13424;13867;16766	5504;11432;13186;13424;13867;16766			-1;-1
17.8735	17.961	18.015	17.2828	16.8472	16.8499	+	C28_Control	3	3	3	9.9	9.9	9.9	52.164	0	42.01	92183000	4	2.50309	-0.956549	-6.35614	Q13283;E5RH00;E5RI46;E5RIF8;E5RH42;E5RJU8	Q13283	Ras GTPase-activating protein-binding protein 1	G3BP1	1967	3;1;1;1;1;1	3;1;1;1;1;1	3;1;1;1;1;1	sp|Q13283|G3BP1_HUMAN Ras GTPase-activating protein-binding protein 1 OS=Homo sapiens OX=9606 GN=G3BP1 PE=1 SV=1	6	3	3	3	466	466;37;105;106;117;153	By MS/MS	9.9	92183000	1935;6239;9668	True;True;True	1935;6271;9723	2885;2886;9186;13960	2841;2842;9117;13854	2841;9117;13854			-1;-1;-1;-1;-1;-1
17.4119	17.203	17.3356	17.8581	17.8188	18.0477	+	C28_Control	4	4	3	11.6	11.6	9.4	42.777	0	96.349	118090000	6	2.49728	0.591367	6.33318	P50750;H0YAZ9;F5H6Z0;A0A087WZU2;A0A087X209;E5RGN0;G3V5T9;E7EUK8;Q9BVE2;A0A2R8YEB7;A0A2R8YF61;A0A2R8Y644;F8VZ51;K7ELV5;F8VYH9;F8VXD2;Q00536;F8VTV8;K7EJ83;E7ESI2;F8VWX7;Q96Q40;P11802;Q00526;Q00535;Q07002;O94921;P24941;Q00537;Q00534;F8VZZ0	P50750	Cyclin-dependent kinase 9	CDK9	1723	4;1;1;1;1;1;1;1;1;1;1;1;1;1;1;1;1;1;1;1;1;1;1;1;1;1;1;1;1;1;1	4;1;1;1;1;1;1;1;1;1;1;1;1;1;1;1;1;1;1;1;1;1;1;1;1;1;1;1;1;1;1	3;0;0;0;0;0;0;0;0;0;0;0;0;0;0;0;0;0;0;0;0;0;0;0;0;0;0;0;0;0;0	sp|P50750|CDK9_HUMAN Cyclin-dependent kinase 9 OS=Homo sapiens OX=9606 GN=CDK9 PE=1 SV=3	31	4	4	3	372	372;260;470;448;418;393;346;340;324;143;915;239;208;164;170;132;496;201;213;238;203;435;303;305;292;474;469;298;523;326;186	By MS/MS	11.6	118090000	2400;5822;7320;9060	True;True;True;True	2405;5853;7367;9114	3575;3576;8519;8520;10705;13175	3531;3532;8461;8462;10638;13059	3532;8461;10638;13059			-1;-1;-1;-1;-1;-1;-1;-1;-1;-1;-1;-1;-1;-1;-1;-1;-1;-1;-1;-1;-1;-1;-1;-1;-1;-1;-1;-1;-1;-1;-1
21.0101	20.9863	20.8893	20.7188	20.6619	20.7188	+	C28_Control	19	19	19	23.2	23.2	23.2	102	0	154.15	1119500000	24	2.49185	-0.262079	-6.31179	Q7KZF4;H7C597	Q7KZF4	Staphylococcal nuclease domain-containing protein 1	SND1	2219	19;4	19;4	19;4	sp|Q7KZF4|SND1_HUMAN Staphylococcal nuclease domain-containing protein 1 OS=Homo sapiens OX=9606 GN=SND1 PE=1 SV=1	2	19	19	19	910	910;231	By MS/MS	23.2	1119500000	34;1112;1437;2567;2746;2773;4199;4228;4897;6565;7555;7738;9013;9414;9739;10266;10600;10876;11693	True;True;True;True;True;True;True;True;True;True;True;True;True;True;True;True;True;True;True	34;1107;1435;2573;2753;2782;4220;4249;4919;6600;7603;7788;9066;9469;9794;10328;10664;10942;11766	45;1573;2100;3822;3823;4089;4130;4131;6097;6141;7130;9658;11032;11303;13111;13630;14048;14758;14759;15259;15629;16811	45;1554;2085;3774;3775;4041;4081;4082;4083;6093;6134;7095;9588;10953;11220;12994;13518;13944;14661;14662;15146;15510;15511;16687	45;1554;2085;3774;4041;4083;6093;6134;7095;9588;10953;11220;12994;13518;13944;14661;15146;15511;16687			-1;-1
17.4618	17.5609	17.4245	17.7846	17.9341	17.9247	+	C28_Control	4	2	2	3.2	1.6	1.6	152.22	0.00046773	11.54	37398000	2	2.4918	0.398708	6.31157	O60885;M0QZD9	O60885;M0QZD9	Bromodomain-containing protein 4	BRD4	1272	4;3	2;1	2;1	sp|O60885|BRD4_HUMAN Bromodomain-containing protein 4 OS=Homo sapiens OX=9606 GN=BRD4 PE=1 SV=2;tr|M0QZD9|M0QZD9_HUMAN Bromodomain-containing protein 4 (Fragment) OS=Homo sapiens OX=9606 GN=BRD4 PE=1 SV=1	2	4	2	2	1362	1362;572	By MS/MS	3.2	37398000	2654;7330;11840;12950	True;False;True;False	2661;7377;11912;13027	3955;10718;17047;18654	3908;10651;16927;18503	3908;10651;16927;18503			-1;-1
11.8331	11.3394	11.4732	12.6799	13.2912	13.1507	+	C28_Control	1	1	1	2.6	2.6	2.6	40.622	0.001275	7.7643	0	1	2.49141	1.49203	6.31007	P22694;P17612;B1APF7;B1APG1;B1APG0;Q15136;B1APG2;B1APF8;B1APF9;K7ERP6;B1APG3;A0A087WVC4;A0A0A0MS54	P22694;P17612;B1APF7;B1APG1;B1APG0;Q15136;B1APG2;B1APF8;B1APF9;K7ERP6;B1APG3;A0A087WVC4;A0A0A0MS54	cAMP-dependent protein kinase catalytic subunit beta;cAMP-dependent protein kinase catalytic subunit alpha	PRKACB;PRKACA;KIN27	36	1;1;1;1;1;1;1;1;1;1;1;1;1	1;1;1;1;1;1;1;1;1;1;1;1;1	1;1;1;1;1;1;1;1;1;1;1;1;1	sp|P22694|KAPCB_HUMAN cAMP-dependent protein kinase catalytic subunit beta OS=Homo sapiens OX=9606 GN=PRKACB PE=1 SV=2;sp|P17612|KAPCA_HUMAN cAMP-dependent protein kinase catalytic subunit alpha OS=Homo sapiens OX=9606 GN=PRKACA PE=1 SV=2;tr|B1APF7|B1APF7_	13	1	1	1	351	351;351;186;197;206;207;209;214;245;251;264;338;357	By MS/MS	2.6	0	9399	TRUE	9454	13612	13501	13501			-1;-1;-1;-1;-1;-1;-1;-1;-1;-1;-1;-1;-1
18.4002	18.3952	18.348	18.1599	18.0052	18.0411	+	C28_Control	5	5	5	30.7	30.7	30.7	22.391	0	38.513	116210000	6	2.48788	-0.312379	-6.29619	P37802;X6RJP6;Q9UI15;C9J5W6	P37802;X6RJP6	Transgelin-2	TAGLN2	1645	5;4;1;1	5;4;1;1	5;4;1;1	sp|P37802|TAGL2_HUMAN Transgelin-2 OS=Homo sapiens OX=9606 GN=TAGLN2 PE=1 SV=3;tr|X6RJP6|X6RJP6_HUMAN Transgelin-2 (Fragment) OS=Homo sapiens OX=9606 GN=TAGLN2 PE=1 SV=1	4	5	5	5	199	199;187;199;115	By MS/MS	30.7	116210000	1881;4789;5581;8947;9494	True;True;True;True;True	1880;4813;5612;9000;9549	2801;2802;6960;8152;13013;13741	2754;2755;6930;8114;12900;13632	2755;6930;8114;12900;13632			-1;-1;-1;-1
21.5708	21.4929	21.5961	21.3572	21.3619	21.3359	+	C28_Control	10	10	10	27.4	27.4	27.4	47.697	0	74.362	1666800000	16	2.48559	-0.201628	-6.28718	P36578;H3BM89;H3BTP7;H3BU31	P36578;H3BM89;H3BTP7;H3BU31	60S ribosomal protein L4	RPL4	1641	10;6;5;5	10;6;5;5	10;6;5;5	sp|P36578|RL4_HUMAN 60S ribosomal protein L4 OS=Homo sapiens OX=9606 GN=RPL4 PE=1 SV=5;tr|H3BM89|H3BM89_HUMAN 60S ribosomal protein L4 OS=Homo sapiens OX=9606 GN=RPL4 PE=1 SV=1;tr|H3BTP7|H3BTP7_HUMAN 60S ribosomal protein L4 (Fragment) OS=Homo sapiens OX=9	4	10	10	10	427	427;333;170;171	By MS/MS	27.4	1666800000	2;1158;2931;6449;8720;8975;9170;9216;9529;10694	True;True;True;True;True;True;True;True;True;True	2;1153;2940;6484;8772;9028;9224;9270;9584;10760	2;3;1640;1641;4338;9492;9493;9494;9495;9496;9497;12686;13064;13327;13328;13329;13330;13383;13781;15394	2;3;1621;1622;4297;9433;9434;9435;9436;12579;12948;13209;13210;13264;13670;15277	3;1621;4297;9436;12579;12948;13209;13264;13670;15277			-1;-1;-1;-1
15.9826	15.7963	15.7998	15.4663	15.4716	15.4785	+	C28_Control	2	2	2	2.1	2.1	2.1	150.07	0	20.412	7944400	2	2.4852	-0.387445	-6.28568	Q6Y7W6;E7ESB6;I1E4Y6	Q6Y7W6;E7ESB6;I1E4Y6	PERQ amino acid-rich with GYF domain-containing protein 2	GIGYF2	2207	2;1;1	2;1;1	2;1;1	sp|Q6Y7W6|GGYF2_HUMAN GRB10-interacting GYF protein 2 OS=Homo sapiens OX=9606 GN=GIGYF2 PE=1 SV=1;tr|E7ESB6|E7ESB6_HUMAN GRB10-interacting GYF protein 2 (Fragment) OS=Homo sapiens OX=9606 GN=GIGYF2 PE=1 SV=1;tr|I1E4Y6|I1E4Y6_HUMAN GRB10-interacting GYF pro	3	2	2	2	1299	1299;836;1321	By MS/MS	2.1	7944400	1748;2621	True;True	1746;2628	2606;3903	2556;3856	2556;3856			-1;-1;-1
15.1168	14.8714	14.7902	15.5326	15.5796	15.5381	+	C28_Control	1	1	1	1	1	1	167.35	0.0012552	7.3017	7719100	1	2.485	0.624005	6.28487	Q08378	Q08378	Golgin subfamily A member 3	GOLGA3	1926	1	1	1	sp|Q08378|GOGA3_HUMAN Golgin subfamily A member 3 OS=Homo sapiens OX=9606 GN=GOLGA3 PE=1 SV=2	1	1	1	1	1498	1498	By MS/MS	1	7719100	9857	TRUE	9914	14214	14111	14111			-1
17.916	18.1265	18.0477	17.6206	17.4412	17.5089	+	C28_Control	2	2	2	5.4	5.4	5.4	50.75	0	12.941	126950000	2	2.48383	-0.50651	-6.28032	O43670;J3QRS9;X6R4W8;J3QS27;J3KTL1;J3KRB6;J3KRW6;H0Y3M2;J3KS31	O43670;J3QRS9;X6R4W8;J3QS27;J3KTL1;J3KRB6;J3KRW6;H0Y3M2;J3KS31	BUB3-interacting and GLEBS motif-containing protein ZNF207	ZNF207	1063	2;2;2;1;1;1;1;1;1	2;2;2;1;1;1;1;1;1	2;2;2;1;1;1;1;1;1	sp|O43670|ZN207_HUMAN BUB3-interacting and GLEBS motif-containing protein ZNF207 OS=Homo sapiens OX=9606 GN=ZNF207 PE=1 SV=1;tr|J3QRS9|J3QRS9_HUMAN BUB3-interacting and GLEBS motif-containing protein ZNF207 OS=Homo sapiens OX=9606 GN=ZNF207 PE=1 SV=1;tr|X6	9	2	2	2	478	478;493;497;46;74;93;95;198;341	By MS/MS	5.4	126950000	4105;7787	True;True	4121;7837	5946;11369	5938;11280	5938;11280			-1;-1;-1;-1;-1;-1;-1;-1;-1
16.6398	16.5031	16.698	17.059	17.2998	17.1688	+	C28_Control	3	3	3	7.7	7.7	7.7	43.38	0	18.286	26860000	3	2.46689	0.562247	6.21424	Q9NRZ7;C9JL26	Q9NRZ7	1-acyl-sn-glycerol-3-phosphate acyltransferase gamma	AGPAT3	2678	3;1	3;1	3;1	sp|Q9NRZ7|PLCC_HUMAN 1-acyl-sn-glycerol-3-phosphate acyltransferase gamma OS=Homo sapiens OX=9606 GN=AGPAT3 PE=1 SV=1	2	3	3	3	376	376;255	By MS/MS	7.7	26860000	1824;5838;12445	True;True;True	1823;5869;12520	2716;8540;17939	2662;8483;17789	2662;8483;17789			-1;-1
18.491	18.4056	18.5959	18.0809	17.844	17.9294	+	C28_Control	5	5	5	10.6	10.6	10.6	63.472	0	35.868	41422000	5	2.45618	-0.546129	-6.17277	Q8N1G4	Q8N1G4	Leucine-rich repeat-containing protein 47	LRRC47	2291	5	5	5	sp|Q8N1G4|LRC47_HUMAN Leucine-rich repeat-containing protein 47 OS=Homo sapiens OX=9606 GN=LRRC47 PE=1 SV=1	1	5	5	5	583	583	By MS/MS	10.6	41422000	9;2642;3622;3693;5518	True;True;True;True;True	9;2649;3636;3708;5548	11;3937;5298;5397;8062	11;3890;5276;5380;8027	11;3890;5276;5380;8027			-1
18.6082	18.2918	18.1982	19.1373	19.3708	19.2128	+	C28_Control	5	5	5	11.7	11.7	11.7	59.143	0	38.201	119190000	7	2.45379	0.874256	6.16358	Q16625;A0A0G2JMZ8	Q16625;A0A0G2JMZ8	Occludin	OCLN	212	5;5	5;5	5;5	sp|Q16625|OCLN_HUMAN Occludin OS=Homo sapiens OX=9606 GN=OCLN PE=1 SV=1;tr|A0A0G2JMZ8|A0A0G2JMZ8_HUMAN Occludin OS=Homo sapiens OX=9606 GN=OCLN PE=1 SV=1	2	5	5	5	522	522;522	By MS/MS	11.7	119190000	3343;4323;9922;10619;13003	True;True;True;True;True	3353;4344;9982;10683;13081	4899;6271;6272;14298;15282;15283;18745	4875;6261;6262;14197;15168;15169;18596	4875;6261;14197;15168;18596			-1;-1
18.9724	19.2785	19.0468	18.1896	17.7203	18.1441	+	C28_Control	3	3	3	18.2	18.2	18.2	29.062	0	29.16	47159000	3	2.45254	-1.08128	-6.15874	O75822;H0YLP3	O75822	Eukaryotic translation initiation factor 3 subunit J	EIF3J	1306	3;1	3;1	3;1	sp|O75822|EIF3J_HUMAN Eukaryotic translation initiation factor 3 subunit J OS=Homo sapiens OX=9606 GN=EIF3J PE=1 SV=2	2	3	3	3	258	258;117	By MS/MS	18.2	47159000	1;6042;7151	True;True;True	1;6074;7197	1;8869;10484	1;8798;10410	1;8798;10410			-1;-1
20.4201	20.3667	20.2901	20.7779	21.0518	20.8776	+	C28_Control	10	10	10	20.6	20.6	20.6	58.848	0	97.247	519710000	15	2.44842	0.543507	6.14289	Q12874	Q12874	Splicing factor 3A subunit 3	SF3A3	1946	10	10	10	sp|Q12874|SF3A3_HUMAN Splicing factor 3A subunit 3 OS=Homo sapiens OX=9606 GN=SF3A3 PE=1 SV=1	1	10	10	10	501	501	By MS/MS	20.6	519710000	2423;3094;6778;8008;10175;10558;12131;12722;12723;12935	True;True;True;True;True;True;True;True;True;True	2428;3103;6822;8059;10239;10622;12204;12798;12799;13012	3604;4558;4559;9992;11676;14624;14625;15189;15190;15191;17482;18335;18336;18635	3560;4523;4524;4525;9922;11588;14535;14536;15076;15077;17355;18181;18182;18183;18483	3560;4523;9922;11588;14535;15076;17355;18181;18183;18483			-1
19.5237	19.1258	19.3085	19.9872	20.1019	20.1097	+	C28_Control	4	4	1	28.1	28.1	5.5	17.163	0	24.403	331230000	5	2.44801	0.746911	6.14132	P61326	P61326	Protein mago nashi homolog	MAGOH	1809	4	4	1	sp|P61326|MGN_HUMAN Protein mago nashi homolog OS=Homo sapiens OX=9606 GN=MAGOH PE=1 SV=1	1	4	4	1	146	146	By MS/MS	28.1	331230000	4441;6546;8669;11048	True;True;True;True	4463;6581;8722;11116	6457;6458;9636;12615;15853	6435;6436;9566;12512;15735	6435;9566;12512;15735			-1
19.9189	19.8106	19.6168	19.147	19.2653	19.2047	+	C28_Control	16	16	16	14	14	14	158.55	0	106.82	215870000	17	2.43348	-0.576445	-6.0857	Q6PL18;A0A0B4J211;Q9ULI0	Q6PL18;A0A0B4J211	ATPase family AAA domain-containing protein 2	ATAD2	2198	16;9;1	16;9;1	16;9;1	sp|Q6PL18|ATAD2_HUMAN ATPase family AAA domain-containing protein 2 OS=Homo sapiens OX=9606 GN=ATAD2 PE=1 SV=1;tr|A0A0B4J211|A0A0B4J211_HUMAN ATPase family AAA domain-containing protein 2 OS=Homo sapiens OX=9606 GN=ATAD2 PE=1 SV=1	3	16	16	16	1390	1390;708;1458	By MS/MS	14	215870000	1575;1669;1712;1844;2336;3180;4977;6512;7816;9516;10029;10041;10634;10692;11973;12965	True;True;True;True;True;True;True;True;True;True;True;True;True;True;True;True	1572;1667;1710;1843;2339;3189;4999;6547;7866;9571;10092;10104;10698;10758;12045;13043	2340;2486;2550;2740;3462;4674;7254;9591;11408;13768;14439;14453;15305;15392;17236;18692	2311;2444;2501;2687;3415;4637;7222;9526;11320;13656;14341;14356;15190;15275;17116;17117;18543	2311;2444;2501;2687;3415;4637;7222;9526;11320;13656;14341;14356;15190;15275;17116;18543			-1;-1;-1
18.1706	18.3105	18.2	18.5861	18.8149	18.7613	+	C28_Control	3	3	3	21.7	21.7	21.7	21.097	0	18.36	87264000	3	2.43313	0.493773	6.08433	Q9NRV9;A0A3B3IRV5;F5GWX2;H0YG71	Q9NRV9;A0A3B3IRV5;F5GWX2	Heme-binding protein 1	HEBP1	319	3;3;2;1	3;3;2;1	3;3;2;1	sp|Q9NRV9|HEBP1_HUMAN Heme-binding protein 1 OS=Homo sapiens OX=9606 GN=HEBP1 PE=1 SV=1;tr|A0A3B3IRV5|A0A3B3IRV5_HUMAN Heme-binding protein 1 (Fragment) OS=Homo sapiens OX=9606 GN=HEBP1 PE=1 SV=1;tr|F5GWX2|F5GWX2_HUMAN Heme-binding protein 1 OS=Homo sapien	4	3	3	3	189	189;207;133;62	By MS/MS	21.7	87264000	120;4368;6769	True;True;True	119;4390;6811	158;6352;9967	161;6330;9894	161;6330;9894			-1;-1;-1;-1
22.2419	22.4775	22.6468	21.6528	21.3518	21.6146	+	C28_Control	6	6	6	19.1	19.1	19.1	31.324	0	37.745	1737800000	11	2.42989	-0.915649	-6.072	P15880;H0YEN5;E9PQD7;I3L404;E9PM36;E9PMM9;E9PPT0	P15880;H0YEN5;E9PQD7;I3L404;E9PM36;E9PMM9	40S ribosomal protein S2	RPS2	926	6;6;4;3;3;3;2	6;6;4;3;3;3;2	6;6;4;3;3;3;2	sp|P15880|RS2_HUMAN 40S ribosomal protein S2 OS=Homo sapiens OX=9606 GN=RPS2 PE=1 SV=2;tr|H0YEN5|H0YEN5_HUMAN 40S ribosomal protein S2 (Fragment) OS=Homo sapiens OX=9606 GN=RPS2 PE=1 SV=1;tr|E9PQD7|E9PQD7_HUMAN 40S ribosomal protein S2 OS=Homo sapiens OX=9	7	6	6	6	293	293;195;235;155;209;218;197	By MS/MS	19.1	1737800000	1499;4168;4745;5892;10756;11674	True;True;True;True;True;True	1495;4187;4768;5924;10822;11746	2206;2207;6050;6884;6885;6886;6887;8631;8632;15472;15473;16779;16780	2180;6046;6859;6860;6861;8576;8577;15355;15356;16657;16658	2180;6046;6859;8576;15355;16658			-1;-1;-1;-1;-1;-1;-1
20.9628	21.0353	21.0465	21.2583	21.4241	21.3754	+	C28_Control	17	17	17	17.3	17.3	17.3	135.58	0	176.96	789180000	23	2.42652	0.337762	6.05917	Q15393;J3QL37;J3QRB2;I3L4G7	Q15393	Splicing factor 3B subunit 3	SF3B3	2054	17;2;1;1	17;2;1;1	17;2;1;1	sp|Q15393|SF3B3_HUMAN Splicing factor 3B subunit 3 OS=Homo sapiens OX=9606 GN=SF3B3 PE=1 SV=4	4	17	17	17	1217	1217;57;31;72	By MS/MS	17.3	789180000	2217;4487;4640;6188;6563;6938;6947;8093;8373;8934;9163;9535;9920;11121;11476;11622;12738	True;True;True;True;True;True;True;True;True;True;True;True;True;True;True;True;True	2218;4509;4663;6220;6598;6982;6991;8144;8424;8987;9217;9590;9980;11189;11546;11692;12814	3277;6522;6523;6738;9111;9656;10225;10226;10242;11795;11796;11797;12179;12997;13317;13788;14296;15959;16472;16473;16678;16679;18359	3238;6496;6497;6709;9045;9586;10139;10140;10154;11704;11705;11706;12087;12883;13199;13676;14195;15850;16356;16357;16555;16556;18206	3238;6496;6709;9045;9586;10140;10154;11706;12087;12883;13199;13676;14195;15850;16357;16555;18206			-1;-1;-1;-1
19.7067	19.9924	19.9292	19.3809	19.3115	19.2785	+	C28_Control	2	2	2	11.7	11.7	11.7	17.258	0.00046468	11.475	214860000	2	2.41649	-0.552478	-6.02114	P61254;Q9UNX3;J3QRI7;J3QQQ9;J3QQV1;E5RIT6;J3QRC4;E5RHH1;J3KSS0	P61254;Q9UNX3;J3QRI7;J3QQQ9;J3QQV1;E5RIT6;J3QRC4;E5RHH1;J3KSS0	60S ribosomal protein L26;60S ribosomal protein L26-like 1	RPL26;RPL26L1	666	2;2;2;2;2;2;2;1;1	2;2;2;2;2;2;2;1;1	2;2;2;2;2;2;2;1;1	sp|P61254|RL26_HUMAN 60S ribosomal protein L26 OS=Homo sapiens OX=9606 GN=RPL26 PE=1 SV=1;sp|Q9UNX3|RL26L_HUMAN 60S ribosomal protein L26-like 1 OS=Homo sapiens OX=9606 GN=RPL26L1 PE=1 SV=1;tr|J3QRI7|J3QRI7_HUMAN 60S ribosomal protein L26 (Fragment) OS=Hom	9	2	2	2	145	145;145;107;107;110;128;135;38;63	By MS/MS	11.7	214860000	6727;7014	True;True	6766;7060	9900;9901;9902;9903;10329	9827;10248	9827;10248			-1;-1;-1;-1;-1;-1;-1;-1;-1
13.879	13.8552	13.733	13.2912	12.9745	13.2437	+	C28_Control	1	1	1	3.3	3.3	3.3	75.483	0.0019486	6.6298	0	1	2.41543	-0.652624	-6.01715	Q5PRF9;A0A087WZT0;M0QZ22	Q5PRF9;A0A087WZT0;M0QZ22	Protein Smaug homolog 2	SAMD4B	86	1;1;1	1;1;1	1;1;1	sp|Q5PRF9|SMAG2_HUMAN Protein Smaug homolog 2 OS=Homo sapiens OX=9606 GN=SAMD4B PE=1 SV=1;tr|A0A087WZT0|A0A087WZT0_HUMAN Protein Smaug homolog 2 OS=Homo sapiens OX=9606 GN=SAMD4B PE=1 SV=1;tr|M0QZ22|M0QZ22_HUMAN Protein Smaug homolog 2 OS=Homo sapiens OX=9	3	1	1	1	694	694;663;692	By MS/MS	3.3	0	1977	TRUE	1977	2947	2902	2902			-1;-1;-1
19.0411	18.9195	18.985	19.2904	19.3563	19.226	+	C28_Control	6	6	6	18.6	18.6	18.6	41.943	0	40.12	255740000	7	2.41144	0.309045	6.00208	Q9H7Z7;A6NHH0;X6RJ95	Q9H7Z7;A6NHH0;X6RJ95	Prostaglandin E synthase 2;Prostaglandin E synthase 2 truncated form	PTGES2	2622	6;4;3	6;4;3	6;4;3	sp|Q9H7Z7|PGES2_HUMAN Prostaglandin E synthase 2 OS=Homo sapiens OX=9606 GN=PTGES2 PE=1 SV=1;tr|A6NHH0|A6NHH0_HUMAN Prostaglandin E synthase 2 OS=Homo sapiens OX=9606 GN=PTGES2 PE=1 SV=2;tr|X6RJ95|X6RJ95_HUMAN Prostaglandin E synthase 2 (Fragment) OS=Homo	3	6	6	6	377	377;186;265	By MS/MS	18.6	255740000	513;2989;4269;4430;10142;11473	True;True;True;True;True;True	505;2998;4290;4452;10206;11543	696;4411;6200;6441;14578;16468;16469	698;4372;6186;6419;14489;16352;16353	698;4372;6186;6419;14489;16353			-1;-1;-1
15.8458	15.8228	15.776	15.9878	16.0382	16.0985	+	C28_Control	3	1	0	11.8	3.4	0	43.351	0.0057637	6.0781	33225000	1	2.40046	0.226632	5.96082	A0A2R8Y602;A0A2R8YDH5	A0A2R8Y602			290	3;1	1;1	0;0	tr|A0A2R8Y602|A0A2R8Y602_HUMAN Caseinolytic peptidase B protein homolog (Fragment) OS=Homo sapiens OX=9606 GN=CLPB PE=1 SV=1	2	3	1	0	382	382;141	By MS/MS	11.8	33225000	3888;4468;6355	True;False;False	3903;4490;6390	5647;6497;9364;9365	5636;6472;9307;9308	5636;6472;9308			-1;-1
19.5115	19.5185	19.5115	19.6608	19.6023	19.6096	+	C28_Control	8	8	8	5	5	5	220.62	0	64.649	133770000	9	2.39867	0.110374	5.95412	Q14966;A0A096LNR2;A0A096LNX0;A0A096LPI0;A0A096LNS4;A0A096LPB4	Q14966	Zinc finger protein 638	ZNF638	2028	8;1;1;1;1;1	8;1;1;1;1;1	8;1;1;1;1;1	sp|Q14966|ZN638_HUMAN Zinc finger protein 638 OS=Homo sapiens OX=9606 GN=ZNF638 PE=1 SV=2	6	8	8	8	1978	1978;90;98;153;158;184	By MS/MS	5	133770000	1626;1722;2514;2833;4116;5983;10415;11145	True;True;True;True;True;True;True;True	1624;1720;2520;2842;4132;6015;10476;11213	2414;2569;3739;4211;5960;8772;14979;15987	2381;2520;3691;4166;5953;5954;8707;14871;15877	2381;2520;3691;4166;5954;8707;14871;15877			-1;-1;-1;-1;-1;-1
21.0918	20.9369	21.1746	20.5198	20.4346	20.6348	+	C28_Control	13	13	12	32.8	32.8	30.5	46.153	0	101.28	912150000	18	2.39368	-0.538005	-5.93546	P60842;J3KT12;J3KTB5;J3QR64;J3QS69;J3QL43;E7EQG2;J3KSZ0;J3QLN6;Q14240;J3KS25;J3QKZ9;J3KTN0;J3KSN7;E7EMV8;J3KS93;J3KT04;J3QL52	P60842;J3KT12;J3KTB5;J3QR64;J3QS69;J3QL43	Eukaryotic initiation factor 4A-I	EIF4A1	1792	13;10;8;7;7;7;6;6;6;6;5;5;3;3;2;2;2;2	13;10;8;7;7;7;6;6;6;6;5;5;3;3;2;2;2;2	12;9;7;6;6;6;5;6;5;5;4;4;3;2;1;1;1;2	sp|P60842|IF4A1_HUMAN Eukaryotic initiation factor 4A-I OS=Homo sapiens OX=9606 GN=EIF4A1 PE=1 SV=1;tr|J3KT12|J3KT12_HUMAN RNA helicase OS=Homo sapiens OX=9606 GN=EIF4A1 PE=1 SV=1;tr|J3KTB5|J3KTB5_HUMAN RNA helicase (Fragment) OS=Homo sapiens OX=9606 GN=EI	18	13	13	12	406	406;341;257;214;300;271;362;230;163;407;187;134;117;109;98;85;85;68	By MS/MS	32.8	912150000	1537;1965;2426;3505;3958;5339;5950;5951;6081;7047;8182;8684;12196	True;True;True;True;True;True;True;True;True;True;True;True;True	1534;1965;2431;3518;3973;5369;5982;5983;6113;7093;8233;8737;12270	2279;2280;2281;2930;3607;5132;5741;7811;7812;8713;8714;8936;10370;11923;12633;12634;12635;17578	2253;2254;2886;3563;5111;5730;7782;7783;8651;8652;8865;10291;10292;11832;12529;12530;12531;17441	2254;2886;3563;5111;5730;7782;8651;8652;8865;10291;11832;12530;17441			-1;-1;-1;-1;-1;-1;-1;-1;-1;-1;-1;-1;-1;-1;-1;-1;-1;-1
17.7219	17.5081	17.4206	18.0868	18.3021	18.3092	+	C28_Control	3	3	3	9.6	9.6	9.6	45.468	0	20.923	82476000	3	2.38681	0.682468	5.90981	Q9HCU5;B5MC98;H7C2N7	Q9HCU5;B5MC98	Prolactin regulatory element-binding protein	PREB	2646	3;2;1	3;2;1	3;2;1	sp|Q9HCU5|PREB_HUMAN Prolactin regulatory element-binding protein OS=Homo sapiens OX=9606 GN=PREB PE=1 SV=2;tr|B5MC98|B5MC98_HUMAN Prolactin regulatory element-binding protein OS=Homo sapiens OX=9606 GN=PREB PE=1 SV=1	3	3	3	3	417	417;359;106	By MS/MS	9.6	82476000	4451;4566;11913	True;True;True	4473;4589;11985	6473;6647;17148	6448;6615;17025	6448;6615;17025			-1;-1;-1
18.5352	18.288	18.4962	18.8711	18.9104	18.9308	+	C28_Control	6	6	6	8.9	8.9	8.9	109.93	0	47.288	121390000	7	2.38371	0.464292	5.89831	Q15020;A0A499FI31;A0A494C0L2;F8W667;F8VVK9;H0YHU8;F8VZM2	Q15020;A0A499FI31	Squamous cell carcinoma antigen recognized by T-cells 3	SART3	369	6;6;2;2;1;1;1	6;6;2;2;1;1;1	6;6;2;2;1;1;1	sp|Q15020|SART3_HUMAN Squamous cell carcinoma antigen recognized by T-cells 3 OS=Homo sapiens OX=9606 GN=SART3 PE=1 SV=1;tr|A0A499FI31|A0A499FI31_HUMAN Squamous cell carcinoma antigen recognized by T-cells 3 OS=Homo sapiens OX=9606 GN=SART3 PE=1 SV=1	7	6	6	6	963	963;981;263;305;111;144;156	By MS/MS	8.9	121390000	1578;2762;5359;5366;10085;12892	True;True;True;True;True;True	1575;2770;5389;5396;10149;12968	2343;4114;4115;7836;7844;14512;18583	2314;4066;4067;7806;7814;14420;18433	2314;4066;7806;7814;14420;18433			-1;-1;-1;-1;-1;-1;-1
10.3222	10.4973	10.4793	11.5745	11.4905	12.1892	+	C28_Control	1	1	1	6.2	6.2	6.2	20.546	0.0033557	6.2723	4357100	1	2.35811	1.31848	5.80378	O15145;F8VR50;C9JZD1	O15145;F8VR50;C9JZD1	Actin-related protein 2/3 complex subunit 3	ARPC3	599	1;1;1	1;1;1	1;1;1	sp|O15145|ARPC3_HUMAN Actin-related protein 2/3 complex subunit 3 OS=Homo sapiens OX=9606 GN=ARPC3 PE=1 SV=3;tr|F8VR50|F8VR50_HUMAN Actin-related protein 2/3 complex subunit 3 (Fragment) OS=Homo sapiens OX=9606 GN=ARPC3 PE=1 SV=1;tr|C9JZD1|C9JZD1_HUMAN Act	3	1	1	1	178	178;84;99	By MS/MS	6.2	4357100	7786	TRUE	7836	11368	11279	11279			-1;-1;-1
14.7243	14.6486	14.4294	15.2511	15.3593	15.1252	+	C28_Control	2	2	2	2.6	2.6	2.6	108.27	0	12.662	25354000	2	2.35382	0.644424	5.78808	P29317	P29317	Ephrin type-A receptor 2	EPHA2	1592	2	2	2	sp|P29317|EPHA2_HUMAN Ephrin type-A receptor 2 OS=Homo sapiens OX=9606 GN=EPHA2 PE=1 SV=2	1	2	2	2	976	976	By MS/MS	2.6	25354000	8105;12070	True;True	8156;12142	11813;17392	11719;17273	11719;17273			-1
20.405	20.5253	20.5646	21.0518	21.3007	20.9894	+	C28_Control	9	9	2	29.1	29.1	12.1	40.313	0	124.36	1085200000	14	2.35205	0.615662	5.78161	Q9BWF3;E9PB51;E9PLB0;E9PM61;D6R9K7;U3KQD5;J3QRR5	Q9BWF3;E9PB51;E9PLB0;E9PM61;D6R9K7;U3KQD5;J3QRR5	RNA-binding protein 4	RBM4;RBM4B	2561	9;8;6;6;6;6;6	9;8;6;6;6;6;6	2;1;0;0;0;0;0	sp|Q9BWF3|RBM4_HUMAN RNA-binding protein 4 OS=Homo sapiens OX=9606 GN=RBM4 PE=1 SV=1;tr|E9PB51|E9PB51_HUMAN RNA-binding protein 4 (Fragment) OS=Homo sapiens OX=9606 GN=RBM4 PE=1 SV=1;tr|E9PLB0|E9PLB0_HUMAN RNA-binding protein 4B OS=Homo sapiens OX=9606 GN=	7	9	9	2	364	364;240;143;147;150;151;155	By MS/MS	29.1	1085200000	353;1478;2707;5372;7647;9176;10567;11695;12155	True;True;True;True;True;True;True;True;True	350;1476;2714;5402;7696;9230;10631;11768;12229	485;2170;2171;2172;4029;7852;7853;11164;13336;15204;16813;16814;16815;17522	492;2151;2152;2153;3979;7820;7821;11083;13217;15091;16689;16690;16691;17390	492;2151;3979;7820;11083;13217;15091;16689;17390			-1;-1;-1;-1;-1;-1;-1
15.3489	15.286	14.778	16.1906	16.2549	16.1465	+	C28_Control	1	1	1	4.5	4.5	4.5	24.81	0.0044053	6.1894	48595000	1	2.35059	1.05971	5.77628	O43760;K7ELD9;K7ENG9;K7ELS8	O43760;K7ELD9;K7ENG9;K7ELS8	Synaptogyrin-2	SYNGR2	1089	1;1;1;1	1;1;1;1	1;1;1;1	sp|O43760|SNG2_HUMAN Synaptogyrin-2 OS=Homo sapiens OX=9606 GN=SYNGR2 PE=1 SV=1;tr|K7ELD9|K7ELD9_HUMAN Synaptogyrin-2 OS=Homo sapiens OX=9606 GN=SYNGR2 PE=1 SV=1;tr|K7ENG9|K7ENG9_HUMAN Synaptogyrin-2 OS=Homo sapiens OX=9606 GN=SYNGR2 PE=1 SV=1;tr|K7ELS8|K7	4	1	1	1	224	224;65;113;135	By MS/MS	4.5	48595000	4516	TRUE	4538	6573	6541	6541			-1;-1;-1;-1
20.5198	21.187	20.6207	18.9104	17.5524	17.8136	+	C28_Control	1	1	1	64.3	64.3	64.3	1.75	0.0097357	5.9109	529660000	1	2.34937	-2.68364	-5.77183	G3V5Q0	G3V5Q0		KTN1	886	1	1	1	tr|G3V5Q0|G3V5Q0_HUMAN Kinectin (Fragment) OS=Homo sapiens OX=9606 GN=KTN1 PE=1 SV=1	1	1	1	1	14	14	By MS/MS	64.3	529660000	8817	TRUE	8870	12826	12720	12720			-1
22.4775	22.5191	22.502	22.2419	22.0411	22.0411	+	C28_Control	43	38	37	22.3	20.9	20.3	278.16	0	323.31	1480600000	53	2.34519	-0.391548	-5.75659	O75369;E7EN95;A0A0A0MT44;A0A0C4DGA1	O75369;E7EN95	Filamin-B	FLNB	1287	43;38;2;1	38;37;2;1	37;36;2;1	sp|O75369|FLNB_HUMAN Filamin-B OS=Homo sapiens OX=9606 GN=FLNB PE=1 SV=2;tr|E7EN95|E7EN95_HUMAN Filamin-B OS=Homo sapiens OX=9606 GN=FLNB PE=1 SV=1	4	43	38	37	2602	2602;2409;195;72	By MS/MS	22.3	1480600000	94;276;476;634;688;799;1163;1796;1804;2028;2165;2411;2523;2805;2808;2919;3969;4349;4531;4725;4915;5273;5385;5427;5497;6366;6490;6539;6757;6804;7919;8511;8514;10709;10712;11170;11672;11916;11957;12178;12214;12361;12763	True;True;True;True;True;False;True;True;True;False;True;True;True;True;True;True;True;True;True;True;True;True;True;True;True;True;True;True;True;False;False;False;True;True;True;True;True;True;True;True;True;True;True	93;271;469;627;682;794;1159;1794;1803;2029;2166;2416;2529;2814;2817;2928;3984;4371;4554;4748;4937;5303;5415;5457;5527;6401;6525;6574;6798;6848;7970;8564;8567;10775;10778;11238;11744;11988;12029;12252;12288;12436;12839	115;372;640;641;880;881;961;1117;1652;2672;2673;2690;2691;3019;3020;3202;3203;3204;3588;3751;4169;4173;4174;4324;5755;5756;6322;6592;6593;6857;7155;7156;7705;7706;7873;7934;7935;8036;9382;9559;9560;9628;9948;10027;11557;12398;12406;12407;15414;15415;15419;16015;16776;17151;17206;17555;17604;17820;18396	117;377;647;872;873;951;1105;1634;1635;2619;2620;2635;2636;2972;3163;3164;3165;3544;3703;4121;4125;4126;4282;5743;6303;6560;6561;6562;6826;7122;7123;7682;7683;7840;7900;7901;8001;9323;9497;9498;9558;9873;9957;11469;12301;12308;12309;15297;15298;15302;15904;16654;17028;17083;17419;17466;17671;18242	117;377;647;873;951;1105;1634;2619;2635;2972;3163;3544;3703;4121;4126;4282;5743;6303;6560;6826;7122;7682;7840;7900;8001;9323;9497;9558;9873;9957;11469;12301;12309;15298;15302;15904;16654;17028;17083;17419;17466;17671;18242			-1;-1;-1;-1
22.1468	21.8812	22.2113	21.3102	21.2769	21.5105	+	C28_Control	11	11	11	48.6	48.6	48.6	26.688	0	81.544	1452200000	16	2.33758	-0.713868	-5.7289	P23396;E9PL09;E9PPU1;F2Z2S8;H0YCJ7;H0YEU2;E9PQ96;E9PSF4;E9PJH4;H0YF32;E9PK82;E9PQX2	P23396;E9PL09;E9PPU1;F2Z2S8;H0YCJ7;H0YEU2	40S ribosomal protein S3	RPS3	1554	11;10;8;6;6;6;4;4;4;4;4;2	11;10;8;6;6;6;4;4;4;4;4;2	11;10;8;6;6;6;4;4;4;4;4;2	sp|P23396|RS3_HUMAN 40S ribosomal protein S3 OS=Homo sapiens OX=9606 GN=RPS3 PE=1 SV=2;tr|E9PL09|E9PL09_HUMAN 40S ribosomal protein S3 OS=Homo sapiens OX=9606 GN=RPS3 PE=1 SV=1;tr|E9PPU1|E9PPU1_HUMAN 40S ribosomal protein S3 OS=Homo sapiens OX=9606 GN=RPS3	12	11	11	11	243	243;231;158;117;135;171;91;103;115;123;128;44	By MS/MS	48.6	1452200000	1905;3484;3700;4436;4470;4625;4628;6719;7075;7201;7912	True;True;True;True;True;True;True;True;True;True;True	1904;3497;3715;4458;4492;4648;4651;6757;7121;7248;7963	2838;2839;5100;5101;5102;5406;5407;5408;5409;6449;6500;6501;6716;6719;9888;10401;10554;11549	2792;2793;5078;5079;5080;5389;5390;5391;6427;6475;6687;6691;9815;10325;10484;11460	2792;5078;5389;6427;6475;6687;6691;9815;10325;10484;11460			-1;-1;-1;-1;-1;-1;-1;-1;-1;-1;-1;-1
16.9512	17.4714	17.0207	16.2368	15.871	16.0055	+	C28_Control	2	2	2	2.4	2.4	2.4	105.34	0.00046926	11.581	42112000	2	2.32801	-1.11005	-5.69428	Q99613;B5ME19	Q99613;B5ME19	Eukaryotic translation initiation factor 3 subunit C;Eukaryotic translation initiation factor 3 subunit C-like protein	EIF3C;EIF3CL	510	2;2	2;2	2;2	sp|Q99613|EIF3C_HUMAN Eukaryotic translation initiation factor 3 subunit C OS=Homo sapiens OX=9606 GN=EIF3C PE=1 SV=1;sp|B5ME19|EIFCL_HUMAN Eukaryotic translation initiation factor 3 subunit C-like protein OS=Homo sapiens OX=9606 GN=EIF3CL PE=1 SV=1	2	2	2	2	913	913;914	By MS/MS	2.4	42112000	1808;3357	True;True	1807;3367	2695;4915	2640;4893	2640;4893			-1;-1
20.7188	20.6843	20.8169	20.954	21.0161	20.9934	+	C28_Control	21	21	21	11	11	11	299.61	0	192.07	833260000	30	2.3225	0.247835	5.67443	Q9UQ35;I3L4D8;I3L1I8;I3L182;I3L1C0;A0A087X1W1;I3L0N7	Q9UQ35	Serine/arginine repetitive matrix protein 2	SRRM2	2804	21;7;4;4;3;3;2	21;7;4;4;3;3;2	21;7;4;4;3;3;2	sp|Q9UQ35|SRRM2_HUMAN Serine/arginine repetitive matrix protein 2 OS=Homo sapiens OX=9606 GN=SRRM2 PE=1 SV=2	7	21	21	21	2752	2752;1018;297;895;94;251;115	By MS/MS	11	833260000	76;77;1310;3144;3920;4584;4606;4946;8596;9577;9851;9966;10162;10280;10715;10868;10929;11174;11463;11467;11546	True;True;True;True;True;True;True;True;True;True;True;True;True;True;True;True;True;True;True;True;True	75;76;1307;3153;3935;4607;4629;4968;8649;9632;9908;10028;10226;10342;10781;10934;10995;11242;11533;11537;11616	93;94;95;1896;1897;1898;1899;1900;1901;4624;4625;5690;6666;6693;7206;12522;13838;14208;14362;14607;14608;14781;15423;15616;15697;16021;16454;16458;16459;16561;16562;16563	94;95;96;1888;1889;4588;4589;4590;5678;6636;6663;7173;12420;13729;14105;14263;14518;14519;14684;15305;15497;15579;15911;16336;16337;16341;16342;16443;16444;16445	95;96;1888;4590;5678;6636;6663;7173;12420;13729;14105;14263;14519;14684;15305;15497;15579;15911;16337;16341;16445			-1;-1;-1;-1;-1;-1;-1
16.3365	16.5198	16.3608	16.091	16.017	15.9758	+	C28_Control	1	1	1	5.8	5.8	5.8	35.093	0.0013123	8.9009	11271000	1	2.3208	-0.377766	-5.66829	Q5HYI7	Q5HYI7	Metaxin-3	MTX3	2120	1	1	1	sp|Q5HYI7|MTX3_HUMAN Metaxin-3 OS=Homo sapiens OX=9606 GN=MTX3 PE=1 SV=2	1	1	1	1	312	312	By MS/MS	5.8	11271000	4900	TRUE	4922	7134	7099	7099			-1
20.1039	19.962	20.0584	20.5077	20.372	20.3478	+	C28_Control	3	3	3	6.6	6.6	6.6	53.542	0	28.919	193410000	5	2.31802	0.367716	5.65831	Q05519;Q5T760;S4R3C4;B4DWT1;Q5T757	Q05519;Q5T760	Serine/arginine-rich splicing factor 11	SRSF11	1914	3;2;1;1;1	3;2;1;1;1	3;2;1;1;1	sp|Q05519|SRS11_HUMAN Serine/arginine-rich splicing factor 11 OS=Homo sapiens OX=9606 GN=SRSF11 PE=1 SV=1;tr|Q5T760|Q5T760_HUMAN Serine/arginine-rich-splicing factor 11 (Fragment) OS=Homo sapiens OX=9606 GN=SRSF11 PE=1 SV=1	5	3	3	3	484	484;389;80;128;424	By MS/MS	6.6	193410000	936;5890;11374	True;True;True	931;5922;11443	1320;1321;1322;8628;16315	1300;1301;1302;8573;16200	1301;8573;16200			-1;-1;-1;-1;-1
16.1831	16.5548	16.6114	15.6556	15.4394	15.2596	+	C28_Control	5	5	5	6.1	6.1	6.1	122.15	0	31.563	24478000	5	2.31742	-0.998209	-5.65616	Q9UPN4;I3L2J8;I3L2X7;I3L4M5;I3L316	Q9UPN4;I3L2J8;I3L2X7;I3L4M5	Centrosomal protein of 131 kDa	CEP131	1021	5;5;4;3;2	5;5;4;3;2	5;5;4;3;2	sp|Q9UPN4|CP131_HUMAN Centrosomal protein of 131 kDa OS=Homo sapiens OX=9606 GN=CEP131 PE=1 SV=3;tr|I3L2J8|I3L2J8_HUMAN Centrosomal protein of 131 kDa OS=Homo sapiens OX=9606 GN=CEP131 PE=1 SV=1;tr|I3L2X7|I3L2X7_HUMAN Centrosomal protein of 131 kDa (Fragme	5	5	5	5	1083	1083;1047;524;307;206	By MS/MS	6.1	24478000	865;3635;5693;8244;9544	True;True;True;True;True	860;3649;5724;8295;9599	1211;5316;8328;12002;13798	1198;5295;8279;11908;13686	1198;5295;8279;11908;13686			-1;-1;-1;-1;-1
15.0276	15.1723	15.0373	15.4233	15.3694	15.5148	+	C28_Control	1	1	1	1.6	1.6	1.6	64.681	0.0033582	6.2738	8064400	1	2.3166	0.356776	5.6532	Q96ME7;G3XAG1	Q96ME7;G3XAG1	Zinc finger protein 512	ZNF512	888	1;1	1;1	1;1	sp|Q96ME7|ZN512_HUMAN Zinc finger protein 512 OS=Homo sapiens OX=9606 GN=ZNF512 PE=1 SV=2;tr|G3XAG1|G3XAG1_HUMAN Zinc finger protein 512 OS=Homo sapiens OX=9606 GN=ZNF512 PE=1 SV=1	2	1	1	1	567	567;566	By MS/MS	1.6	8064400	3224	TRUE	3233	4732	4695	4695			-1;-1
21.2413	21.2555	21.1303	21.5017	21.4513	21.4317	+	C28_Control	15	15	15	25.8	25.8	25.8	70.698	0	109.93	1319200000	23	2.31384	0.252533	5.64332	Q16822;H0YML5;H0YM31;P35558;H0YMA5	Q16822;H0YML5	Phosphoenolpyruvate carboxykinase [GTP], mitochondrial	PCK2	2084	15;10;7;1;1	15;10;7;1;1	15;10;7;1;1	sp|Q16822|PCKGM_HUMAN Phosphoenolpyruvate carboxykinase [GTP], mitochondrial OS=Homo sapiens OX=9606 GN=PCK2 PE=1 SV=4;tr|H0YML5|H0YML5_HUMAN Phosphoenolpyruvate carboxykinase (GTP) OS=Homo sapiens OX=9606 GN=PCK2 PE=1 SV=1	5	15	15	15	640	640;474;509;622;122	By MS/MS	25.8	1319200000	718;1900;1968;3232;3409;4131;4220;5694;9706;9861;10339;11107;11621;11856;12223	True;True;True;True;True;True;True;True;True;True;True;True;True;True;True	712;1899;1968;3241;3420;4148;4241;5725;9761;9918;10400;11175;11691;11928;12297	1005;2831;2934;2935;4742;4988;5983;5984;5985;6129;6130;8329;8330;14009;14218;14219;14220;14867;14868;15941;15942;16676;16677;17071;17621	997;2785;2891;2892;4704;4965;5977;6122;6123;8280;8281;13903;14115;14116;14117;14767;14768;15831;15832;15833;16554;16952;17481	997;2785;2891;4704;4965;5977;6123;8281;13903;14116;14768;15832;16554;16952;17481			-1;-1;-1;-1;-1
17.4808	17.863	17.6153	17.0249	16.7421	16.7772	+	C28_Control	2	2	2	2.2	2.2	2.2	114.76	0	12.99	28002000	2	2.30981	-0.804963	-5.62888	Q9H2U1;E7EWK3;H7C5F5	Q9H2U1;E7EWK3;H7C5F5	ATP-dependent RNA helicase DHX36	DHX36	706	2;2;1	2;2;1	2;2;1	sp|Q9H2U1|DHX36_HUMAN ATP-dependent DNA/RNA helicase DHX36 OS=Homo sapiens OX=9606 GN=DHX36 PE=1 SV=2;tr|E7EWK3|E7EWK3_HUMAN RNA helicase (Fragment) OS=Homo sapiens OX=9606 GN=DHX36 PE=1 SV=1;tr|H7C5F5|H7C5F5_HUMAN ATP-dependent DNA/RNA helicase DHX36 (Fra	3	2	2	2	1008	1008;797;187	By MS/MS	2.2	28002000	1399;12879	True;True	1396;12955	2048;18561	2032;18411	2032;18411			-1;-1;-1
23.4374	23.4374	23.3701	23.2153	23.253	23.1517	+	C28_Control	16	16	16	20.5	20.5	20.5	90.583	0	142.69	5656900000	34	2.3061	-0.208309	-5.61563	Q00839;A0A1W2PP35;Q5RI18;A0A1X7SBS1;A0A1W2PPS1;A0A1W2PPL4;A0A1W2PPH7;A0A1W2PQ74;A0A1W2PQL0;A0A1W2PP34;A0A1W2PRZ7;A0A1W2PQD4;A0A1W2PPE9;A0A1W2PRI6;A0A1W2PNG3;A0A1W2PP22	Q00839;A0A1W2PP35;Q5RI18;A0A1X7SBS1;A0A1W2PPS1;A0A1W2PPL4;A0A1W2PPH7;A0A1W2PQ74;A0A1W2PQL0;A0A1W2PP34;A0A1W2PRZ7;A0A1W2PQD4	Heterogeneous nuclear ribonucleoprotein U	HNRNPU	1894	16;15;14;14;14;13;13;12;12;12;11;8;2;2;1;1	16;15;14;14;14;13;13;12;12;12;11;8;2;2;1;1	16;15;14;14;14;13;13;12;12;12;11;8;2;2;1;1	sp|Q00839|HNRPU_HUMAN Heterogeneous nuclear ribonucleoprotein U OS=Homo sapiens OX=9606 GN=HNRNPU PE=1 SV=6;tr|A0A1W2PP35|A0A1W2PP35_HUMAN Heterogeneous nuclear ribonucleoprotein U (Fragment) OS=Homo sapiens OX=9606 GN=HNRNPU PE=1 SV=1;tr|Q5RI18|Q5RI18_HUM	16	16	16	16	825	825;728;602;744;804;547;549;372;527;546;302;327;48;128;70;181	By MS/MS	20.5	5656900000	393;1463;1723;2256;3474;4466;6091;8063;8776;8946;8953;9095;9235;9923;10872;12945	True;True;True;True;True;True;True;True;True;True;True;True;True;True;True;True	390;1461;1721;2258;3486;4488;6123;8114;8827;8999;9006;9149;9289;9983;10938;13022	534;535;536;2143;2570;3335;3336;5079;5080;6493;6494;6495;8949;8950;8951;11752;12763;13011;13012;13019;13231;13407;13408;14299;14300;14301;14302;15620;18647;18648;18649	543;544;545;2127;2521;3291;3292;5056;5057;5058;6469;6470;8881;8882;8883;8884;11663;12662;12898;12899;12906;13114;13115;13289;13290;14198;14199;14200;14201;15501;18495;18496;18497;18498	544;2127;2521;3292;5056;6469;8883;11663;12662;12898;12906;13114;13289;14198;15501;18497			-1;-1;-1;-1;-1;-1;-1;-1;-1;-1;-1;-1;-1;-1;-1;-1
18.0937	17.8016	17.9309	17.0874	17.3849	17.2998	+	C28_Control	4	4	4	3.3	3.3	3.3	166.57	0	26.927	80482000	4	2.30097	-0.684706	-5.59734	Q14152	Q14152	Eukaryotic translation initiation factor 3 subunit A	EIF3A	2001	4	4	4	sp|Q14152|EIF3A_HUMAN Eukaryotic translation initiation factor 3 subunit A OS=Homo sapiens OX=9606 GN=EIF3A PE=1 SV=1	1	4	4	4	1382	1382	By MS/MS	3.3	80482000	2951;3974;9627;9688	True;True;True;True	2960;3989;9682;9743	4362;5761;13901;13986	4322;5749;13798;13879	4322;5749;13798;13879			-1
16.7421	16.7789	16.9603	17.1863	17.2628	17.2218	+	C28_Control	4	4	4	5.7	5.7	5.7	82.921	0	24.679	51543000	4	2.29784	0.396547	5.58621	Q12996;E9PLP8;E9PJ06	Q12996;E9PLP8	Cleavage stimulation factor subunit 3	CSTF3	757	4;4;1	4;4;1	4;4;1	sp|Q12996|CSTF3_HUMAN Cleavage stimulation factor subunit 3 OS=Homo sapiens OX=9606 GN=CSTF3 PE=1 SV=1;tr|E9PLP8|E9PLP8_HUMAN Cleavage stimulation factor subunit 3 OS=Homo sapiens OX=9606 GN=CSTF3 PE=1 SV=2	3	4	4	4	717	717;749;61	By MS/MS	5.7	51543000	2892;5966;6488;7662	True;True;True;True	2901;5998;6523;7711	4291;8747;9557;11190	4246;8682;9495;11105	4246;8682;9495;11105			-1;-1;-1
20.5553	20.4388	20.6039	20.7909	20.8466	20.8253	+	C28_Control	8	8	8	27.3	27.3	27.3	41.9	0	62.752	505010000	14	2.29781	0.288245	5.58612	Q15738;C9JDR0	Q15738;C9JDR0	Sterol-4-alpha-carboxylate 3-dehydrogenase, decarboxylating	NSDHL	2067	8;6	8;6	8;6	sp|Q15738|NSDHL_HUMAN Sterol-4-alpha-carboxylate 3-dehydrogenase, decarboxylating OS=Homo sapiens OX=9606 GN=NSDHL PE=1 SV=2;tr|C9JDR0|C9JDR0_HUMAN Sterol-4-alpha-carboxylate 3-dehydrogenase, decarboxylating (Fragment) OS=Homo sapiens OX=9606 GN=NSDHL PE=1	2	8	8	8	373	373;254	By MS/MS	27.3	505010000	1066;1658;2391;6077;6698;8665;9214;11299	True;True;True;True;True;True;True;True	1062;1656;2396;6109;6734;8719;9268;11368	1503;1504;2460;3560;3561;3562;3563;8930;9848;9849;12612;13381;16208;16209	1482;1483;1484;2426;3516;3517;3518;8859;9778;9779;12509;13262;16096;16097	1482;2426;3517;8859;9778;12509;13262;16097			-1;-1
18.2057	18.281	18.1345	17.9553	17.9773	17.9115	+	C28_Control	2	2	2	5.6	5.6	5.6	40.949	0.00091827	11.299	76151000	2	2.29309	-0.259002	-5.56935	O15143;C9JEY1;C9K057;A0A1W2PNV4	O15143;C9JEY1;C9K057;A0A1W2PNV4	Actin-related protein 2/3 complex subunit 1B	ARPC1B	1198	2;1;1;1	2;1;1;1	2;1;1;1	sp|O15143|ARC1B_HUMAN Actin-related protein 2/3 complex subunit 1B OS=Homo sapiens OX=9606 GN=ARPC1B PE=1 SV=3;tr|C9JEY1|C9JEY1_HUMAN Actin-related protein 2/3 complex subunit 1B (Fragment) OS=Homo sapiens OX=9606 GN=ARPC1B PE=1 SV=2;tr|C9K057|C9K057_HUMAN	4	2	2	2	372	372;334;352;684	By MS/MS	5.6	76151000	4186;10556	True;True	4206;10620	6078;15187	6074;15074	6074;15074			-1;-1;-1;-1
20.6894	20.6039	20.6904	20.9492	21.1834	21.1437	+	C28_Control	15	15	12	15.4	15.4	11.2	108.8	0	91.352	675680000	16	2.28361	0.430908	5.53584	O75400;F5H578;Q6NWY9;F8VU11	O75400;F5H578	Pre-mRNA-processing factor 40 homolog A	PRPF40A	1290	15;8;1;1	15;8;1;1	12;5;1;1	sp|O75400|PR40A_HUMAN Pre-mRNA-processing factor 40 homolog A OS=Homo sapiens OX=9606 GN=PRPF40A PE=1 SV=2;tr|F5H578|F5H578_HUMAN Pre-mRNA-processing factor 40 homolog A (Fragment) OS=Homo sapiens OX=9606 GN=PRPF40A PE=1 SV=2	4	15	15	12	957	957;453;871;892	By MS/MS	15.4	675680000	881;3816;4673;5170;7041;7042;7344;9255;9343;9935;10102;10986;11390;11440;11676	True;True;True;True;True;True;True;True;True;True;True;True;True;True;True	876;3831;4696;5198;7087;7088;7391;9309;9398;9995;10166;11052;11459;11510;11748	1235;5558;5559;6784;6785;7557;10362;10363;10736;13432;13538;14317;14531;15770;16336;16419;16420;16782	1222;5544;5545;6752;7534;10284;10285;10668;13315;13423;14216;14440;15655;16221;16302;16660	1222;5545;6752;7534;10284;10285;10668;13315;13423;14216;14440;15655;16221;16302;16660			-1;-1;-1;-1
19.4433	19.5237	19.2589	18.7613	18.4586	18.2595	+	C28_Control	10	10	10	22.1	22.1	22.1	73.525	0	83.688	197260000	13	2.28142	-0.915497	-5.52812	O15231;H0Y704;H7BZT5;H7C1R1	O15231;H0Y704;H7BZT5	Zinc finger protein 185	ZNF185	1205	10;9;8;3	10;9;8;3	10;9;8;3	sp|O15231|ZN185_HUMAN Zinc finger protein 185 OS=Homo sapiens OX=9606 GN=ZNF185 PE=1 SV=3;tr|H0Y704|H0Y704_HUMAN Zinc finger protein 185 (Fragment) OS=Homo sapiens OX=9606 GN=ZNF185 PE=1 SV=2;tr|H7BZT5|H7BZT5_HUMAN Zinc finger protein 185 OS=Homo sapiens O	4	10	10	10	689	689;448;552;185	By MS/MS	22.1	197260000	1548;2149;4345;4747;5192;5193;5834;9586;10088;10688	True;True;True;True;True;True;True;True;True;True	1545;2150;4367;4770;5222;5223;5865;9641;10152;10754	2297;3180;6318;6889;7599;7600;8535;13850;14515;14516;15387	2270;3142;6299;6863;7574;7575;7576;7577;8478;13743;14423;14424;15269	2270;3142;6299;6863;7574;7577;8478;13743;14423;15269			-1;-1;-1;-1
14.7753	15.0276	14.655	15.6046	15.4192	15.7018	+	C28_Control	1	1	1	1	1	1	151.53	0.0015974	6.8775	6798900	1	2.27207	0.755938	5.49525	P35968	P35968	Vascular endothelial growth factor receptor 2	KDR	1636	1	1	1	sp|P35968|VGFR2_HUMAN Vascular endothelial growth factor receptor 2 OS=Homo sapiens OX=9606 GN=KDR PE=1 SV=2	1	1	1	1	1356	1356	By MS/MS	1	6798900	2333	TRUE	2336	3459	3410	3410			-1
18.376	18.421	18.2918	18.6371	18.8389	18.7795	+	C28_Control	4	4	4	7.1	7.1	7.1	74.423	0	30.331	133590000	4	2.27046	0.388917	5.48959	Q15067;I3L2U4;K7ENF1;K7ESC7;K7ELT1;I3L0T4	Q15067	Peroxisomal acyl-coenzyme A oxidase 1	ACOX1	2042	4;1;1;1;1;1	4;1;1;1;1;1	4;1;1;1;1;1	sp|Q15067|ACOX1_HUMAN Peroxisomal acyl-coenzyme A oxidase 1 OS=Homo sapiens OX=9606 GN=ACOX1 PE=1 SV=3	6	4	4	4	660	660;71;132;153;156;223	By MS/MS	7.1	133590000	2478;3628;4169;8446	True;True;True;True	2484;3642;4188;8498	3693;5308;6051;12288	3642;5287;6047;12193	3642;5287;6047;12193			-1;-1;-1;-1;-1;-1
18.7291	18.8149	18.7175	18.5586	18.5894	18.584	+	C28_Control	4	4	4	16.5	16.5	16.5	36.049	0	56.895	120060000	7	2.27003	-0.176523	-5.48808	O14908;K7EM11;K7ELJ2	O14908;K7EM11	PDZ domain-containing protein GIPC1	GIPC1	1186	4;3;1	4;3;1	4;3;1	sp|O14908|GIPC1_HUMAN PDZ domain-containing protein GIPC1 OS=Homo sapiens OX=9606 GN=GIPC1 PE=1 SV=2;tr|K7EM11|K7EM11_HUMAN PDZ domain-containing protein GIPC1 (Fragment) OS=Homo sapiens OX=9606 GN=GIPC1 PE=1 SV=1	3	4	4	4	333	333;128;40	By MS/MS	16.5	120060000	1174;2556;5580;9926	True;True;True;True	1170;2562;5611;9986	1666;3807;3808;8150;8151;14305	1648;3759;3760;8112;8113;14204;14205	1648;3760;8112;14205			-1;-1;-1
15.8058	15.6484	15.6668	15.3401	15.0684	15.1025	+	C28_Control	1	1	1	1	1	1	116.92	0.0026385	6.3466	6635300	1	2.25303	-0.536669	-5.42881	O15294	O15294	UDP-N-acetylglucosamine--peptide N-acetylglucosaminyltransferase 110 kDa subunit	OGT	1211	1	1	1	sp|O15294|OGT1_HUMAN UDP-N-acetylglucosamine--peptide N-acetylglucosaminyltransferase 110 kDa subunit OS=Homo sapiens OX=9606 GN=OGT PE=1 SV=3	1	1	1	1	1046	1046	By MS/MS	1	6635300	515	TRUE	507	698	700	700			-1
18.7175	18.5939	18.4611	19.0204	18.9749	19	+	C28_Control	4	4	4	8.3	8.3	8.3	60.547	0	44.387	96527000	4	2.25103	0.407603	5.42187	Q49A26;K7EMM8;K7EPU6;K7EQB2	Q49A26;K7EMM8;K7EPU6;K7EQB2	Putative oxidoreductase GLYR1	GLYR1	1100	4;4;3;2	4;4;3;2	4;4;3;2	sp|Q49A26|GLYR1_HUMAN Putative oxidoreductase GLYR1 OS=Homo sapiens OX=9606 GN=GLYR1 PE=1 SV=4;tr|K7EMM8|K7EMM8_HUMAN Glyoxylate reductase 1 homolog (Fragment) OS=Homo sapiens OX=9606 GN=GLYR1 PE=1 SV=2;tr|K7EPU6|K7EPU6_HUMAN Putative oxidoreductase GLYR1	4	4	4	4	553	553;524;171;185	By MS/MS	8.3	96527000	856;2288;5528;12724	True;True;True;True	851;2290;5558;12800	1194;3388;8073;18337	1184;3339;8038;18184	1184;3339;8038;18184			-1;-1;-1;-1
21.8225	22.351	22.2871	21.0631	20.4593	20.924	+	C28_Control	7	5	5	35.8	27.2	27.2	35.924	0	76.747	1249900000	13	2.24899	-1.33806	-5.41478	P67809;H0Y449;C9J5V9	P67809;H0Y449;C9J5V9	Nuclease-sensitive element-binding protein 1	YBX1	1861	7;6;4	5;4;4	5;4;4	sp|P67809|YBOX1_HUMAN Y-box-binding protein 1 OS=Homo sapiens OX=9606 GN=YBX1 PE=1 SV=3;tr|H0Y449|H0Y449_HUMAN Y-box-binding protein 1 (Fragment) OS=Homo sapiens OX=9606 GN=YBX1 PE=1 SV=1;tr|C9J5V9|C9J5V9_HUMAN Y-box-binding protein 1 (Fragment) OS=Homo sa	3	7	5	5	324	324;374;216	By MS/MS	35.8	1249900000	3015;4701;9180;9976;9977;10852;11026	False;True;True;True;True;True;False	3024;4724;9234;10038;10039;10040;10918;11094	4446;4447;6825;6826;6827;13341;13342;14372;14373;14374;14375;15593;15822;15823;15824;15825	4405;4406;6793;6794;6795;13222;13223;14275;14276;14277;14278;14279;14280;14281;15477;15705;15706;15707	4406;6793;13223;14276;14281;15477;15705	128	218	-1;-1;-1
12.8767	13.3678	13.1639	12.1587	11.9323	11.5254	+	C28_Control	1	1	1	2.4	2.4	2.4	42.502	0.0044037	6.1863	6781300	1	2.24721	-1.26404	-5.4086	Q7L2H7	Q7L2H7	Eukaryotic translation initiation factor 3 subunit M	EIF3M	2221	1	1	1	sp|Q7L2H7|EIF3M_HUMAN Eukaryotic translation initiation factor 3 subunit M OS=Homo sapiens OX=9606 GN=EIF3M PE=1 SV=1	1	1	1	1	374	374	By MS/MS	2.4	6781300	12628	TRUE	12704	18219	18063	18063			-1
18.647	18.7496	18.6612	18.3229	18.1441	18.3695	+	C28_Control	4	4	4	7.9	7.9	7.9	53.974	0	25.18	36128000	4	2.23536	-0.407101	-5.36772	Q9NUU7;Q9UMR2;I3L0H8;F6QDS0;H3BQK0;I3L352;H3BTB3;H3BMQ5;H3BN59	Q9NUU7;Q9UMR2;I3L0H8;F6QDS0;H3BQK0;I3L352	ATP-dependent RNA helicase DDX19A;ATP-dependent RNA helicase DDX19B	DDX19A;DDX19B	818	4;4;4;4;4;3;1;1;1	4;4;4;4;4;3;1;1;1	4;4;4;4;4;3;1;1;1	sp|Q9NUU7|DD19A_HUMAN ATP-dependent RNA helicase DDX19A OS=Homo sapiens OX=9606 GN=DDX19A PE=1 SV=1;sp|Q9UMR2|DD19B_HUMAN ATP-dependent RNA helicase DDX19B OS=Homo sapiens OX=9606 GN=DDX19B PE=1 SV=1;tr|I3L0H8|I3L0H8_HUMAN ATP-dependent RNA helicase DDX19A	9	4	4	4	478	478;479;447;479;484;396;129;233;261	By MS/MS	7.9	36128000	174;2015;3048;12602	True;True;True;True	172;2016;3057;12678	232;3001;4497;18168	237;2953;4461;18010	237;2953;4461;18010			-1;-1;-1;-1;-1;-1;-1;-1;-1
13.4081	13.2751	13.1296	13.7181	13.8167	13.9432	+	C28_Control	1	1	1	0.7	0.7	0.7	152.38	0.0097731	5.9284	5375900	1	2.2341	0.555091	5.36339	Q14202;A6NHN7;A6NHB5	Q14202;A6NHN7;A6NHB5	Zinc finger MYM-type protein 3	ZMYM3	428	1;1;1	1;1;1	1;1;1	sp|Q14202|ZMYM3_HUMAN Zinc finger MYM-type protein 3 OS=Homo sapiens OX=9606 GN=ZMYM3 PE=1 SV=2;tr|A6NHN7|A6NHN7_HUMAN Zinc finger MYM-type protein 3 OS=Homo sapiens OX=9606 GN=ZMYM3 PE=1 SV=1;tr|A6NHB5|A6NHB5_HUMAN Zinc finger MYM-type protein 3 OS=Homo s	3	1	1	1	1370	1370;1280;1372	By MS/MS	0.7	5375900	6930	TRUE	6974	10208	10128	10128			-1;-1;-1
19.391	19.2865	19.2298	19.6981	19.9667	19.7567	+	C28_Control	5	5	5	15.4	15.4	15.4	32.583	0	29.592	379610000	7	2.23244	0.504714	5.35768	Q9Y624;A0A087WY82	Q9Y624;A0A087WY82	Junctional adhesion molecule A	F11R	2877	5;3	5;3	5;3	sp|Q9Y624|JAM1_HUMAN Junctional adhesion molecule A OS=Homo sapiens OX=9606 GN=F11R PE=1 SV=1;tr|A0A087WY82|A0A087WY82_HUMAN Junctional adhesion molecule 1 OS=Homo sapiens OX=9606 GN=F11R PE=1 SV=1	2	5	5	5	299	299;279	By MS/MS	15.4	379610000	2002;4385;6878;12119;12494	True;True;True;True;True	2002;4407;6922;12192;12570	2983;6377;10137;17468;18009;18010	2936;6352;10061;17342;17859;17860;17861	2936;6352;10061;17342;17860			-1;-1
18.089	17.6791	17.6864	18.5333	18.6057	18.5259	+	C28_Control	2	2	2	14.8	14.8	14.8	20.7	0	19.144	61991000	2	2.22948	0.736813	5.34751	P55145;H7C2D6	P55145;H7C2D6	Mesencephalic astrocyte-derived neurotrophic factor	MANF	1774	2;1	2;1	2;1	sp|P55145|MANF_HUMAN Mesencephalic astrocyte-derived neurotrophic factor OS=Homo sapiens OX=9606 GN=MANF PE=1 SV=3;tr|H7C2D6|H7C2D6_HUMAN Mesencephalic astrocyte-derived neurotrophic factor (Fragment) OS=Homo sapiens OX=9606 GN=MANF PE=1 SV=1	2	2	2	2	182	182;71	By MS/MS	14.8	61991000	2462;9396	True;True	2468;9451	3667;13607	3613;13495	3613;13495			-1;-1
17.0052	17.077	16.8099	17.3637	17.4618	17.4982	+	C28_Control	2	2	2	25.8	25.8	25.8	10.378	0	13.06	46573000	2	2.22755	0.477222	5.3409	Q9Y5J7;G3V2F3;A0A1W2PRH9;A0A1W2PQS5;G3V502	Q9Y5J7;G3V2F3;A0A1W2PRH9;A0A1W2PQS5;G3V502	Mitochondrial import inner membrane translocase subunit Tim9	TIMM9	2866	2;1;1;1;1	2;1;1;1;1	2;1;1;1;1	sp|Q9Y5J7|TIM9_HUMAN Mitochondrial import inner membrane translocase subunit Tim9 OS=Homo sapiens OX=9606 GN=TIMM9 PE=1 SV=1;tr|G3V2F3|G3V2F3_HUMAN Mitochondrial import inner membrane translocase subunit Tim9 (Fragment) OS=Homo sapiens OX=9606 GN=TIMM9 PE=	5	2	2	2	89	89;44;60;61;66	By MS/MS	25.8	46573000	3181;4575	True;True	3190;4598	4675;6656	4638;6624	4638;6624			-1;-1;-1;-1;-1
18.8688	18.7699	18.9688	19.2312	19.2436	19.4004	+	C28_Control	9	9	9	11.3	11.3	11.3	117.01	0	115.3	162660000	12	2.22727	0.422553	5.33994	Q96KR1;H0Y8W1	Q96KR1	Zinc finger RNA-binding protein	ZFR	2469	9;1	9;1	9;1	sp|Q96KR1|ZFR_HUMAN Zinc finger RNA-binding protein OS=Homo sapiens OX=9606 GN=ZFR PE=1 SV=2	2	9	9	9	1074	1074;182	By MS/MS	11.3	162660000	672;787;2377;5492;8508;10944;10979;12292;12417	True;True;True;True;True;True;True;True;True	665;781;2381;5522;8561;11010;11045;12367;12492	935;1097;1098;3533;3534;8029;12390;15714;15761;15762;17725;17902	927;1087;1088;3493;3494;7993;12291;15597;15646;15647;17578;17752	927;1087;3493;7993;12291;15597;15647;17578;17752			-1;-1
15.311	15.0565	15.4914	14.6486	14.5716	14.5894	+	C28_Control	2	2	2	2.8	2.8	2.8	101.89	0	12.156	10064000	2	2.22307	-0.683092	-5.32556	P49736;H0Y8E6	P49736;H0Y8E6	DNA replication licensing factor MCM2	MCM2	912	2;2	2;2	2;2	sp|P49736|MCM2_HUMAN DNA replication licensing factor MCM2 OS=Homo sapiens OX=9606 GN=MCM2 PE=1 SV=4;tr|H0Y8E6|H0Y8E6_HUMAN DNA replication licensing factor MCM2 (Fragment) OS=Homo sapiens OX=9606 GN=MCM2 PE=1 SV=1	2	2	2	2	904	904;836	By MS/MS	2.8	10064000	4032;5358	True;True	4047;5388	5832;7835	5820;7805	5820;7805			-1;-1
22.2008	22.4442	22.351	21.7435	21.7085	21.3812	+	C28_Control	6	6	4	12.4	12.4	10.6	53.425	0	68.188	3354600000	18	2.2225	-0.720963	-5.32361	P35637;H3BPE7	P35637;H3BPE7	RNA-binding protein FUS	FUS	957	6;6	6;6	4;4	sp|P35637|FUS_HUMAN RNA-binding protein FUS OS=Homo sapiens OX=9606 GN=FUS PE=1 SV=1;tr|H3BPE7|H3BPE7_HUMAN RNA-binding protein FUS OS=Homo sapiens OX=9606 GN=FUS PE=1 SV=1	2	6	6	4	526	526;527	By MS/MS	12.4	3354600000	102;1159;4919;7829;11280;11281	True;True;True;True;True;True	101;1154;1155;4941;7879;11349;11350	126;127;128;1642;1643;1644;1645;1646;1647;7161;7162;7163;7164;7165;11428;16181;16182	128;129;130;1623;1624;1625;1626;1627;1628;1629;7128;7129;7130;7131;7132;11339;16069;16070	130;1627;7129;11339;16069;16070	45	464	-1;-1
20.7143	20.8799	20.7117	20.411	20.3015	20.1681	+	C28_Control	5	5	5	23.6	23.6	23.6	26.152	0	51.557	2283800000	15	2.21635	-0.475136	-5.3026	P17931;G3V3R6	P17931;G3V3R6	Galectin-3;Galectin	LGALS3	1524	5;3	5;3	5;3	sp|P17931|LEG3_HUMAN Galectin-3 OS=Homo sapiens OX=9606 GN=LGALS3 PE=1 SV=5;tr|G3V3R6|G3V3R6_HUMAN Galectin OS=Homo sapiens OX=9606 GN=LGALS3 PE=1 SV=1	2	5	5	5	250	250;233	By MS/MS	23.6	2283800000	5541;6815;7468;9589;11766	True;True;True;True;True	5572;6859;7515;9644;11839	8092;8093;8094;8095;8096;10040;10041;10042;10903;13857;16914;16915;16916;16917;16918	8055;8056;8057;8058;8059;9969;9970;9971;10831;13752;16795;16796;16797;16798;16799	8056;9971;10831;13752;16798			-1;-1
20.3578	20.474	20.3015	20.1039	19.9744	20.0552	+	C28_Control	11	11	11	14.2	14.2	14.2	102.97	0	81.364	413330000	12	2.20538	-0.333295	-5.26532	Q86XP3;A0A0A0MSJ0;J3QRI2;J3KTK9	Q86XP3;A0A0A0MSJ0	ATP-dependent RNA helicase DDX42	DDX42	2260	11;10;1;1	11;10;1;1	11;10;1;1	sp|Q86XP3|DDX42_HUMAN ATP-dependent RNA helicase DDX42 OS=Homo sapiens OX=9606 GN=DDX42 PE=1 SV=1;tr|A0A0A0MSJ0|A0A0A0MSJ0_HUMAN RNA helicase OS=Homo sapiens OX=9606 GN=DDX42 PE=1 SV=1	4	11	11	11	938	938;708;104;159	By MS/MS	14.2	413330000	78;1093;2064;2100;2317;3977;5555;5954;6577;8096;12477	True;True;True;True;True;True;True;True;True;True;True	77;1089;2065;2101;2320;3992;5586;5986;6612;8147;12553	96;1549;3066;3115;3439;5764;8115;8719;8720;8721;8722;9674;11800;17983	97;1530;3023;3074;3390;5752;8077;8656;9604;9605;11709;17830	97;1530;3023;3074;3390;5752;8077;8656;9605;11709;17830			-1;-1;-1;-1
20.8196	20.6787	20.6529	21.0465	21.292	21.2164	+	C28_Control	6	6	6	34.3	34.3	34.3	23.277	0	44.211	898250000	11	2.19981	0.467925	5.24647	P48047;H7C068;A0A494C0K9;H7C0C1;H7C086	P48047	ATP synthase subunit O, mitochondrial	ATP5O	1694	6;2;2;2;1	6;2;2;2;1	6;2;2;2;1	sp|P48047|ATPO_HUMAN ATP synthase subunit O, mitochondrial OS=Homo sapiens OX=9606 GN=ATP5PO PE=1 SV=1	5	6	6	6	213	213;86;155;242;74	By MS/MS	34.3	898250000	5018;10372;11195;11687;12769;13026	True;True;True;True;True;True	5041;10435;11263;11759;12845;13104	7316;14921;14922;14923;14924;16057;16058;16795;16796;16797;16798;16799;18404;18777;18778	7283;14817;14818;15950;15951;16672;16673;16674;16675;18250;18628	7283;14817;15950;16672;18250;18628			-1;-1;-1;-1;-1
21.0852	21.0981	20.9863	21.3007	21.3572	21.2498	+	C28_Control	7	7	7	33.6	33.6	33.6	27.692	0	49.413	1747900000	15	2.19606	0.246008	5.23382	P30048	P30048	Thioredoxin-dependent peroxide reductase, mitochondrial	PRDX3	1601	7	7	7	sp|P30048|PRDX3_HUMAN Thioredoxin-dependent peroxide reductase, mitochondrial OS=Homo sapiens OX=9606 GN=PRDX3 PE=1 SV=3	1	7	7	7	256	256	By MS/MS	33.6	1747900000	527;2275;2723;5402;5869;6223;11015	True;True;True;True;True;True;True	519;2277;2730;5432;5900;6255;11082	717;3367;3368;3369;3370;3371;4055;4056;4057;4058;4059;4060;7899;7900;8587;9162;15807	717;3319;3320;3321;4007;4008;4009;4010;4011;4012;7863;7864;8532;9093;15690	717;3321;4008;7864;8532;9093;15690			-1
17.9294	18.2779	18.2638	17.49	17.2954	17.5433	+	C28_Control	3	3	3	4.9	4.9	4.9	84.685	0	22.798	34189000	3	2.19467	-0.714113	-5.22913	O00469;E7ETU9;C9JXZ0	O00469;E7ETU9	Procollagen-lysine,2-oxoglutarate 5-dioxygenase 2	PLOD2	697	3;3;1	3;3;1	3;3;1	sp|O00469|PLOD2_HUMAN Procollagen-lysine,2-oxoglutarate 5-dioxygenase 2 OS=Homo sapiens OX=9606 GN=PLOD2 PE=1 SV=2;tr|E7ETU9|E7ETU9_HUMAN Procollagen-lysine 5-dioxygenase OS=Homo sapiens OX=9606 GN=PLOD2 PE=1 SV=1	3	3	3	3	737	737;703;229	By MS/MS	4.9	34189000	3175;5121;6935	True;True;True	3184;5147;6979	4668;7478;10220	4631;7453;10135	4631;7453;10135			-1;-1;-1
21.2452	21.1268	21.0728	21.4513	21.409	21.409	+	C28_Control	12	11	10	34.1	34.1	29.9	39.594	0	141.88	3068200000	18	2.18638	0.274804	5.20125	P51991;H7C1J8	P51991	Heterogeneous nuclear ribonucleoprotein A3	HNRNPA3	1744	12;1	11;1	10;1	sp|P51991|ROA3_HUMAN Heterogeneous nuclear ribonucleoprotein A3 OS=Homo sapiens OX=9606 GN=HNRNPA3 PE=1 SV=2	2	12	11	10	378	378;115	By MS/MS	34.1	3068200000	3007;5028;6473;6506;7643;7644;8672;9207;9790;9791;9794;10874	True;True;True;True;True;True;True;False;True;True;True;True	3016;5051;6508;6541;7692;7693;8725;9261;9847;9848;9851;10940	4433;7334;7335;9526;9527;9528;9583;11159;11160;11161;12618;13372;14120;14121;14122;14126;14127;15625;15626;15627	4394;7300;7301;9465;9466;9519;11078;11079;11080;13253;14020;14021;14022;14025;14026;14027;15506;15507;15508	4394;7300;9465;9519;11078;11079;13253;14021;14022;14026;15506			-1;-1
18.2427	17.9981	18.3255	18.6922	18.7383	18.6841	+	C28_Control	8	8	8	6.9	6.9	6.9	162.46	0	49.614	89660000	8	2.17865	0.516112	5.17534	Q15075	Q15075	Early endosome antigen 1	EEA1	2043	8	8	8	sp|Q15075|EEA1_HUMAN Early endosome antigen 1 OS=Homo sapiens OX=9606 GN=EEA1 PE=1 SV=2	1	8	8	8	1411	1411	By MS/MS	6.9	89660000	105;290;2890;3799;8198;9541;10938;12514	True;True;True;True;True;True;True;True	104;285;2899;3814;8249;9596;11004;12590	133;394;4289;5536;11944;13794;15708;18048	136;401;4244;5523;11851;13682;15590;17895	136;401;4244;5523;11851;13682;15590;17895			-1
13.5253	13.213	13.3926	12.9416	12.7792	12.7943	+	C28_Control	1	1	1	1.4	1.4	1.4	90.246	0.0019554	6.6504	2844000	1	2.1755	-0.538571	-5.16482	Q6NSJ5;M0R3C1;M0QZ48	Q6NSJ5;M0R3C1;M0QZ48	Volume-regulated anion channel subunit LRRC8E	LRRC8E	1135	1;1;1	1;1;1	1;1;1	sp|Q6NSJ5|LRC8E_HUMAN Volume-regulated anion channel subunit LRRC8E OS=Homo sapiens OX=9606 GN=LRRC8E PE=1 SV=2;tr|M0R3C1|M0R3C1_HUMAN Volume-regulated anion channel subunit LRRC8E (Fragment) OS=Homo sapiens OX=9606 GN=LRRC8E PE=1 SV=1;tr|M0QZ48|M0QZ48_HUM	3	1	1	1	796	796;73;187	By MS/MS	1.4	2844000	1000	TRUE	995	1408	1389	1389			-1;-1;-1
16.8824	17.0276	16.5682	17.4849	17.557	17.6383	+	C28_Control	3	3	3	8.8	8.8	8.8	33.216	0	17.684	122820000	3	2.16976	0.734018	5.14568	Q9NWB6	Q9NWB6	Arginine and glutamate-rich protein 1	ARGLU1	2700	3	3	3	sp|Q9NWB6|ARGL1_HUMAN Arginine and glutamate-rich protein 1 OS=Homo sapiens OX=9606 GN=ARGLU1 PE=1 SV=1	1	3	3	3	273	273	By MS/MS	8.8	122820000	7775;9248;10081	True;True;True	7825;9302;10145	11352;11353;13424;14507	11266;13306;14415	11266;13306;14415			-1
20.7117	20.5812	20.5553	20.8645	20.924	20.8645	+	C28_Control	9	9	7	41.9	41.9	36.3	27.744	0	54.17	2150800000	17	2.16482	0.2683	5.12927	Q07955;J3KTL2;J3KSR8;J3QQV5;J3KSW7	Q07955;J3KTL2	Serine/arginine-rich splicing factor 1	SRSF1	1051	9;9;4;3;3	9;9;4;3;3	7;7;4;2;2	sp|Q07955|SRSF1_HUMAN Serine/arginine-rich splicing factor 1 OS=Homo sapiens OX=9606 GN=SRSF1 PE=1 SV=2;tr|J3KTL2|J3KTL2_HUMAN Serine/arginine-rich splicing factor 1 OS=Homo sapiens OX=9606 GN=SRSF1 PE=1 SV=1	5	8	8	7	248	248;253;143;65;73	By MS/MS	39.1	2150800000	2023;2066;2809;5189;6989;8241;10410;10448;12627	True;True;True;True;True;True;True;True;True	2024;2067;2818;5219;7033;8292;10510;12703	3012;3013;3068;3069;4175;7596;10298;10299;11998;15026;15027;15028;18217;18218	2965;2966;3026;3027;4127;7571;10217;10218;10219;11904;14914;14915;14916;18059;18060;18061;18062	2965;3026;4127;7571;10219;11904;14916;18060			-1;-1;-1;-1;-1
20.2978	20.2395	20.1872	19.8747	19.9532	20.035	+	C28_Control	7	7	7	14.1	14.1	14.1	55.21	0	44.013	206720000	8	2.15847	-0.287235	-5.10822	Q9Y3I0	Q9Y3I0	tRNA-splicing ligase RtcB homolog	RTCB	2849	7	7	7	sp|Q9Y3I0|RTCB_HUMAN RNA-splicing ligase RtcB homolog OS=Homo sapiens OX=9606 GN=RTCB PE=1 SV=1	1	7	7	7	505	505	By MS/MS	14.1	206720000	3332;5157;5989;6388;8482;8757;11431	True;True;True;True;True;True;True	3342;5183;6021;6423;8534;8808;11501	4882;7529;8779;9409;12350;12734;16405;16406	4858;7506;8714;9350;12251;12631;16288;16289	4858;7506;8714;9350;12251;12631;16288			-1
15.4854	15.2596	15.4884	16.1366	15.8668	16.2123	+	C28_Control	2	2	2	7.3	7.3	7.3	32.736	0	13.074	19471000	2	2.15821	0.660734	5.10736	Q9Y619	Q9Y619	Mitochondrial ornithine transporter 1	SLC25A15	2876	2	2	2	sp|Q9Y619|ORNT1_HUMAN Mitochondrial ornithine transporter 1 OS=Homo sapiens OX=9606 GN=SLC25A15 PE=1 SV=1	1	2	2	2	301	301	By MS/MS	7.3	19471000	8216;10805	True;True	8267;10871	11966;15532	11873;15414	11873;15414			-1
16.4176	16.65	16.5606	16.0401	16.1866	16.1585	+	C28_Control	3	3	3	8.3	8.3	8.3	50.993	0	45.99	43821000	3	2.15635	-0.41431	-5.1012	Q6P9B6;H3BM75;H3BUB0	Q6P9B6;H3BM75;H3BUB0	TLD domain-containing protein 1	TLDC1	947	3;3;2	3;3;2	3;3;2	sp|Q6P9B6|MEAK7_HUMAN MTOR-associated protein MEAK7 OS=Homo sapiens OX=9606 GN=MEAK7 PE=1 SV=2;tr|H3BM75|H3BM75_HUMAN MTOR-associated protein MEAK7 OS=Homo sapiens OX=9606 GN=MEAK7 PE=1 SV=1;tr|H3BUB0|H3BUB0_HUMAN MTOR-associated protein MEAK7 (Fragment) O	3	3	3	3	456	456;193;148	By MS/MS	8.3	43821000	2881;5636;8723	True;True;True	2890;5667;8775	4276;8232;12689	4231;8188;12582	4231;8188;12582			-1;-1;-1
24.3389	24.1984	24.1276	23.7283	23.3371	23.2992	+	C28_Control	125	125	120	30.6	30.6	28.8	531.78	0	323.31	7380500000	160	2.15388	-0.766754	-5.09305	Q15149;H0YDN1;E9PMV1;E9PKG0;E9PIA2	Q15149;H0YDN1	Plectin	PLEC	2047	125;85;11;2;1	125;85;11;2;1	120;80;11;2;1	sp|Q15149|PLEC_HUMAN Plectin OS=Homo sapiens OX=9606 GN=PLEC PE=1 SV=3;tr|H0YDN1|H0YDN1_HUMAN Plectin OS=Homo sapiens OX=9606 GN=PLEC PE=1 SV=9	5	125	125	120	4684	4684;3447;703;190;174	By MS/MS	30.6	7380500000	109;331;361;431;481;668;673;677;812;1193;1201;1202;1206;1207;1239;1265;1319;1338;1571;1756;1817;1883;2235;2274;2403;2404;2405;2713;2786;2885;3024;3283;3503;3603;3661;3911;3913;3919;3986;4513;4565;5043;5044;5110;5132;5396;5426;5495;5500;5921;6089;6093;6127;6195;6595;6608;7308;7326;7340;7389;7521;7542;7590;7653;7699;7759;7853;7854;7864;7871;7875;7876;7877;7907;8120;8140;8175;8231;8338;8422;9006;903…	True;True;True;True;True;True;True;True;True;True;True;True;True;True;True;True;True;True;True;True;True;True;True;True;True;True;True;True;True;True;True;True;True;True;True;True;True;True;True;True;True;True;True;True;True;True;True;True;True;True;True;True;True;True;True;True;True;True;True;True;True;True;True;True;True;True;True;True;True;True;True;True;True;True;True;True;True;True;True;True…	108;327;358;426;474;661;666;670;807;1189;1197;1198;1202;1203;1236;1262;1316;1335;1568;1754;1816;1882;2237;2276;2408;2409;2410;2720;2795;2894;3033;3292;3516;3617;3675;3926;3928;3934;4001;4535;4588;5066;5067;5136;5158;5426;5456;5525;5530;5953;6121;6125;6159;6227;6630;6643;7355;7373;7387;7436;7569;7590;7638;7702;7749;7809;7903;7904;7914;7921;7925;7926;7927;7958;8171;8191;8226;8282;8389;8473;9059;908…	138;139;450;451;495;581;582;647;930;936;941;1132;1697;1698;1718;1719;1720;1726;1727;1728;1780;1831;1832;1910;1938;2334;2617;2618;2705;2805;3304;3305;3366;3579;3580;3581;3582;4035;4145;4146;4147;4282;4283;4461;4462;4809;4810;5130;5266;5354;5677;5678;5680;5689;5776;5777;6570;6645;6646;7361;7362;7363;7464;7493;7888;7933;8033;8039;8670;8947;8954;8955;9017;9118;9696;9719;10689;10711;10731;10732;10798;…	141;142;457;458;502;589;590;652;921;922;928;933;1119;1678;1679;1699;1700;1701;1708;1709;1710;1711;1767;1820;1821;1900;1928;2305;2567;2568;2650;2758;3261;3262;3318;3535;3536;3537;3538;3985;3986;4098;4099;4100;4237;4238;4422;4423;4779;4780;5109;5244;5335;5667;5669;5677;5765;5766;6538;6613;6614;7330;7331;7332;7436;7470;7853;7899;7998;8004;8610;8878;8879;8886;8887;8948;9052;9627;9650;10621;10644;1066…	142;457;502;589;652;922;928;933;1119;1678;1699;1701;1709;1711;1767;1820;1900;1928;2305;2568;2650;2758;3262;3318;3535;3536;3538;3986;4098;4237;4422;4780;5109;5244;5335;5667;5669;5677;5766;6538;6613;7330;7332;7436;7470;7853;7899;7998;8004;8610;8878;8887;8948;9052;9627;9650;10621;10644;10663;10725;10907;10935;11002;11090;11169;11247;11374;11375;11389;11398;11403;11405;11407;11453;11741;11769;11816;1…			-1;-1;-1;-1;-1
21.6451	21.6146	21.6673	21.4054	21.1623	21.2372	+	C28_Control	5	5	5	25.8	25.8	25.8	24.831	0	36.248	1567000000	8	2.15285	-0.373984	-5.08964	P62906	P62906	60S ribosomal protein L10a	RPL10A	1848	5	5	5	sp|P62906|RL10A_HUMAN 60S ribosomal protein L10a OS=Homo sapiens OX=9606 GN=RPL10A PE=1 SV=2	1	5	5	5	217	217	By MS/MS	25.8	1567000000	1605;4224;4563;6663;7295	True;True;True;True;True	1602;4245;4586;6699;7342	2383;2384;6136;6137;6643;9802;9803;9804;10671	2354;2355;6129;6130;6611;9734;9735;10604	2355;6130;6611;9734;10604			-1
18.3092	18.1309	18.0868	18.5124	18.5159	18.5415	+	C28_Control	4	4	4	5.3	5.3	5.3	83.165	0	23.486	73526000	4	2.14635	0.347675	5.06823	P41250;H7C443	P41250	Glycine--tRNA ligase	GARS	1662	4;1	4;1	4;1	sp|P41250|GARS_HUMAN Glycine--tRNA ligase OS=Homo sapiens OX=9606 GN=GARS1 PE=1 SV=3	2	4	4	4	739	739;77	By MS/MS	5.3	73526000	3493;4947;11776;12961	True;True;True;True	3506;4969;11849;13039	5114;7207;16935;18684	5093;7174;16815;18538	5093;7174;16815;18538			-1;-1
21.7215	21.5859	21.756	21.4386	21.3227	21.3518	+	C28_Control	8	8	8	25.3	25.3	25.3	32.728	0	50.846	1262300000	13	2.14625	-0.316794	-5.06791	Q02878;F8VZ45;U3KQR5;F8VR69;F8VZA3;F8VWR1;F8VU16	Q02878	60S ribosomal protein L6	RPL6	1908	8;3;3;2;1;1;1	8;3;3;2;1;1;1	8;3;3;2;1;1;1	sp|Q02878|RL6_HUMAN 60S ribosomal protein L6 OS=Homo sapiens OX=9606 GN=RPL6 PE=1 SV=3	7	8	8	8	288	288;159;160;63;105;118;120	By MS/MS	25.3	1262300000	1615;4639;6224;6265;7193;12142;12804;13067	True;True;True;True;True;True;True;True	1612;4662;6256;6297;7240;12215;12880;13145	2398;2399;2400;6734;6735;6736;6737;9163;9164;9165;9218;9219;10543;17500;18456;18832;18833	2367;6706;6707;6708;9094;9095;9148;9149;10473;17371;18305;18682;18683	2367;6708;9095;9149;10473;17371;18305;18682			-1;-1;-1;-1;-1;-1;-1
19.6192	19.6576	19.7801	19.3679	19.2978	19.4363	+	C28_Control	13	9	9	19.2	14.1	14.1	73.652	0	52.957	171210000	10	2.14462	-0.318323	-5.06254	Q96SI9;Q5JPA5;E9PKQ0	Q96SI9	Spermatid perinuclear RNA-binding protein	STRBP	2492	13;2;1	9;2;1	9;2;1	sp|Q96SI9|STRBP_HUMAN Spermatid perinuclear RNA-binding protein OS=Homo sapiens OX=9606 GN=STRBP PE=1 SV=1	3	13	9	9	672	672;94;74	By MS/MS	19.2	171210000	2143;2973;3231;7018;8856;9082;9781;11216;11493;12091;12167;12806;12807	True;True;True;True;True;False;False;True;True;True;True;False;False	2144;2982;3240;7064;8908;9136;9837;9838;11284;11563;12164;12241;12882;12883	3172;4392;4741;10334;12882;13210;13211;14109;14110;16084;16494;17421;17539;18459;18460;18461;18462;18463	3133;4352;4353;4703;10255;12770;13094;13095;14008;14009;14010;15976;16378;17301;17406;18308;18309;18310;18311	3133;4353;4703;10255;12770;13095;14010;15976;16378;17301;17406;18309;18311	132	543	-1;-1;-1
21.2498	21.2128	21.1593	21.3688	21.3688	21.3296	+	C28_Control	11	11	11	22.5	22.5	22.5	54.636	0	77.808	1156900000	18	2.14362	0.148437	5.05927	P07954	P07954	Fumarate hydratase, mitochondrial	FH	1429	11	11	11	sp|P07954|FUMH_HUMAN Fumarate hydratase, mitochondrial OS=Homo sapiens OX=9606 GN=FH PE=1 SV=3	1	11	11	11	510	510	By MS/MS	22.5	1156900000	16;43;728;3160;6372;6480;6775;9670;10417;11682;13059	True;True;True;True;True;True;True;True;True;True;True	16;42;722;3169;6407;6515;6819;9725;10478;11754;13137	18;19;20;55;1016;1017;4644;4645;9389;9543;9988;9989;13962;14982;14983;14984;14985;16790;18822	19;20;21;55;1008;1009;4611;9330;9482;9917;9918;13856;14874;14875;14876;14877;16667;18671	19;55;1008;4611;9330;9482;9918;13856;14877;16667;18671			-1
17.809	17.5452	17.5947	17.0975	16.9987	17.2379	+	C28_Control	3	3	2	7.6	7.6	5.6	64.953	0	38.126	48997000	5	2.13991	-0.538275	-5.04711	Q9UNF1;Q5H909;Q5H907	Q9UNF1;Q5H909;Q5H907	Melanoma-associated antigen D2	MAGED2	2119	3;3;2	3;3;2	2;2;1	sp|Q9UNF1|MAGD2_HUMAN Melanoma-associated antigen D2 OS=Homo sapiens OX=9606 GN=MAGED2 PE=1 SV=2;tr|Q5H909|Q5H909_HUMAN Melanoma-associated antigen D2 OS=Homo sapiens OX=9606 GN=MAGED2 PE=1 SV=2;tr|Q5H907|Q5H907_HUMAN Melanoma antigen family D, 2, isoform	3	3	3	2	606	606;588;521	By MS/MS	7.6	48997000	13;2877;4335	True;True;True	13;2886;4357	15;4270;4271;6302	15;16;4223;4224;6286	15;4224;6286			-1;-1;-1
20.7244	20.5863	20.7244	20.3222	20.411	20.4346	+	C28_Control	4	4	4	27.2	27.2	27.2	14.463	0	24.284	579890000	5	2.13789	-0.289119	-5.04047	P62899;B8ZZK4;H7C2W9;C9JU56;B7Z4E3;B7Z4C8	P62899;B8ZZK4;H7C2W9;C9JU56;B7Z4E3;B7Z4C8	60S ribosomal protein L31	RPL31	1847	4;3;3;3;3;3	4;3;3;3;3;3	4;3;3;3;3;3	sp|P62899|RL31_HUMAN 60S ribosomal protein L31 OS=Homo sapiens OX=9606 GN=RPL31 PE=1 SV=1;tr|B8ZZK4|B8ZZK4_HUMAN 60S ribosomal protein L31 OS=Homo sapiens OX=9606 GN=RPL31 PE=1 SV=1;tr|H7C2W9|H7C2W9_HUMAN 60S ribosomal protein L31 (Fragment) OS=Homo sapien	6	4	4	4	125	125;79;108;115;120;130	By MS/MS	27.2	579890000	4340;6558;9020;10167	True;True;True;True	4362;6593;9073;10231	6309;6310;6311;6312;6313;9651;13119;14614	6293;6294;9581;13002;14525	6293;9581;13002;14525			-1;-1;-1;-1;-1;-1
21.9983	21.8108	21.8868	22.1699	22.2871	22.2113	+	C28_Control	17	12	12	27.8	21.6	21.6	70.942	0	132.21	1897900000	24	2.1369	0.32416	5.03725	O43390;B4DT28;A0A286YEZ8	O43390;B4DT28	Heterogeneous nuclear ribonucleoprotein R	HNRNPR	1227	17;14;3	12;10;3	12;10;3	sp|O43390|HNRPR_HUMAN Heterogeneous nuclear ribonucleoprotein R OS=Homo sapiens OX=9606 GN=HNRNPR PE=1 SV=1;tr|B4DT28|B4DT28_HUMAN Heterogeneous nuclear ribonucleoprotein R OS=Homo sapiens OX=9606 GN=HNRNPR PE=1 SV=1	3	17	12	12	633	633;494;141	By MS/MS	27.8	1897900000	271;2301;2706;2765;3190;3378;3774;3996;6991;7674;8020;8992;10378;10946;11290;12489;12490	False;True;True;False;True;True;True;True;False;False;True;True;True;True;False;True;True	267;2304;2713;2773;3199;3388;3789;4011;7035;7724;8071;9045;10441;11012;11359;12565;12566	365;366;3417;3418;3419;3420;3421;4027;4028;4118;4686;4687;4949;5502;5503;5790;5791;10302;11220;11221;11693;13083;13084;14931;15716;15717;15718;16195;18003;18004;18005	371;372;3369;3370;3371;3372;3977;3978;4070;4649;4650;4927;5487;5488;5779;5780;10222;11137;11138;11605;12967;12968;14824;15600;15601;15602;16083;17852;17853;17854;17855	372;3370;3977;4070;4650;4927;5487;5780;10222;11138;11605;12967;14824;15602;16083;17853;17855			-1;-1;-1
16.2833	16.7004	16.5995	15.7841	15.5694	15.8797	+	C28_Control	2	2	2	8.6	8.6	8.6	40.307	0	13.489	36229000	3	2.13618	-0.783312	-5.03489	Q9NR45;Q5TBR0;Q5TBR1	Q9NR45;Q5TBR0;Q5TBR1	Sialic acid synthase	NANS	2672	2;1;1	2;1;1	2;1;1	sp|Q9NR45|SIAS_HUMAN Sialic acid synthase OS=Homo sapiens OX=9606 GN=NANS PE=1 SV=2;tr|Q5TBR0|Q5TBR0_HUMAN Sialic acid synthase (Fragment) OS=Homo sapiens OX=9606 GN=NANS PE=1 SV=1;tr|Q5TBR1|Q5TBR1_HUMAN Sialic acid synthase (Fragment) OS=Homo sapiens OX=9	3	2	2	2	359	359;115;140	By MS/MS	8.6	36229000	5759;6113	True;True	5790;6145	8423;8993;8994	8371;8924;8925	8371;8925			-1;-1;-1
21.5574	21.5386	21.5205	21.8108	21.9848	22.1005	+	C28_Control	9	9	9	23.9	23.9	23.9	48.121	0	121.44	2805200000	19	2.13352	0.426582	5.02616	Q15084	Q15084	Protein disulfide-isomerase A6	PDIA6	2044	9	9	9	sp|Q15084|PDIA6_HUMAN Protein disulfide-isomerase A6 OS=Homo sapiens OX=9606 GN=PDIA6 PE=1 SV=1	1	9	9	9	440	440	By MS/MS	23.9	2805200000	2628;5773;5840;5841;6185;7030;7314;8997;9101	True;True;True;True;True;True;True;True;True	2635;5804;5871;5872;6217;7076;7361;9050;9155	3911;3912;8441;8442;8542;8543;8544;8545;8546;8547;8548;9104;9105;10348;10696;10697;13089;13090;13237	3864;3865;8390;8391;8485;8486;8487;8488;8489;8490;8491;9037;9038;10269;10628;10629;12973;12974;13121	3865;8390;8485;8490;9038;10269;10629;12974;13121			-1
18.0078	18.0411	17.918	18.2	18.288	18.3556	+	C28_Control	5	5	5	27.1	27.1	27.1	30.18	0	44.593	123640000	7	2.13293	0.292238	5.02425	Q16740;M0R208;A0A2R8YEF5	Q16740;M0R208	ATP-dependent Clp protease proteolytic subunit, mitochondrial;ATP-dependent Clp protease proteolytic subunit	CLPP	1144	5;5;1	5;5;1	5;5;1	sp|Q16740|CLPP_HUMAN ATP-dependent Clp protease proteolytic subunit, mitochondrial OS=Homo sapiens OX=9606 GN=CLPP PE=1 SV=1;tr|M0R208|M0R208_HUMAN ATP-dependent Clp protease proteolytic subunit OS=Homo sapiens OX=9606 GN=CLPP PE=1 SV=1	3	5	5	5	277	277;190;33	By MS/MS	27.1	123640000	3863;5667;6716;12245;12940	True;True;True;True;True	3878;5698;6754;12320;13017	5615;8281;8282;9884;17661;18640;18641	5605;8236;8237;9811;17516;18488;18489	5605;8237;9811;17516;18488			-1;-1;-1
20.754	20.6904	20.802	20.1831	20.0751	20.413	+	C28_Control	8	8	8	22.7	22.7	22.7	50.118	0	59.359	565550000	9	2.12919	-0.525072	-5.01206	P26641	P26641	Elongation factor 1-gamma	EEF1G	1577	8	8	8	sp|P26641|EF1G_HUMAN Elongation factor 1-gamma OS=Homo sapiens OX=9606 GN=EEF1G PE=1 SV=3	1	8	8	8	437	437	By MS/MS	22.7	565550000	26;97;923;4312;7063;7126;7474;12222	True;True;True;True;True;True;True;True	26;96;918;4333;7109;7172;7521;12296	34;120;1305;1306;6255;10388;10455;10909;17620	34;122;1285;1286;6244;10311;10381;10837;17480	34;122;1285;6244;10311;10381;10837;17480			-1
22.1163	22.1101	22.0306	22.3069	22.3852	22.2578	+	C28_Control	10	10	10	38.1	38.1	38.1	35.079	0	190.52	2855800000	26	2.12436	0.230988	4.99631	P13804;H0YK49;H0YNX6;H0YL12;H0YLU7;H0YKF0;H0YL83	P13804;H0YK49;H0YNX6;H0YL12;H0YLU7;H0YKF0	Electron transfer flavoprotein subunit alpha, mitochondrial	ETFA	1496	10;9;8;7;7;5;2	10;9;8;7;7;5;2	10;9;8;7;7;5;2	sp|P13804|ETFA_HUMAN Electron transfer flavoprotein subunit alpha, mitochondrial OS=Homo sapiens OX=9606 GN=ETFA PE=1 SV=1;tr|H0YK49|H0YK49_HUMAN Electron transfer flavoprotein subunit alpha OS=Homo sapiens OX=9606 GN=ETFA PE=1 SV=1;tr|H0YNX6|H0YNX6_HUMAN	7	10	10	10	333	333;229;254;239;303;289;73	By MS/MS	38.1	2855800000	210;1447;5929;7617;8002;10241;11343;12240;12603;12626	True;True;True;True;True;True;True;True;True;True	208;1444;5961;7666;8053;10303;11412;12314;12679;12702	286;287;288;289;2116;2117;2118;8680;8681;8682;8683;8684;8685;11123;11669;14724;14725;16278;16279;16280;16281;17648;17649;17650;17651;17652;18169;18170;18215;18216	293;294;295;296;2101;2102;2103;8620;8621;8622;8623;8624;8625;11042;11581;14627;14628;16164;16165;17505;17506;17507;17508;18011;18012;18058	294;2102;8625;11042;11581;14627;16164;17505;18011;18058			-1;-1;-1;-1;-1;-1;-1
19.118	18.8241	18.9336	19.4333	19.5286	19.3708	+	C28_Control	7	7	7	23.8	23.8	23.8	44.969	0	155.88	746830000	10	2.12362	0.485706	4.99389	P18754;C9JW69;C9JRH2;C9J3R0;C9JMJ4;C9JQZ4	P18754;C9JW69;C9JRH2;C9J3R0;C9JMJ4;C9JQZ4	Regulator of chromosome condensation	RCC1	597	7;7;5;5;5;5	7;7;5;5;5;5	7;7;5;5;5;5	sp|P18754|RCC1_HUMAN Regulator of chromosome condensation OS=Homo sapiens OX=9606 GN=RCC1 PE=1 SV=1;tr|C9JW69|C9JW69_HUMAN Regulator of chromosome condensation (Fragment) OS=Homo sapiens OX=9606 GN=RCC1 PE=1 SV=1;tr|C9JRH2|C9JRH2_HUMAN Regulator of chromos	6	7	7	7	421	421;372;230;264;272;283	By MS/MS	23.8	746830000	2577;2578;7716;10460;10494;10669;12609	True;True;True;True;True;True;True	2583;2584;7766;10524;10558;10733;12685	3835;3836;3837;11275;11276;15048;15089;15355;18181;18182	3787;3788;3789;11193;11194;14937;14976;15237;18023;18024	3788;3789;11193;14937;14976;15237;18024			-1;-1;-1;-1;-1;-1
19.8106	19.575	19.6534	19.1029	18.8295	19.1871	+	C28_Control	2	2	2	19.3	19.3	19.3	13.373	0	12.952	303490000	5	2.1221	-0.639833	-4.98898	P60866;E5RIP1;E5RJX2;G3XAN0	P60866;E5RIP1;E5RJX2;G3XAN0	40S ribosomal protein S20	RPS20	1793	2;1;1;1	2;1;1;1	2;1;1;1	sp|P60866|RS20_HUMAN 40S ribosomal protein S20 OS=Homo sapiens OX=9606 GN=RPS20 PE=1 SV=1;tr|E5RIP1|E5RIP1_HUMAN 40S ribosomal protein S20 OS=Homo sapiens OX=9606 GN=RPS20 PE=1 SV=1;tr|E5RJX2|E5RJX2_HUMAN 40S ribosomal protein S20 OS=Homo sapiens OX=9606 G	4	2	2	2	119	119;46;61;64	By MS/MS	19.3	303490000	7769;11477	True;True	7819;11547	11343;11344;11345;16474;16475;16476	11259;11260;16358;16359;16360	11260;16358			-1;-1;-1;-1
23.1423	22.8385	22.9227	23.4131	23.5222	23.6414	+	C28_Control	10	10	10	29.3	29.3	29.3	27.991	0	65.806	3961500000	15	2.11915	0.5577	4.97938	P51572;C9JSP1;C9JQ75;C9J0M4;C9JMD7;A0A2R8Y5M6;C9JM14	P51572;C9JSP1;C9JQ75;C9J0M4;C9JMD7;A0A2R8Y5M6	B-cell receptor-associated protein 31	BCAP31	1735	10;8;8;8;7;6;1	10;8;8;8;7;6;1	10;8;8;8;7;6;1	sp|P51572|BAP31_HUMAN B-cell receptor-associated protein 31 OS=Homo sapiens OX=9606 GN=BCAP31 PE=1 SV=3;tr|C9JSP1|C9JSP1_HUMAN B-cell receptor-associated protein (Fragment) OS=Homo sapiens OX=9606 GN=BCAP31 PE=1 SV=1;tr|C9JQ75|C9JQ75_HUMAN B-cell receptor-	7	10	10	10	246	246;182;187;188;178;211;138	By MS/MS	29.3	3961500000	4689;7296;7302;7485;7486;7825;8116;9252;12933;12934	True;True;True;True;True;True;True;True;True;True	4712;7343;7349;7532;7533;7875;8167;9306;13009;13010;13011	6808;10672;10680;10681;10924;10925;10926;10927;11422;11826;11827;11828;11829;13429;18631;18632;18633;18634	6774;10605;10606;10615;10852;10853;11333;11732;11733;11734;13312;18479;18480;18481;18482	6774;10606;10615;10852;10853;11333;11733;13312;18479;18482	115	151	-1;-1;-1;-1;-1;-1;-1
20.041	19.7374	20.0314	20.3994	20.5711	20.5033	+	C28_Control	3	1	1	26.9	14.6	14.6	14.095	0	28.647	1484400000	3	2.11828	0.554665	4.97657	Q6FI13;P0C0S8;Q99878;Q9BTM1;Q16777;Q93077;Q7L7L0;P04908;Q96KK5;P20671;A0A0U1RR32;A0A0U1RRH7;H0YFX9	Q6FI13;P0C0S8;Q99878;Q9BTM1;Q16777;Q93077;Q7L7L0;P04908;Q96KK5;P20671;A0A0U1RR32;A0A0U1RRH7;H0YFX9	Histone H2A type 2-A;Histone H2A type 1;Histone H2A type 1-J;Histone H2A.J;Histone H2A type 2-C;Histone H2A type 1-C;Histone H2A type 3;Histone H2A type 1-B/E;Histone H2A type 1-H;Histone H2A type 1-D;Histone H2A	HIST2H2AA3;HIST1H2AG;HIST1H2AJ;H2AFJ;HIST2H2AC;HIST1H2AC;HIST3H2A;HIST1H2AB;HIST1H2AH;HIST1H2AD	226	3;3;3;3;3;3;3;3;3;3;3;3;2	1;1;1;1;1;1;1;1;1;1;1;1;1	1;1;1;1;1;1;1;1;1;1;1;1;1	sp|Q6FI13|H2A2A_HUMAN Histone H2A type 2-A OS=Homo sapiens OX=9606 GN=H2AC18 PE=1 SV=3;sp|P0C0S8|H2A1_HUMAN Histone H2A type 1 OS=Homo sapiens OX=9606 GN=H2AC11 PE=1 SV=2;sp|Q99878|H2A1J_HUMAN Histone H2A type 1-J OS=Homo sapiens OX=9606 GN=H2AC14 PE=1 SV=	13	3	1	1	130	130;130;128;129;129;130;130;130;128;130;169;170;92	By MS/MS	26.9	1484400000	613;8915;12503	False;False;True	606;8968;12579	842;843;844;845;12963;12964;12965;12966;12967;12968;18023;18024;18025;18026	837;838;839;840;841;842;12849;12850;12851;12852;12853;17875;17876;17877	842;12852;17877			-1;-1;-1;-1;-1;-1;-1;-1;-1;-1;-1;-1;-1
15.6346	15.986	15.7537	15.2642	14.9229	15.0421	+	C28_Control	2	2	2	17.8	17.8	17.8	23.757	0	31.055	28493000	3	2.11784	-0.715033	-4.97514	Q8N128;G3V3Z5;G3V583	Q8N128;G3V3Z5;G3V583	Protein FAM177A1	FAM177A1	880	2;2;1	2;2;1	2;2;1	sp|Q8N128|F177A_HUMAN Protein FAM177A1 OS=Homo sapiens OX=9606 GN=FAM177A1 PE=1 SV=1;tr|G3V3Z5|G3V3Z5_HUMAN Protein FAM177A1 (Fragment) OS=Homo sapiens OX=9606 GN=FAM177A1 PE=1 SV=8;tr|G3V583|G3V583_HUMAN Protein FAM177A1 (Fragment) OS=Homo sapiens OX=9606	3	2	2	2	213	213;75;140	By MS/MS	17.8	28493000	4920;5041	True;True	4942;5064	7166;7358	7133;7134;7327	7133;7327			-1;-1;-1
16.9742	16.8977	16.7772	17.1504	17.196	17.179	+	C28_Control	3	3	3	4.2	4.2	4.2	101.27	0	19.205	27931000	4	2.11401	0.292106	4.96274	Q9Y5Q9;A0A494C1S7;H7C0C0	Q9Y5Q9;A0A494C1S7	General transcription factor 3C polypeptide 3	GTF3C3	366	3;3;1	3;3;1	3;3;1	sp|Q9Y5Q9|TF3C3_HUMAN General transcription factor 3C polypeptide 3 OS=Homo sapiens OX=9606 GN=GTF3C3 PE=1 SV=1;tr|A0A494C1S7|A0A494C1S7_HUMAN General transcription factor 3C polypeptide 3 OS=Homo sapiens OX=9606 GN=GTF3C3 PE=1 SV=1	3	3	3	3	886	886;631;148	By MS/MS	4.2	27931000	2648;7332;12547	True;True;True	2655;7379;12623	3944;10720;10721;18090	3897;10653;10654;17935	3897;10654;17935			-1;-1;-1
21.5859	21.4736	21.3619	21.798	22.0026	22.0026	+	C28_Control	11	11	11	22.5	22.5	22.5	69.283	0	137.16	1867500000	17	2.09477	0.460624	4.90077	P04844;Q5JYR4;Q5JYR7;Q5JYR3;H0Y5M1;F2Z3K5	P04844	Dolichyl-diphosphooligosaccharide--protein glycosyltransferase subunit 2	RPN2	1397	11;3;3;2;2;1	11;3;3;2;2;1	11;3;3;2;2;1	sp|P04844|RPN2_HUMAN Dolichyl-diphosphooligosaccharide--protein glycosyltransferase subunit 2 OS=Homo sapiens OX=9606 GN=RPN2 PE=1 SV=3	6	11	11	11	631	631;166;344;138;147;162	By MS/MS	22.5	1867500000	4405;4556;6867;6868;8005;8226;8733;9323;11279;12873;12875	True;True;True;True;True;True;True;True;True;True;True	4427;4579;6911;6912;8056;8277;8785;9378;11348;12949;12951	6403;6633;6634;10125;10126;11673;11979;11980;12700;13510;16179;16180;18552;18553;18555	6378;6600;6601;10047;10048;10049;11585;11885;11886;12593;13395;16067;16068;18401;18402;18403;18405	6378;6601;10048;10049;11585;11886;12593;13395;16067;18403;18405			-1;-1;-1;-1;-1;-1
20.1019	20.079	20.1516	20.0031	20.0066	19.9744	+	C28_Control	5	5	5	32.6	32.6	32.6	20.776	0	32.386	454140000	7	2.09145	-0.116137	-4.89013	O96000;H3BPJ9;H3BV16	O96000;H3BPJ9;H3BV16	NADH dehydrogenase [ubiquinone] 1 beta subcomplex subunit 10	NDUFB10	958	5;5;3	5;5;3	5;5;3	sp|O96000|NDUBA_HUMAN NADH dehydrogenase [ubiquinone] 1 beta subcomplex subunit 10 OS=Homo sapiens OX=9606 GN=NDUFB10 PE=1 SV=3;tr|H3BPJ9|H3BPJ9_HUMAN Complex I-PDSW OS=Homo sapiens OX=9606 GN=NDUFB10 PE=1 SV=1;tr|H3BV16|H3BV16_HUMAN Complex I-PDSW (Fragme	3	5	5	5	172	172;161;142	By MS/MS	32.6	454140000	495;2695;4194;11826;12972	True;True;True;True;True	487;2702;4215;11898;13050	668;4009;6089;6090;17017;17018;17019;17020;18701	671;3961;6085;6086;16898;16899;18552	671;3961;6085;16899;18552			-1;-1;-1
20.2279	19.8797	19.9984	19.4715	19.4715	19.5772	+	C28_Control	12	10	7	23.3	21	15.8	67.56	0	104.98	478130000	13	2.0914	-0.528612	-4.88997	Q96AE4;E9PEB5	Q96AE4;E9PEB5	Far upstream element-binding protein 1	FUBP1	726	12;12	10;10	7;7	sp|Q96AE4|FUBP1_HUMAN Far upstream element-binding protein 1 OS=Homo sapiens OX=9606 GN=FUBP1 PE=1 SV=3;tr|E9PEB5|E9PEB5_HUMAN Far upstream element-binding protein 1 OS=Homo sapiens OX=9606 GN=FUBP1 PE=1 SV=1	2	12	10	7	644	644;655	By MS/MS	23.3	478130000	621;6381;6526;6791;6796;8702;8859;9959;10506;11049;11057;12310	False;True;True;True;False;True;True;True;True;True;True;True	614;6416;6561;6835;6840;8755;8911;10021;10570;11117;11125;12385	856;857;858;859;860;9401;9610;10013;10019;12659;12886;14354;14355;15104;15105;15854;15864;17754	852;853;9342;9541;9943;9949;12555;12556;12774;14254;14255;14990;14991;15736;15747;17605	852;9342;9541;9943;9949;12556;12774;14255;14990;15736;15747;17605			-1;-1
20.5711	20.5033	20.474	20.6904	20.7347	20.8196	+	C28_Control	7	7	7	28.4	28.4	28.4	20.863	0	48.726	1178800000	12	2.0879	0.232124	4.8788	P07305	P07305	Histone H1.0;Histone H1.0, N-terminally processed	H1F0	1418	7	7	7	sp|P07305|H10_HUMAN Histone H1.0 OS=Homo sapiens OX=9606 GN=H1-0 PE=1 SV=3	1	7	7	7	194	194	By MS/MS	28.4	1178800000	5980;8846;9907;11231;11232;11989;12989	True;True;True;True;True;True;True	6012;8898;9965;11299;11300;11301;12061;13067	8768;12870;14276;16111;16112;16113;16114;17261;17262;18725;18726	8702;8703;12758;14173;16002;16003;16004;16005;17140;17141;18575;18576	8703;12758;14173;16002;16004;17140;18576			-1
15.9985	16.0086	15.758	16.4651	16.7052	16.4003	+	C28_Control	1	1	1	6.3	6.3	6.3	17.018	0.0033784	6.3092	24469000	1	2.08331	0.601816	4.86416	P53680;M0R1S0;M0QZ21;M0R0N4;X6R390;M0QYZ2	P53680;M0R1S0;M0QZ21;M0R0N4;X6R390;M0QYZ2	AP-2 complex subunit sigma	AP2S1	1133	1;1;1;1;1;1	1;1;1;1;1;1	1;1;1;1;1;1	sp|P53680|AP2S1_HUMAN AP-2 complex subunit sigma OS=Homo sapiens OX=9606 GN=AP2S1 PE=1 SV=2;tr|M0R1S0|M0R1S0_HUMAN AP-2 complex subunit sigma OS=Homo sapiens OX=9606 GN=AP2S1 PE=1 SV=1;tr|M0QZ21|M0QZ21_HUMAN AP complex subunit sigma OS=Homo sapiens OX=9606	6	1	1	1	142	142;92;122;144;156;158	By MS/MS	6.3	24469000	9471	TRUE	9526	13709	13601	13601			-1;-1;-1;-1;-1;-1
24.0431	23.9344	24.0431	24.1984	24.3389	24.3389	+	C28_Control	21	21	21	42.6	42.6	42.6	61.054	0	227.14	17757000000	66	2.06884	0.285234	4.8182	P10809;E7ESH4;E7EXB4;C9JL25;C9JL19;C9JCQ4	P10809	60 kDa heat shock protein, mitochondrial	HSPD1	1467	21;6;5;2;1;1	21;6;5;2;1;1	21;6;5;2;1;1	sp|P10809|CH60_HUMAN 60 kDa heat shock protein, mitochondrial OS=Homo sapiens OX=9606 GN=HSPD1 PE=1 SV=2	6	21	21	21	573	573;234;221;175;83;94	By MS/MS	42.6	17757000000	1869;2379;2473;3395;4763;6103;6530;6726;6748;6862;8251;8500;8899;9833;11394;11618;11994;12000;12001;12010;12483	True;True;True;True;True;True;True;True;True;True;True;True;True;True;True;True;True;True;True;True;True	1868;2383;2384;2479;3405;3406;4787;6135;6565;6764;6765;6788;6906;8302;8552;8952;9890;11463;11464;11688;12066;12072;12073;12082;12559	2785;2786;2787;3536;3537;3538;3539;3540;3541;3683;3684;4969;4970;4971;6920;8970;8971;8972;8973;8974;8975;8976;8977;8978;9615;9897;9898;9899;9928;10115;10116;10117;10118;10119;12010;12011;12377;12378;12379;12380;12937;12938;14177;14178;14179;14180;16340;16341;16342;16343;16344;16345;16346;16347;16672;16673;17269;17270;17271;17272;17273;17281;17282;17283;17296;17297;17298;17299;17300;17301;17995	2738;2739;3496;3497;3498;3499;3500;3501;3632;3633;4948;4949;4950;6894;8901;8902;8903;8904;8905;8906;8907;8908;9546;9824;9825;9826;9854;10039;10040;10041;11916;11917;12279;12280;12281;12282;12825;12826;14074;14075;14076;14077;16225;16226;16227;16228;16229;16230;16231;16232;16550;16551;17148;17149;17150;17151;17159;17160;17161;17162;17175;17176;17177;17178;17179;17843	2738;3501;3633;4949;6894;8907;9546;9824;9854;10039;11917;12280;12826;14076;16232;16550;17148;17160;17162;17177;17843	85;86;87;88;89;90	190;217;495;561;564;568	-1;-1;-1;-1;-1;-1
20.5308	21.2164	21.0631	20.0314	19.7567	19.7302	+	C28_Control	4	4	4	21.7	21.7	21.7	15.807	0	23.902	783970000	6	2.06068	-1.09735	-4.79244	P62266;D6RD47;D6RDJ2;D6RIX0;D6R9I7	P62266;D6RD47;D6RDJ2;D6RIX0;D6R9I7	40S ribosomal protein S23	RPS23	641	4;4;2;2;2	4;4;2;2;2	4;4;2;2;2	sp|P62266|RS23_HUMAN 40S ribosomal protein S23 OS=Homo sapiens OX=9606 GN=RPS23 PE=1 SV=3;tr|D6RD47|D6RD47_HUMAN 40S ribosomal protein S23 OS=Homo sapiens OX=9606 GN=RPS23 PE=1 SV=1;tr|D6RDJ2|D6RDJ2_HUMAN 40S ribosomal protein S23 OS=Homo sapiens OX=9606 G	5	4	4	4	143	143;134;55;85;123	By MS/MS	21.7	783970000	691;1114;5234;7089	True;True;True;True	685;1109;5264;7135	964;1575;1576;7650;10415	954;1556;1557;1558;7630;10339	954;1556;7630;10339			-1;-1;-1;-1;-1
21.2296	21.0631	21.1623	21.4241	21.5144	21.3908	+	C28_Control	8	8	8	26.6	26.6	26.6	31.387	0	61.141	3177100000	13	2.05944	0.291405	4.78854	P30084	P30084	Enoyl-CoA hydratase, mitochondrial	ECHS1	1604	8	8	8	sp|P30084|ECHM_HUMAN Enoyl-CoA hydratase, mitochondrial OS=Homo sapiens OX=9606 GN=ECHS1 PE=1 SV=4	1	8	8	8	290	290	By MS/MS	26.6	3177100000	486;1236;3289;6960;7678;7679;9260;10526	True;True;True;True;True;True;True;True	478;1233;3298;7004;7728;7729;9314;10590	652;653;654;655;1769;1770;4820;4821;10258;11225;11226;11227;13438;15133	657;658;659;1755;1756;4791;4792;10172;11142;11143;11144;13321;15018	657;1756;4791;10172;11142;11143;13321;15018			-1
20.924	20.7962	21.1468	20.4957	20.3061	20.2441	+	C28_Control	5	5	5	40	40	40	12.538	0	30.048	721940000	7	2.05234	-0.607037	-4.76623	P18077;C9K025;F8WBS5;F8WB72	P18077;C9K025;F8WBS5;F8WB72	60S ribosomal protein L35a	RPL35A	600	5;5;3;3	5;5;3;3	5;5;3;3	sp|P18077|RL35A_HUMAN 60S ribosomal protein L35a OS=Homo sapiens OX=9606 GN=RPL35A PE=1 SV=2;tr|C9K025|C9K025_HUMAN 60S ribosomal protein L35a (Fragment) OS=Homo sapiens OX=9606 GN=RPL35A PE=1 SV=1;tr|F8WBS5|F8WBS5_HUMAN 60S ribosomal protein L35a OS=Homo	4	5	5	5	110	110;94;55;57	By MS/MS	40	721940000	687;736;1922;3350;9058	True;True;True;True;True	680;681;730;1922;3360;9112	959;960;1029;1030;1031;1032;2867;2868;4908;13172	949;950;1022;2823;2824;4884;13056	949;1022;2823;4884;13056	23	83	-1;-1;-1;-1
21.4736	21.4513	21.3987	21.1268	21.1981	21.2828	+	C28_Control	13	13	11	26.3	26.3	24.2	73.114	0	165.53	953490000	21	2.0464	-0.238635	-4.74762	Q92945;A0A087WTP3;M0R0I5;M0QYH3;M0QXW7;M0R3J3;M0QYG1;M0R0C6	Q92945;A0A087WTP3;M0R0I5	Far upstream element-binding protein 2	KHSRP	16	13;13;9;4;2;2;1;1	13;13;9;4;2;2;1;1	11;11;7;3;1;2;1;1	sp|Q92945|FUBP2_HUMAN Far upstream element-binding protein 2 OS=Homo sapiens OX=9606 GN=KHSRP PE=1 SV=4;tr|A0A087WTP3|A0A087WTP3_HUMAN Far upstream element-binding protein 2 OS=Homo sapiens OX=9606 GN=KHSRP PE=1 SV=1;tr|M0R0I5|M0R0I5_HUMAN Far upstream ele	8	13	13	11	711	711;711;279;169;116;269;114;176	By MS/MS	26.3	953490000	621;771;5147;5813;6522;6523;6544;6588;6796;7403;8719;10002;11071	True;True;True;True;True;True;True;True;True;True;True;True;True	614;765;5173;5844;6557;6558;6579;6623;6840;7450;8771;10065;11139	856;857;858;859;860;1079;1080;7517;7518;8506;8507;8508;8509;9603;9604;9634;9688;10019;10814;12684;12685;14409;15883;15884;15885	852;853;1068;1069;7493;7494;7495;8449;8450;9537;9538;9564;9619;9949;10741;12577;12578;14311;15768;15769;15770	852;1068;7495;8449;9537;9538;9564;9619;9949;10741;12578;14311;15768			-1;-1;-1;-1;-1;-1;-1;-1
21.2128	21.756	21.5708	20.8253	20.5617	20.5617	+	C28_Control	6	6	6	39.4	39.4	39.4	15.747	0	44.868	1028700000	10	2.04537	-0.863688	-4.7444	P46779;H0YKD8;H0YMF4;H0YLP6	P46779;H0YKD8;H0YMF4;H0YLP6	60S ribosomal protein L28	RPL28	935	6;6;4;3	6;6;4;3	6;6;4;3	sp|P46779|RL28_HUMAN 60S ribosomal protein L28 OS=Homo sapiens OX=9606 GN=RPL28 PE=1 SV=3;tr|H0YKD8|H0YKD8_HUMAN 60S ribosomal protein L28 OS=Homo sapiens OX=9606 GN=RPL28 PE=1 SV=1;tr|H0YMF4|H0YMF4_HUMAN 60S ribosomal protein L28 OS=Homo sapiens OX=9606 G	4	6	6	6	137	137;170;112;89	By MS/MS	39.4	1028700000	1522;6047;7180;9613;10163;11615	True;True;True;True;True;True	1519;6079;7226;9668;10227;11685	2260;8883;8884;8885;10529;13884;14609;16664;16665;16666;16667;16668	2234;8813;8814;8815;10455;13780;14520;16544;16545;16546	2234;8813;10455;13780;14520;16546			-1;-1;-1;-1
18.6457	19.0118	18.8688	18.3284	18.3556	18.3191	+	C28_Control	3	3	3	40.4	40.4	40.4	10.921	0	20.467	211550000	4	2.0444	-0.507768	-4.74135	O43678	O43678	NADH dehydrogenase [ubiquinone] 1 alpha subcomplex subunit 2	NDUFA2	1233	3	3	3	sp|O43678|NDUA2_HUMAN NADH dehydrogenase [ubiquinone] 1 alpha subcomplex subunit 2 OS=Homo sapiens OX=9606 GN=NDUFA2 PE=1 SV=3	1	3	3	3	99	99	By MS/MS	40.4	211550000	889;1113;12748	True;True;True	884;1108;12824	1245;1574;18372	1232;1555;18219;18220	1232;1555;18220			-1
17.2576	17.2861	17.1672	17.4063	17.5129	17.518	+	C28_Control	3	3	3	30.2	30.2	30.2	10.403	0	16.658	67493000	3	2.04374	0.242089	4.7393	O95777;F2Z2Y6;C9JIZ0;C9JNV3	O95777;F2Z2Y6	U6 snRNA-associated Sm-like protein LSm8	LSM8	1356	3;2;1;1	3;2;1;1	3;2;1;1	sp|O95777|LSM8_HUMAN U6 snRNA-associated Sm-like protein LSm8 OS=Homo sapiens OX=9606 GN=LSM8 PE=1 SV=3;tr|F2Z2Y6|F2Z2Y6_HUMAN U6 snRNA-associated Sm-like protein LSm8 OS=Homo sapiens OX=9606 GN=LSM8 PE=1 SV=1	4	3	3	3	96	96;67;75;77	By MS/MS	30.2	67493000	446;11518;11593	True;True;True	441;11588;11663	602;16525;16629	610;16409;16512	610;16409;16512			-1;-1;-1;-1
20.1324	20.1548	20.1619	20.2844	20.2978	20.3999	+	C28_Control	6	6	5	22.7	22.7	19.3	33.784	0	42.971	763560000	8	2.0419	0.177646	4.73355	P22087;M0R299;M0QXL5;M0R0P1;M0R2Q4;M0R2U2;M0R1H0;M0R2B0	P22087;M0R299;M0QXL5;M0R0P1;M0R2Q4	rRNA 2-O-methyltransferase fibrillarin	FBL	1546	6;5;5;4;4;2;2;2	6;5;5;4;4;2;2;2	5;4;4;3;3;2;2;2	sp|P22087|FBRL_HUMAN rRNA 2-O-methyltransferase fibrillarin OS=Homo sapiens OX=9606 GN=FBL PE=1 SV=2;tr|M0R299|M0R299_HUMAN rRNA 2-O-methyltransferase fibrillarin (Fragment) OS=Homo sapiens OX=9606 GN=FBL PE=1 SV=1;tr|M0QXL5|M0QXL5_HUMAN rRNA 2-O-methyl	8	6	6	5	321	321;229;244;228;273;157;178;182	By MS/MS	22.7	763560000	2042;2218;6914;8819;9035;10105	True;True;True;True;True;True	2043;2219;6958;8872;9088;10169	3037;3038;3278;3279;3280;10187;12828;13138;14534	2991;2992;3239;10106;12722;12723;13021;14443	2991;3239;10106;12722;13021;14443			-1;-1;-1;-1;-1;-1;-1;-1
15.8407	15.7344	15.2522	14.6716	14.2982	13.9514	+	C28_Control	2	2	2	7.7	7.7	7.7	32.62	0	12.431	13448000	2	2.03819	-1.30201	-4.72197	Q14249	Q14249	Endonuclease G, mitochondrial	ENDOG	2004	2	2	2	sp|Q14249|NUCG_HUMAN Endonuclease G, mitochondrial OS=Homo sapiens OX=9606 GN=ENDOG PE=1 SV=4	1	2	2	2	297	297	By MS/MS	7.7	13448000	1373;4517	True;True	1370;4539	1991;6574	1978;6542	1978;6542			-1
18.1845	18.3426	18.4646	17.8073	17.643	17.921	+	C28_Control	6	6	5	20.1	20.1	16.4	55.272	0	69.484	80023000	8	2.03775	-0.540102	-4.72062	Q8NCA5;E9PH82;C9J3G8	Q8NCA5;E9PH82	Protein FAM98A	FAM98A	2321	6;4;1	6;4;1	5;4;1	sp|Q8NCA5|FA98A_HUMAN Protein FAM98A OS=Homo sapiens OX=9606 GN=FAM98A PE=1 SV=2;tr|E9PH82|E9PH82_HUMAN Protein FAM98A OS=Homo sapiens OX=9606 GN=FAM98A PE=1 SV=1	3	6	6	5	518	518;312;68	By MS/MS	20.1	80023000	1227;5196;5610;6266;6430;7202	True;True;True;True;True;True	1223;5226;5641;6298;6465;7249	1754;1755;7606;8191;9220;9470;9471;10555	1738;1739;7582;8152;9150;9411;9412;10485	1739;7582;8152;9150;9411;10485			-1;-1;-1
16.3705	16.4059	16.5766	15.8689	15.3489	15.7441	+	C28_Control	3	3	3	1.6	1.6	1.6	274.37	0	21.292	15963000	4	2.03496	-0.797024	-4.71193	P11717	P11717	Cation-independent mannose-6-phosphate receptor	IGF2R	1480	3	3	3	sp|P11717|MPRI_HUMAN Cation-independent mannose-6-phosphate receptor OS=Homo sapiens OX=9606 GN=IGF2R PE=1 SV=3	1	3	3	3	2491	2491	By MS/MS	1.6	15963000	4715;5211;6133	True;True;True	4738;5241;6165	6846;6847;7623;9025	6814;6815;7601;8956	6814;7601;8956			-1
18.5415	18.3695	18.6526	17.7096	17.6544	18.061	+	C28_Control	2	2	2	30.4	30.4	30.4	7.8409	0	13.659	228050000	2	2.03136	-0.712873	-4.70074	P62857	P62857	40S ribosomal protein S28	RPS28	1843	2	2	2	sp|P62857|RS28_HUMAN 40S ribosomal protein S28 OS=Homo sapiens OX=9606 GN=RPS28 PE=1 SV=1	1	2	2	2	69	69	By MS/MS	30.4	228050000	3243;11882	True;True	3252;11954	4756;17110	4719;16986	4719;16986			-1
17.2381	17.0372	16.9356	17.7147	17.8855	17.5285	+	C28_Control	3	3	3	6.7	6.7	6.7	53.836	0	17.044	111320000	3	2.02976	0.639237	4.69576	P22570;A0A0A0MTN9;J3QQX3;A0A0A0MTR6;A0A0C4DFN8;A0A0C4DGN7;A0A0A0MSZ4;A0A0A0MT64	P22570;A0A0A0MTN9;J3QQX3;A0A0A0MTR6;A0A0C4DFN8;A0A0C4DGN7;A0A0A0MSZ4;A0A0A0MT64	NADPH:adrenodoxin oxidoreductase, mitochondrial	FDXR	141	3;3;3;3;3;3;3;3	3;3;3;3;3;3;3;3	3;3;3;3;3;3;3;3	sp|P22570|ADRO_HUMAN NADPH:adrenodoxin oxidoreductase, mitochondrial OS=Homo sapiens OX=9606 GN=FDXR PE=1 SV=3;tr|A0A0A0MTN9|A0A0A0MTN9_HUMAN NADPH:adrenodoxin oxidoreductase, mitochondrial OS=Homo sapiens OX=9606 GN=FDXR PE=1 SV=1;tr|J3QQX3|J3QQX3_HUMAN N	8	3	3	3	491	491;439;463;483;491;497;522;534	By MS/MS	6.7	111320000	7421;10737;11167	True;True;True	7468;10803;11235	10844;15451;16012	10773;15331;15900	10773;15331;15900			-1;-1;-1;-1;-1;-1;-1;-1
16.1866	16.0565	16.3947	15.7307	15.3772	15.3881	+	C28_Control	2	2	2	3.4	3.4	3.4	92.153	0	13.786	22441000	2	2.02783	-0.713909	-4.68979	P52756;C9JFQ5	P52756;C9JFQ5	RNA-binding protein 5	RBM5	1750	2;1	2;1	2;1	sp|P52756|RBM5_HUMAN RNA-binding protein 5 OS=Homo sapiens OX=9606 GN=RBM5 PE=1 SV=2;tr|C9JFQ5|C9JFQ5_HUMAN RNA-binding protein 5 (Fragment) OS=Homo sapiens OX=9606 GN=RBM5 PE=1 SV=1	2	2	2	2	815	815;137	By MS/MS	3.4	22441000	3751;5753	True;True	3766;5784	5473;8416	5457;8364	5457;8364			-1;-1
13.1557	13.5172	13.7456	12.2754	12.6865	12.1427	+	C28_Control	1	1	1	4.5	4.5	4.5	43.239	0.0012965	8.229	4899400	1	2.01704	-1.10465	-4.65642	P18615;A0A0A0MT02;A0A0A0MSN9	P18615;A0A0A0MT02;A0A0A0MSN9	Negative elongation factor E	NELFE	137	1;1;1	1;1;1	1;1;1	sp|P18615|NELFE_HUMAN Negative elongation factor E OS=Homo sapiens OX=9606 GN=NELFE PE=1 SV=3;tr|A0A0A0MT02|A0A0A0MT02_HUMAN Negative elongation factor E (Fragment) OS=Homo sapiens OX=9606 GN=NELFE PE=1 SV=6;tr|A0A0A0MSN9|A0A0A0MSN9_HUMAN Negative elongati	3	1	1	1	380	380;293;333	By MS/MS	4.5	4899400	5566	TRUE	5597	8129	8091	8091			-1;-1;-1
21.3007	21.1043	21.187	21.5205	21.4464	21.5767	+	C28_Control	8	8	8	14	14	14	66.049	0	77.051	936030000	12	2.0135	0.317242	4.64552	O00567;A0A494C128;H0YDU4;H0Y653;Q5JXT2	O00567;A0A494C128;H0YDU4;H0Y653	Nucleolar protein 56	NOP56	1167	8;7;5;4;3	8;7;5;4;3	8;7;5;4;3	sp|O00567|NOP56_HUMAN Nucleolar protein 56 OS=Homo sapiens OX=9606 GN=NOP56 PE=1 SV=4;tr|A0A494C128|A0A494C128_HUMAN Nucleolar protein 56 OS=Homo sapiens OX=9606 GN=NOP56 PE=1 SV=1;tr|H0YDU4|H0YDU4_HUMAN Nucleolar protein 56 (Fragment) OS=Homo sapiens OX=9	5	8	8	8	594	594;478;252;219;281	By MS/MS	14	936030000	2861;2862;3117;7541;7933;8277;12200;12954	True;True;True;True;True;True;True;True	2870;2871;3126;7589;7984;8328;12274;13031	4248;4249;4587;4588;11012;11013;11571;12043;12044;17583;17584;18658;18659	4200;4201;4553;4554;10933;10934;11484;11952;17445;17446;18507;18508	4200;4201;4553;10934;11484;11952;17445;18508			-1;-1;-1;-1;-1
18.9821	19.3441	19.449	18.5079	18.6371	18.5917	+	C28_Control	5	5	5	11.7	11.7	11.7	63.922	0	49.988	139910000	6	2.01213	-0.679483	-4.6413	Q14534;E7EVQ6;H0YBN7;E5RJH9	Q14534;E7EVQ6	Squalene monooxygenase	SQLE	702	5;5;2;1	5;5;2;1	5;5;2;1	sp|Q14534|ERG1_HUMAN Squalene monooxygenase OS=Homo sapiens OX=9606 GN=SQLE PE=1 SV=3;tr|E7EVQ6|E7EVQ6_HUMAN Squalene monooxygenase OS=Homo sapiens OX=9606 GN=SQLE PE=1 SV=1	4	5	5	5	574	574;479;163;184	By MS/MS	11.7	139910000	137;954;3828;5300;10355	True;True;True;True;True	136;949;3843;5330;10418	180;1347;5571;7743;7744;14902	184;1325;5557;7723;7724;14798	184;1325;5557;7724;14798			-1;-1;-1;-1
14.3453	14.6779	14.6292	14.0444	13.8991	13.6941	+	C28_Control	3	1	1	8.3	3.4	3.4	49.857	0.001221	7.057	3693900	1	2.00727	-0.671623	-4.62636	Q9BUF5;K7ESQ3;K7EQT3;K7EJ64;K7ERA8;K7EJZ4;K7EL29;K7EN98;K7EPE5	Q9BUF5	Tubulin beta-6 chain	TUBB6	2551	3;1;1;1;1;1;1;1;1	1;1;1;1;1;1;1;1;1	1;1;1;1;1;1;1;1;1	sp|Q9BUF5|TBB6_HUMAN Tubulin beta-6 chain OS=Homo sapiens OX=9606 GN=TUBB6 PE=1 SV=1	9	3	1	1	446	446;96;104;104;110;115;130;136;141	By MS/MS	8.3	3693900	134;4174;7417	True;False;False	134;4193;7464	178;6057;10837	182;6053;10766	182;6053;10766			-1;-1;-1;-1;-1;-1;-1;-1;-1
21.4241	21.3007	21.2555	21.6052	21.6275	21.5386	+	C28_Control	16	16	16	22.2	22.2	22.2	76.689	0	114.55	1106800000	19	2.00667	0.263713	4.62453	P16435;H0Y4R2;E7EMD0;E7EWU0;C9JU80	P16435;H0Y4R2;E7EMD0	NADPH--cytochrome P450 reductase	POR	1515	16;15;10;4;1	16;15;10;4;1	16;15;10;4;1	sp|P16435|NCPR_HUMAN NADPH--cytochrome P450 reductase OS=Homo sapiens OX=9606 GN=POR PE=1 SV=2;tr|H0Y4R2|H0Y4R2_HUMAN NADPH--cytochrome P450 reductase (Fragment) OS=Homo sapiens OX=9606 GN=POR PE=1 SV=1;tr|E7EMD0|E7EMD0_HUMAN NADPH--cytochrome P450 reducta	5	16	16	16	677	677;725;418;101;108	By MS/MS	22.2	1106800000	1034;1976;3078;3152;4049;4210;4370;6214;6811;7050;9865;10027;10208;11094;12812;13068	True;True;True;True;True;True;True;True;True;True;True;True;True;True;True;True	1029;1976;3087;3161;4064;4231;4392;6246;6855;7096;9922;10090;10272;11162;12888;13146	1462;2944;2945;2946;4536;4633;5852;6116;6354;6355;6356;9148;10036;10373;14225;14437;14672;15924;18472;18834	1441;2900;2901;4501;4599;5840;6110;6332;6333;9082;9965;10295;14122;14339;14580;15814;18320;18321;18684	1441;2900;4501;4599;5840;6110;6332;9082;9965;10295;14122;14339;14580;15814;18320;18684			-1;-1;-1;-1;-1
17.3637	17.3499	17.2406	17.0131	16.9231	16.726	+	C28_Control	3	3	3	8.3	8.3	8.3	46.701	0	27.359	155420000	4	2.00401	-0.430635	-4.61636	Q96M27	Q96M27	Protein PRRC1	PRRC1	2472	3	3	3	sp|Q96M27|PRRC1_HUMAN Protein PRRC1 OS=Homo sapiens OX=9606 GN=PRRC1 PE=1 SV=1	1	3	3	3	445	445	By MS/MS	8.3	155420000	5669;5947;10405	True;True;True	5700;5979;10467	8285;8286;8708;14967	8239;8240;8646;14858	8240;8646;14858			-1
21.3754	21.4212	21.4555	21.6275	21.7215	21.8503	+	C28_Control	9	9	9	27	27	27	34.93	0	62.371	2244900000	13	1.99909	0.315734	4.60132	Q96AG4;I3L223	Q96AG4	Leucine-rich repeat-containing protein 59	LRRC59	2422	9;2	9;2	9;2	sp|Q96AG4|LRC59_HUMAN Leucine-rich repeat-containing protein 59 OS=Homo sapiens OX=9606 GN=LRRC59 PE=1 SV=1	2	9	9	9	307	307;62	By MS/MS	27	2244900000	1686;1687;2139;2349;3479;7443;8196;8486;8522	True;True;True;True;True;True;True;True;True	1684;1685;2140;2352;3492;7490;8247;8538;8575	2507;2508;2509;2510;3163;3486;3487;5089;5090;10871;10872;10873;11942;12355;12416	2465;2466;2467;3120;3121;3444;3445;5068;10799;10800;11849;12257;12318	2465;2467;3120;3444;5068;10799;11849;12257;12318			-1;-1
15.9544	16.3161	16.3705	15.6668	15.5326	15.5468	+	C28_Control	3	2	2	15.7	12.2	12.2	32.949	0	18.878	22151000	2	1.99834	-0.6316	-4.59903	P47755;C9JUG7;F8W9N7;A0A0D9SET8	P47755;C9JUG7;F8W9N7;A0A0D9SET8	F-actin-capping protein subunit alpha-2	CAPZA2	1691	3;2;2;2	2;1;1;1	2;1;1;1	sp|P47755|CAZA2_HUMAN F-actin-capping protein subunit alpha-2 OS=Homo sapiens OX=9606 GN=CAPZA2 PE=1 SV=3;tr|C9JUG7|C9JUG7_HUMAN F-actin-capping protein subunit alpha OS=Homo sapiens OX=9606 GN=CAPZA2 PE=1 SV=1;tr|F8W9N7|F8W9N7_HUMAN F-actin-capping protei	4	3	2	2	286	286;146;174;174	By MS/MS	15.7	22151000	2101;3228;7940	True;True;False	2102;3237;7991	3116;4738;11587	3075;4700;11498	3075;4700;11498			-1;-1;-1;-1
18.2	18.0986	18.0717	18.297	18.3991	18.348	+	C28_Control	7	7	7	6	6	6	145.17	0	47.117	108270000	8	1.9958	0.224668	4.59127	Q96ST3;H3BNZ3;H3BP90	Q96ST3	Paired amphipathic helix protein Sin3a	SIN3A	2493	7;1;1	7;1;1	7;1;1	sp|Q96ST3|SIN3A_HUMAN Paired amphipathic helix protein Sin3a OS=Homo sapiens OX=9606 GN=SIN3A PE=1 SV=2	3	7	7	7	1273	1273;142;176	By MS/MS	6	108270000	3726;4578;7469;8243;10590;10596;11860	True;True;True;True;True;True;True	3741;4601;7516;8294;10654;10660;11932	5446;6659;10904;12001;15240;15254;17076;17077	5430;6627;10832;11907;15126;15141;16956;16957	5430;6627;10832;11907;15126;15141;16957			-1;-1;-1
17.1835	17.2628	17.2651	17.4218	17.5256	17.6153	+	C28_Control	3	3	3	19.6	19.6	19.6	24.997	0	20.53	120290000	3	1.99122	0.28377	4.57732	Q13637	Q13637	Ras-related protein Rab-32	RAB32	1985	3	3	3	sp|Q13637|RAB32_HUMAN Ras-related protein Rab-32 OS=Homo sapiens OX=9606 GN=RAB32 PE=1 SV=3	1	3	3	3	225	225	By MS/MS	19.6	120290000	590;2339;3339	True;True;True	583;2342;3349	808;3470;4893	805;3427;4868	805;3427;4868			-1
19.962	19.6697	19.8382	20.3347	20.2799	20.5863	+	C28_Control	8	3	3	36.7	14.9	14.9	22.35	0	18.769	1443500000	3	1.98223	0.576981	4.55001	P16402	P16402	Histone H1.3	HIST1H1D	1513	8	3	3	sp|P16402|H13_HUMAN Histone H1.3 OS=Homo sapiens OX=9606 GN=H1-3 PE=1 SV=2	1	8	3	3	221	221	By MS/MS	36.7	1443500000	816;1376;5888;5907;7179;10344;10442;11711	False;False;False;False;True;True;False;True	811;1373;5920;5939;7225;10407;10504;11784	1138;1139;1140;1141;1142;1143;1144;1996;1997;1998;1999;2000;2001;2002;2003;2004;2005;2006;8621;8622;8623;8624;8625;8626;8649;8650;8651;8652;10528;14886;15017;15018;15019;15020;16839	1126;1127;1128;1129;1130;1131;1132;1133;1983;1984;1985;1986;1987;1988;1989;1990;1991;1992;8565;8566;8567;8568;8569;8570;8571;8593;10454;14782;14905;14906;14907;14908;16715	1128;1984;8568;8593;10454;14782;14906;16715			-1
15.9558	16.0628	15.9599	15.758	15.5004	15.5629	+	C28_Control	2	2	2	6.8	6.8	6.8	30.855	0	11.852	12204000	2	1.97641	-0.385754	-4.53238	Q8WV22;H3BV05;I3L1I3	Q8WV22;H3BV05;I3L1I3	Non-structural maintenance of chromosomes element 1 homolog	NSMCE1	976	2;2;2	2;2;2	2;2;2	sp|Q8WV22|NSE1_HUMAN Non-structural maintenance of chromosomes element 1 homolog OS=Homo sapiens OX=9606 GN=NSMCE1 PE=1 SV=5;tr|H3BV05|H3BV05_HUMAN Non-structural maintenance of chromosomes element 1 homolog (Fragment) OS=Homo sapiens OX=9606 GN=NSMCE1 PE=	3	2	2	2	266	266;78;193	By MS/MS	6.8	12204000	758;2790	True;True	752;2799	1058;4151	1049;4104	1049;4104			-1;-1;-1
16.172	16.1765	16.0401	16.5127	16.3395	16.4651	+	C28_Control	2	2	2	7.3	7.3	7.3	37.718	0	14.258	12782000	3	1.97544	0.309526	4.52943	Q9NZC3;H3BU22	Q9NZC3;H3BU22	Glycerophosphodiester phosphodiesterase 1	GDE1	2725	2;1	2;1	2;1	sp|Q9NZC3|GDE1_HUMAN Glycerophosphodiester phosphodiesterase 1 OS=Homo sapiens OX=9606 GN=GDE1 PE=1 SV=1;tr|H3BU22|H3BU22_HUMAN Glycerophosphodiester phosphodiesterase 1 OS=Homo sapiens OX=9606 GN=GDE1 PE=1 SV=1	2	2	2	2	331	331;108	By MS/MS	7.3	12782000	1971;5201	True;True	1971;5231	2938;7612	2895;7589;7590	2895;7590			-1;-1
21.5916	21.3572	21.3296	21.8163	22.1316	22.0161	+	C28_Control	13	13	2	33.1	33.1	3.7	64.132	0	100.37	4613000000	23	1.97515	0.561855	4.52856	P14866;M0QXS5;M0QYL7;M0R1W6;M0R076;B4DVF8	P14866;M0QXS5	Heterogeneous nuclear ribonucleoprotein L	HNRNPL	1502	13;11;2;2;1;1	13;11;2;2;1;1	2;0;0;0;0;0	sp|P14866|HNRPL_HUMAN Heterogeneous nuclear ribonucleoprotein L OS=Homo sapiens OX=9606 GN=HNRNPL PE=1 SV=2;tr|M0QXS5|M0QXS5_HUMAN Heterogeneous nuclear ribonucleoprotein L (Fragment) OS=Homo sapiens OX=9606 GN=HNRNPL PE=1 SV=1	6	13	13	2	589	589;530;198;220;114;179	By MS/MS	33.1	4613000000	794;4611;6861;8577;8701;8920;9071;9507;10520;10916;11447;12857;13060	True;True;True;True;True;True;True;True;True;True;True;True;True	789;4634;6905;8631;8754;8973;9125;9562;10584;10982;11517;12933;13138	1110;1111;6700;6701;10113;10114;12500;12658;12975;12976;13194;13757;15126;15127;15681;15682;15683;16432;18530;18823;18824	1098;1099;6669;6670;6671;10037;10038;12398;12554;12860;12861;12862;13078;13646;15010;15011;15562;15563;16314;18380;18672;18673;18674	1099;6669;10037;12398;12554;12862;13078;13646;15010;15562;16314;18380;18672			-1;-1;-1;-1;-1;-1
19.65	19.4816	19.8707	18.9749	18.965	19.2035	+	C28_Control	2	2	2	20.9	20.9	20.9	13.015	0	17.396	368340000	3	1.97357	-0.619613	-4.5238	P62854;Q5JNZ5	P62854;Q5JNZ5	40S ribosomal protein S26;Putative 40S ribosomal protein S26-like 1	RPS26;RPS26P11	1842	2;1	2;1	2;1	sp|P62854|RS26_HUMAN 40S ribosomal protein S26 OS=Homo sapiens OX=9606 GN=RPS26 PE=1 SV=3;sp|Q5JNZ5|RS26L_HUMAN Putative 40S ribosomal protein S26-like 1 OS=Homo sapiens OX=9606 GN=RPS26P11 PE=5 SV=1	2	2	2	2	115	115;115	By MS/MS	20.9	368340000	2107;8984	True;True	2108;9037	3122;3123;13073	3081;3082;12957	3082;12957			-1;-1
16.3049	15.7117	15.8407	16.7491	17.2876	17.3499	+	C28_Control	29	1	1	44.3	2.5	2.5	72.932	0	18.041	210150000	6	1.96051	1.17643	4.48449	P13667	P13667	Protein disulfide-isomerase A4	PDIA4	1494	29	1	1	sp|P13667|PDIA4_HUMAN Protein disulfide-isomerase A4 OS=Homo sapiens OX=9606 GN=PDIA4 PE=1 SV=2	1	29	1	1	645	645	By MS/MS	44.3	210150000	1980;2202;2203;3225;4260;4356;4390;4465;5004;5005;5668;5745;6398;7064;7096;8609;9456;9639;9772;10037;10456;11245;11489;11772;11886;11887;12453;12752;12851	False;False;False;False;False;False;False;False;False;False;False;False;False;False;False;False;False;False;False;False;True;False;False;False;False;False;False;False;False	1980;2203;2204;3234;4281;4378;4412;4487;5027;5028;5699;5776;6433;7110;7142;8662;9511;9694;9828;10100;10518;10519;10520;11314;11559;11845;11958;11959;12528;12529;12828;12927	2950;2951;3256;3257;3258;3259;3260;3261;3262;3263;4733;4734;4735;6187;6188;6330;6331;6332;6384;6492;7291;7292;7293;7294;7295;7296;8283;8284;8406;9424;9425;9426;10389;10390;10422;10423;12540;12541;13679;13680;13681;13927;13928;13929;13930;14097;14449;15038;15039;15040;15041;15042;15043;16130;16131;16489;16927;16928;17115;17116;17947;17948;17949;17950;17951;18376;18377;18523;18524	2905;2906;3217;3218;3219;3220;3221;3222;3223;4696;4697;6175;6176;6311;6312;6313;6359;6468;7261;7262;7263;7264;7265;7266;7267;8238;8354;9364;9365;9366;10312;10313;10346;12437;12438;13569;13570;13571;13823;13996;14351;14925;14926;14927;14928;14929;14930;16021;16022;16373;16807;16808;16991;16992;17797;17798;17799;17800;18224;18225;18373;18374	2905;3218;3222;4697;6175;6312;6359;6468;7262;7265;8238;8354;9364;10312;10346;12437;13569;13823;13996;14351;14927;16022;16373;16807;16991;16992;17798;18224;18374	9;93;94	358;373;374	-1
15.5065	15.6929	15.8074	16.1315	16.1537	16.4131	+	C28_Control	2	2	2	7.6	7.6	7.6	32.407	0	13.24	11261000	2	1.95806	0.563848	4.47716	Q9NPE2	Q9NPE2	Neugrin	NGRN	2658	2	2	2	sp|Q9NPE2|NGRN_HUMAN Neugrin OS=Homo sapiens OX=9606 GN=NGRN PE=1 SV=2	1	2	2	2	291	291	By MS/MS	7.6	11261000	375;5895	True;True	372;5927	509;8635	516;8580	516;8580			-1
16.3791	15.9895	15.9691	16.7841	17.0091	17.337	+	C28_Control	1	1	1	6.2	6.2	6.2	26.559	0.0019298	6.5002	31553000	1	1.95245	0.930857	4.46037	P21266;A0A0A0MTN3	P21266;A0A0A0MTN3	Glutathione S-transferase Mu 3	GSTM3	153	1;1	1;1	1;1	sp|P21266|GSTM3_HUMAN Glutathione S-transferase Mu 3 OS=Homo sapiens OX=9606 GN=GSTM3 PE=1 SV=3;tr|A0A0A0MTN3|A0A0A0MTN3_HUMAN Glutathione S-transferase OS=Homo sapiens OX=9606 GN=GSTM3 PE=1 SV=1	2	1	1	1	225	225;212	By MS/MS	6.2	31553000	7835	TRUE	7885	11434	11346	11346			-1;-1
17.5524	17.3849	17.6348	17.9115	17.8699	18.0709	+	C28_Control	13	1	1	37.5	3.2	3.2	41.807	0.0015994	6.8867	101470000	2	1.95187	0.426708	4.45863	Q5T6W2	Q5T6W2		HNRNPK	2155	13	1	1	tr|Q5T6W2|Q5T6W2_HUMAN Heterogeneous nuclear ribonucleoprotein K (Fragment) OS=Homo sapiens OX=9606 GN=HNRNPK PE=1 SV=1	1	13	1	1	379	379	By MS/MS	37.5	101470000	3677;3807;5124;5758;5859;6605;7926;8896;9121;9736;9937;11201;12590	False;False;False;False;False;True;False;False;False;False;False;False;False	3692;3822;5150;5789;5890;6640;7977;8949;9175;9791;9997;9998;11269;12666	5377;5545;5546;7481;8422;8571;8572;8573;9714;11564;12933;13267;14044;14045;14319;14320;14321;14322;16065;18150;18151;18152;18153	5359;5532;5533;7456;8370;8517;8518;8519;9645;9646;11476;12821;13148;13940;13941;14218;14219;14220;14221;14222;15957;15958;17993;17994;17995;17996	5359;5533;7456;8370;8518;9646;11476;12821;13148;13941;14219;15958;17993	126	27	-1
21.6673	21.7085	21.5916	21.5105	21.4614	21.4183	+	C28_Control	28	28	28	21.7	21.7	21.7	189.25	0	323.31	1237700000	41	1.94422	-0.192404	-4.43585	P46940;H0YLE8;A0A0J9YXZ5;A0A087WWP1;Q86VI3;H0YKA5;F2Z2E2	P46940;H0YLE8;A0A0J9YXZ5	Ras GTPase-activating-like protein IQGAP1	IQGAP1	1689	28;19;19;2;1;1;1	28;19;19;2;1;1;1	28;19;19;2;1;1;1	sp|P46940|IQGA1_HUMAN Ras GTPase-activating-like protein IQGAP1 OS=Homo sapiens OX=9606 GN=IQGAP1 PE=1 SV=1;tr|H0YLE8|H0YLE8_HUMAN Ras GTPase-activating-like protein IQGAP1 OS=Homo sapiens OX=9606 GN=IQGAP1 PE=1 SV=1;tr|A0A0J9YXZ5|A0A0J9YXZ5_HUMAN Ras GTPa	7	28	28	28	1657	1657;1085;1191;107;1631;43;1588	By MS/MS	21.7	1237700000	896;1502;3004;3076;3098;3915;3918;4545;4553;4581;5474;5994;6509;6510;7153;8114;8758;9827;9872;10015;10136;10686;11086;11148;11239;11385;11400;11788	True;True;True;True;True;True;True;True;True;True;True;True;True;True;True;True;True;True;True;True;True;True;True;True;True;True;True;True	891;1498;3013;3085;3107;3930;3933;4568;4576;4604;5504;6026;6544;6545;7199;8165;8809;9884;9929;10078;10200;10752;11154;11216;11308;11454;11470;11861	1259;2211;2212;4430;4533;4534;4564;4565;4566;5682;5683;5687;5688;6609;6628;6662;6663;7999;8000;8786;9588;9589;10486;11823;11824;12735;14171;14236;14425;14569;15384;15385;15904;15990;16121;16328;16329;16356;16957	1243;2184;2185;4391;4498;4499;4530;4531;4532;5671;5672;5675;5676;6579;6594;6595;6631;6632;6633;7967;7968;8721;9523;9524;10412;11729;11730;12632;14067;14130;14327;14479;15266;15267;15789;15880;16013;16214;16215;16241;16834	1243;2185;4391;4498;4531;5672;5676;6579;6595;6631;7967;8721;9523;9524;10412;11729;12632;14067;14130;14327;14479;15267;15789;15880;16013;16215;16241;16834			-1;-1;-1;-1;-1;-1;-1
21.3139	21.1834	21.4736	20.9823	20.8537	20.9145	+	C28_Control	4	4	4	26.6	26.6	26.6	21.397	0	43.541	1043400000	10	1.9434	-0.406836	-4.43339	P18621;A0A087WXM6;J3QQT2;J3KRX5;A0A0A6YYL6;J3KRB3;A0A087WWH0;J3QS96;J3QLC8;A0A0A0MRF8;J3KSJ0;A0A087WY81	P18621;A0A087WXM6;J3QQT2;J3KRX5;A0A0A6YYL6;J3KRB3;A0A087WWH0;J3QS96;J3QLC8;A0A0A0MRF8	60S ribosomal protein L17	RPL17;RPL17-C18orf32	61	4;4;4;4;4;3;3;3;3;3;1;1	4;4;4;4;4;3;3;3;3;3;1;1	4;4;4;4;4;3;3;3;3;3;1;1	sp|P18621|RL17_HUMAN 60S ribosomal protein L17 OS=Homo sapiens OX=9606 GN=RPL17 PE=1 SV=3;tr|A0A087WXM6|A0A087WXM6_HUMAN 60S ribosomal protein L17 (Fragment) OS=Homo sapiens OX=9606 GN=RPL17 PE=1 SV=1;tr|J3QQT2|J3QQT2_HUMAN 60S ribosomal protein L17 (Fragm	12	4	4	4	184	184;169;171;174;228;129;131;138;174;190;56;97	By MS/MS	26.6	1043400000	3900;5375;8895;12995	True;True;True;True	3915;5405;8948;13073	5663;5664;5665;7858;7859;7860;12931;12932;18732;18733	5651;5652;5653;7826;7827;7828;12819;12820;18583;18584	5653;7828;12820;18583			-1;-1;-1;-1;-1;-1;-1;-1;-1;-1;-1;-1
21.5386	21.5205	21.546	21.5767	21.6146	21.5916	+	C28_Control	16	16	10	21.8	21.8	10.8	107.47	0	140.03	891920000	20	1.94195	0.0592887	4.4291	Q14151;K7EQU4;K7ERX3	Q14151	Scaffold attachment factor B2	SAFB2	2000	16;1;1	16;1;1	10;1;1	sp|Q14151|SAFB2_HUMAN Scaffold attachment factor B2 OS=Homo sapiens OX=9606 GN=SAFB2 PE=1 SV=1	3	15	15	10	953	953;87;124	By MS/MS	19	891920000	304;466;1732;1873;2037;2697;3135;4999;5481;5732;5733;7327;9476;10010;10328;12515	True;True;True;True;True;True;True;True;True;True;True;True;True;True;True;True	300;1730;1872;2038;2704;3144;5022;5511;5763;5764;7374;9531;10073;10389;12591	416;417;2582;2791;3032;4011;4613;4614;7286;8012;8388;8389;10712;10713;10714;13716;14419;14854;18049;18050	422;423;2533;2743;2984;3963;4578;4579;7255;7979;8337;8338;10645;10646;10647;13609;14321;14754;17896;17897	423;2533;2743;2984;3963;4578;7255;7979;8337;8338;10647;13609;14321;14754;17897			-1;-1;-1
20.9145	20.6502	20.6986	21.1303	21.2648	21.1168	+	C28_Control	3	3	3	31.7	31.7	31.7	13.916	0	23.715	335320000	7	1.94175	0.41619	4.42849	P62318;H3BT13	P62318	Small nuclear ribonucleoprotein Sm D3	SNRPD3	1830	3;1	3;1	3;1	sp|P62318|SMD3_HUMAN Small nuclear ribonucleoprotein Sm D3 OS=Homo sapiens OX=9606 GN=SNRPD3 PE=1 SV=1	2	3	3	3	126	126;62	By MS/MS	31.7	335320000	4498;11749;12188	True;True;True	4520;11822;12262	6541;6542;6543;6544;6545;16890;16891;17567	6513;6514;6515;6516;16770;16771;17431	6513;16771;17431			-1;-1
17.8918	18.1666	18.1461	17.431	17.2926	17.6544	+	C28_Control	3	3	3	3.7	3.7	3.7	113.37	0	18.783	22408000	5	1.94105	-0.608792	-4.4264	Q8WWM7;H3BUF6;H3BSK9	Q8WWM7;H3BUF6	Ataxin-2-like protein	ATXN2L	973	3;3;1	3;3;1	3;3;1	sp|Q8WWM7|ATX2L_HUMAN Ataxin-2-like protein OS=Homo sapiens OX=9606 GN=ATXN2L PE=1 SV=2;tr|H3BUF6|H3BUF6_HUMAN Ataxin-2-like protein OS=Homo sapiens OX=9606 GN=ATXN2L PE=1 SV=1	3	3	3	3	1075	1075;1068;336	By MS/MS	3.7	22408000	3384;4926;5604	True;True;True	3394;4948;5635	4957;7175;8183;8184	4935;7142;7143;8144;8145	4935;7143;8145			-1;-1;-1
17.4589	17.1924	17.4589	17.7275	17.8661	17.8073	+	C28_Control	4	4	4	7.6	7.6	7.6	66.674	0	25.415	47752000	5	1.93644	0.430258	4.41274	O15297	O15297	Protein phosphatase 1D	PPM1D	1212	4	4	4	sp|O15297|PPM1D_HUMAN Protein phosphatase 1D OS=Homo sapiens OX=9606 GN=PPM1D PE=1 SV=1	1	4	4	4	605	605	By MS/MS	7.6	47752000	5096;8839;10865;10993	True;True;True;True	5122;8890;10931;11059	7444;12857;15612;15778;15779	7416;12746;15494;15662;15663	7416;12746;15494;15662			-1
21.3688	21.8503	21.8163	21.059	20.7091	20.7672	+	C28_Control	5	5	5	32.5	32.5	32.5	17.222	0	33.857	2028100000	8	1.93379	-0.833364	-4.40488	P62277;J3KMX5;E9PS50	P62277;J3KMX5	40S ribosomal protein S13	RPS13	1825	5;3;2	5;3;2	5;3;2	sp|P62277|RS13_HUMAN 40S ribosomal protein S13 OS=Homo sapiens OX=9606 GN=RPS13 PE=1 SV=2;tr|J3KMX5|J3KMX5_HUMAN 40S ribosomal protein S13 OS=Homo sapiens OX=9606 GN=RPS13 PE=1 SV=1	3	5	5	5	151	151;148;116	By MS/MS	32.5	2028100000	2496;5360;5484;7794;10096	True;True;True;True;True	2502;5390;5514;7844;10160	3715;3716;3717;7837;7838;8015;11378;14525	3665;3666;3667;7807;7808;7982;11289;14434	3665;7808;7982;11289;14434			-1;-1;-1
19.2653	19.0088	19.051	19.431	19.6377	19.6238	+	C28_Control	5	5	5	13.3	13.3	13.3	57.579	0	38.381	217460000	6	1.93059	0.455841	4.3954	Q13217;X6R9L0	Q13217;X6R9L0	DnaJ homolog subfamily C member 3	DNAJC3	1963	5;5	5;5	5;5	sp|Q13217|DNJC3_HUMAN DnaJ homolog subfamily C member 3 OS=Homo sapiens OX=9606 GN=DNAJC3 PE=1 SV=1;tr|X6R9L0|X6R9L0_HUMAN DnaJ homolog subfamily C member 3 OS=Homo sapiens OX=9606 GN=DNAJC3 PE=1 SV=1	2	5	5	5	504	504;453	By MS/MS	13.3	217460000	4464;7066;7370;7782;8919	True;True;True;True;True	4486;7112;7417;7832;8972	6491;10392;10773;11364;12974	6467;10315;10316;10702;11275;12859	6467;10316;10702;11275;12859			-1;-1
17.5129	17.6006	17.3726	17.7761	17.9799	17.9057	+	C28_Control	3	3	3	10	10	10	37.535	0	18.776	49637000	3	1.93037	0.391879	4.39477	Q86W42	Q86W42	THO complex subunit 6 homolog	THOC6	2255	3	3	3	sp|Q86W42|THOC6_HUMAN THO complex subunit 6 homolog OS=Homo sapiens OX=9606 GN=THOC6 PE=1 SV=1	1	3	3	3	341	341	By MS/MS	10	49637000	4250;6212;10708	True;True;True	4271;6244;10774	6171;9146;15412;15413	6161;9080;15296	6161;9080;15296			-1
16.0457	15.4601	15.5381	16.4414	16.6086	16.4958	+	C28_Control	1	1	1	8.5	8.5	8.5	25.809	0	13.166	42863000	2	1.9281	0.833966	4.38806	P60033;E9PM31;H0YEE2;E9PJK1;E9PRJ8;H0YDL9;H0YDJ9;E9PIF1;A6NMH8	P60033;E9PM31;H0YEE2;E9PJK1;E9PRJ8;H0YDL9;H0YDJ9;E9PIF1;A6NMH8	CD81 antigen;Tetraspanin	CD81	438	1;1;1;1;1;1;1;1;1	1;1;1;1;1;1;1;1;1	1;1;1;1;1;1;1;1;1	sp|P60033|CD81_HUMAN CD81 antigen OS=Homo sapiens OX=9606 GN=CD81 PE=1 SV=1;tr|E9PM31|E9PM31_HUMAN CD81 antigen (Fragment) OS=Homo sapiens OX=9606 GN=CD81 PE=1 SV=8;tr|H0YEE2|H0YEE2_HUMAN Tetraspanin (Fragment) OS=Homo sapiens OX=9606 GN=CD81 PE=1 SV=1;tr|	9	1	1	1	236	236;92;148;165;209;221;225;242;274	By MS/MS	8.5	42863000	9363	TRUE	9418	13565;13566	13451;13452	13451			-1;-1;-1;-1;-1;-1;-1;-1;-1
20.765	20.6697	20.7143	20.5646	20.3999	20.44	+	C28_Control	4	4	4	21.3	21.3	21.3	20.252	0	25.34	687680000	5	1.92419	-0.248201	-4.37651	P62913;Q5VVC8	P62913;Q5VVC8	60S ribosomal protein L11	RPL11	1849	4;4	4;4	4;4	sp|P62913|RL11_HUMAN 60S ribosomal protein L11 OS=Homo sapiens OX=9606 GN=RPL11 PE=1 SV=2;tr|Q5VVC8|Q5VVC8_HUMAN 60S ribosomal protein L11 OS=Homo sapiens OX=9606 GN=RPL11 PE=1 SV=2	2	4	4	4	178	178;167	By MS/MS	21.3	687680000	369;9208;12171;12779	True;True;True;True	366;9262;12245;12855	503;13373;17543;17544;18419	510;13254;17410;17411;18267	510;13254;17410;18267			-1;-1
19.1283	19.3115	19.1871	18.9724	18.884	18.7955	+	C28_Control	5	5	5	14.3	14.3	14.3	45.566	0	37.161	221860000	7	1.92308	-0.324977	-4.37325	P51398;V9GZ03;V9GYJ9;V9GYL9;V9GYC9;V9GY11;V9GYA7;V9GZ61;V9GYJ3;V9GYW1	P51398;V9GZ03;V9GYJ9;V9GYL9;V9GYC9;V9GY11;V9GYA7	28S ribosomal protein S29, mitochondrial	DAP3	1732	5;5;4;4;3;3;3;2;2;2	5;5;4;4;3;3;3;2;2;2	5;5;4;4;3;3;3;2;2;2	sp|P51398|RT29_HUMAN 28S ribosomal protein S29, mitochondrial OS=Homo sapiens OX=9606 GN=DAP3 PE=1 SV=1;tr|V9GZ03|V9GZ03_HUMAN 28S ribosomal protein S29, mitochondrial (Fragment) OS=Homo sapiens OX=9606 GN=DAP3 PE=1 SV=1;tr|V9GYJ9|V9GYJ9_HUMAN 28S ribosoma	10	5	5	5	398	398;242;266;299;115;181;210;106;119;140	By MS/MS	14.3	221860000	1749;2239;4386;8909;10717	True;True;True;True;True	1747;2241;4408;8962;10783	2607;2608;3310;6378;6379;12954;15425	2557;2558;3266;6353;6354;12840;15307	2557;3266;6353;12840;15307			-1;-1;-1;-1;-1;-1;-1;-1;-1;-1
20.3061	20.1237	20.1237	20.4312	20.5253	20.469	+	C28_Control	13	6	6	43.2	20.3	20.3	50.67	0	53.433	489670000	8	1.91834	0.290713	4.35931	P42167;G5E972;H0YJH7	P42167;G5E972	Lamina-associated polypeptide 2, isoforms beta/gamma;Thymopoietin;Thymopentin	TMPO	1667	13;11;6	6;4;3	6;4;3	sp|P42167|LAP2B_HUMAN Lamina-associated polypeptide 2, isoforms beta/gamma OS=Homo sapiens OX=9606 GN=TMPO PE=1 SV=2;tr|G5E972|G5E972_HUMAN Lamina-associated polypeptide 2, isoforms beta/gamma OS=Homo sapiens OX=9606 GN=TMPO PE=1 SV=1	3	13	6	6	454	454;414;237	By MS/MS	43.2	489670000	5619;6137;6408;8237;8648;9103;9205;10087;10319;10933;11895;12865;13043	False;True;True;False;True;False;False;True;False;False;True;False;True	5650;6169;6443;8288;8704;9157;9259;10151;10380;10999;11967;12941;13121	8206;8207;9031;9032;9441;11993;12596;13239;13369;13370;14514;14836;15702;15703;17126;18540;18799;18800	8163;8164;8962;8963;9381;11899;12493;13123;13250;13251;14422;14738;15584;15585;17002;18389;18648;18649	8163;8963;9381;11899;12493;13123;13250;14422;14738;15584;17002;18389;18648			-1;-1;-1
15.5489	15.385	15.4663	14.8143	14.551	15.0509	+	C28_Control	2	2	2	15.7	15.7	15.7	22.655	0	13.009	3973200	2	1.9161	-0.661342	-4.35272	Q9BRP8	Q9BRP8	Partner of Y14 and mago	WIBG	2532	2	2	2	sp|Q9BRP8|PYM1_HUMAN Partner of Y14 and mago OS=Homo sapiens OX=9606 GN=PYM1 PE=1 SV=1	1	2	2	2	204	204	By MS/MS	15.7	3973200	160;8633	True;True	159;8688	215;12576	219;12473	219;12473			-1
13.0835	13.2978	13.378	12.8131	12.4395	12.3645	+	C28_Control	1	1	1	1.2	1.2	1.2	94.446	0.001219	7.0421	2641900	2	1.91437	-0.714052	-4.34766	Q7Z3C6;H7C1G6	Q7Z3C6;H7C1G6	Autophagy-related protein 9A	ATG9A	991	1;1	1;1	1;1	sp|Q7Z3C6|ATG9A_HUMAN Autophagy-related protein 9A OS=Homo sapiens OX=9606 GN=ATG9A PE=1 SV=3;tr|H7C1G6|H7C1G6_HUMAN Autophagy-related protein 9 (Fragment) OS=Homo sapiens OX=9606 GN=ATG9A PE=1 SV=1	2	1	1	1	839	839;244	By MS/MS	1.2	2641900	1903	TRUE	1902	2835	2789;2790	2789			-1;-1
17.0515	16.6287	16.9175	17.3476	17.5353	17.5472	+	C28_Control	4	4	4	7.9	7.9	7.9	53.254	0	26.371	31988000	4	1.91414	0.610813	4.34698	P37198;M0QXN5	P37198;M0QXN5	Nuclear pore glycoprotein p62	NUP62	1127	4;4	4;4	4;4	sp|P37198|NUP62_HUMAN Nuclear pore glycoprotein p62 OS=Homo sapiens OX=9606 GN=NUP62 PE=1 SV=3;tr|M0QXN5|M0QXN5_HUMAN Nuclear pore glycoprotein p62 OS=Homo sapiens OX=9606 GN=NUP62 PE=1 SV=1	2	4	4	4	522	522;446	By MS/MS	7.9	31988000	3937;3938;7333;9849	True;True;True;True	3952;3953;7380;9906	5712;5713;10722;14206	5701;5702;10655;14103	5701;5702;10655;14103			-1;-1
15.9878	15.8024	16.03	16.2523	16.2231	16.2998	+	C28_Control	2	2	2	3.4	3.4	3.4	105.47	0	69.282	33453000	4	1.9111	0.318327	4.33806	Q9HCG8;B7WP74	Q9HCG8;B7WP74	Pre-mRNA-splicing factor CWC22 homolog	CWC22	511	2;2	2;2	2;2	sp|Q9HCG8|CWC22_HUMAN Pre-mRNA-splicing factor CWC22 homolog OS=Homo sapiens OX=9606 GN=CWC22 PE=1 SV=3;tr|B7WP74|B7WP74_HUMAN Pre-mRNA-splicing factor CWC22 homolog (Fragment) OS=Homo sapiens OX=9606 GN=CWC22 PE=1 SV=1	2	2	2	2	908	908;745	By MS/MS	3.4	33453000	8262;9927	True;True	8313;9987	12022;14306;14307	11928;11929;14206;14207	11929;14207			-1;-1
18.4359	18.647	18.647	18.9609	18.8749	19.0735	+	C28_Control	4	4	4	14.7	14.7	14.7	32.233	0	32.863	192370000	4	1.90726	0.393164	4.32684	Q14165;F5GX14;F5H1S8;H0YG07	Q14165;F5GX14;F5H1S8	Malectin	MLEC	785	4;4;3;1	4;4;3;1	4;4;3;1	sp|Q14165|MLEC_HUMAN Malectin OS=Homo sapiens OX=9606 GN=MLEC PE=1 SV=1;tr|F5GX14|F5GX14_HUMAN Malectin OS=Homo sapiens OX=9606 GN=MLEC PE=1 SV=1;tr|F5H1S8|F5H1S8_HUMAN Malectin (Fragment) OS=Homo sapiens OX=9606 GN=MLEC PE=1 SV=1	4	4	4	4	292	292;217;146;173	By MS/MS	14.7	192370000	1353;3060;10684;12942	True;True;True;True	1350;3069;10750;13019	1970;4513;15382;18643	1955;4478;15264;18491	1955;4478;15264;18491			-1;-1;-1;-1
17.5015	17.5877	17.1828	17.8974	18.061	18.0822	+	C28_Control	4	4	4	6.4	6.4	6.4	85.652	0	22.28	92583000	4	1.90701	0.589567	4.32611	Q9ULW0	Q9ULW0	Targeting protein for Xklp2	TPX2	2793	4	4	4	sp|Q9ULW0|TPX2_HUMAN Targeting protein for Xklp2 OS=Homo sapiens OX=9606 GN=TPX2 PE=1 SV=2	1	4	4	4	747	747	By MS/MS	6.4	92583000	1300;3982;10941;10999	True;True;True;True	1297;3997;11007;11065	1885;5770;15711;15788	1877;5758;15594;15671	1877;5758;15594;15671			-1
18.353	18.4294	18.6665	18.012	18.1181	18.0248	+	C28_Control	4	4	1	14.4	14.4	3.1	37.186	0	36.251	272680000	5	1.90111	-0.431361	-4.30887	P62140;C9J9S3;C9JP48	P62140;C9J9S3;C9JP48	Serine/threonine-protein phosphatase PP1-beta catalytic subunit;Serine/threonine-protein phosphatase	PPP1CB	1819	4;2;2	4;2;2	1;1;1	sp|P62140|PP1B_HUMAN Serine/threonine-protein phosphatase PP1-beta catalytic subunit OS=Homo sapiens OX=9606 GN=PPP1CB PE=1 SV=3;tr|C9J9S3|C9J9S3_HUMAN Serine/threonine-protein phosphatase (Fragment) OS=Homo sapiens OX=9606 GN=PPP1CB PE=1 SV=1;tr|C9JP48|C9	3	3	3	1	327	327;125;138	By MS/MS	10.4	272680000	263;701;2665;6953	True;True;True;True	695;2672;6997	978;979;980;3968;10250	968;969;970;3921;10164	970;3921;10164			-1;-1;-1
17.8384	17.7477	17.9537	17.6033	17.5877	17.5702	+	C28_Control	3	3	3	6.1	6.1	6.1	69.437	0	25.494	60470000	5	1.89808	-0.259549	-4.30006	Q86U38;A0A3B3ISH6	Q86U38	Nucleolar protein 9	NOP9	2246	3;1	3;1	3;1	sp|Q86U38|NOP9_HUMAN Nucleolar protein 9 OS=Homo sapiens OX=9606 GN=NOP9 PE=1 SV=1	2	3	3	3	636	636;456	By MS/MS	6.1	60470000	2938;4198;5837	True;True;True	2947;4219;5868	4345;6095;6096;8538;8539	4304;6091;6092;8481;8482	4304;6092;8481			-1;-1
17.9799	17.477	17.8113	16.7123	17.1027	17.018	+	C28_Control	5	5	5	15.1	15.1	15.1	48.115	0	61.603	122780000	5	1.89269	-0.811755	-4.28439	P37268;E9PNM1;A0A1W2PQ47;E9PS69;E9PJG4	P37268;E9PNM1;A0A1W2PQ47	Squalene synthase	FDFT1	1644	5;4;4;1;1	5;4;4;1;1	5;4;4;1;1	sp|P37268|FDFT_HUMAN Squalene synthase OS=Homo sapiens OX=9606 GN=FDFT1 PE=1 SV=1;tr|E9PNM1|E9PNM1_HUMAN Squalene synthase OS=Homo sapiens OX=9606 GN=FDFT1 PE=1 SV=1;tr|A0A1W2PQ47|A0A1W2PQ47_HUMAN Squalene synthase OS=Homo sapiens OX=9606 GN=FDFT1 PE=1 SV=	5	5	5	5	417	417;410;476;113;150	By MS/MS	15.1	122780000	756;6754;7661;8623;8691	True;True;True;True;True	750;6795;7710;8677;8744	1056;9945;11189;12561;12645	1047;9870;11104;12457;12541	1047;9870;11104;12457;12541			-1;-1;-1;-1;-1
18.9072	18.7833	18.7795	18.4387	18.5028	18.6296	+	C28_Control	3	3	3	18	18	18	27.626	0	21.569	92721000	3	1.89014	-0.299644	-4.27701	Q9NX40;D6RG39;D6RIT9;D6RDK6;D6RBN5;D6RF07;D6R918;D6RBC5;D6RDI5;D6RI08;D6RA54;D6RC55;D6RDK1;D6RIV2;D6R9T5	Q9NX40;D6RG39;D6RIT9;D6RDK6;D6RBN5	OCIA domain-containing protein 1	OCIAD1	2707	3;2;2;2;2;1;1;1;1;1;1;1;1;1;1	3;2;2;2;2;1;1;1;1;1;1;1;1;1;1	3;2;2;2;2;1;1;1;1;1;1;1;1;1;1	sp|Q9NX40|OCAD1_HUMAN OCIA domain-containing protein 1 OS=Homo sapiens OX=9606 GN=OCIAD1 PE=1 SV=1;tr|D6RG39|D6RG39_HUMAN OCIA domain-containing protein 1 (Fragment) OS=Homo sapiens OX=9606 GN=OCIAD1 PE=1 SV=1;tr|D6RIT9|D6RIT9_HUMAN OCIA domain-containing	15	3	3	3	245	245;171;172;179;218;46;73;80;97;103;110;112;119;140;168	By MS/MS	18	92721000	3847;4068;10898	True;True;True	3862;4084;10964	5595;5878;15654	5581;5866;15536	5581;5866;15536			-1;-1;-1;-1;-1;-1;-1;-1;-1;-1;-1;-1;-1;-1;-1
18.7496	18.4175	18.1952	19.3452	19.1796	19.0958	+	C28_Control	4	4	4	10	10	10	41.45	0	25.762	114300000	4	1.88205	0.752775	4.25359	O75683	O75683	Surfeit locus protein 6	SURF6	1303	4	4	4	sp|O75683|SURF6_HUMAN Surfeit locus protein 6 OS=Homo sapiens OX=9606 GN=SURF6 PE=1 SV=3	1	4	4	4	361	361	By MS/MS	10	114300000	1229;1865;3692;11940	True;True;True;True	1225;1864;3707;12012	1757;2780;5396;17183	1741;2733;5379;17061	1741;2733;5379;17061			-1
15.2075	15.4785	15.4601	15.7397	15.8478	15.9802	+	C28_Control	2	2	2	3.6	3.6	3.6	66.819	0	12.119	8965500	2	1.87819	0.47388	4.24244	Q6NUM9;H7BZ81;H0YGU3;H7BZ16;H7C3J0	Q6NUM9;H7BZ81;H0YGU3;H7BZ16;H7C3J0	All-trans-retinol 13,14-reductase	RETSAT	984	2;2;1;1;1	2;2;1;1;1	2;2;1;1;1	sp|Q6NUM9|RETST_HUMAN All-trans-retinol 13,14-reductase OS=Homo sapiens OX=9606 GN=RETSAT PE=1 SV=2;tr|H7BZ81|H7BZ81_HUMAN All-trans-retinol 13,14-reductase (Fragment) OS=Homo sapiens OX=9606 GN=RETSAT PE=1 SV=1;tr|H0YGU3|H0YGU3_HUMAN All-trans-retinol 13,	5	2	2	2	610	610;320;140;255;399	By MS/MS	3.6	8965500	1570;4322	True;True	1567;4343	2333;6270	2304;6260	2304;6260			-1;-1;-1;-1;-1
17.7975	17.4923	17.8404	17.2279	17.2097	17.276	+	C28_Control	6	6	6	10.2	10.2	10.2	80.595	0	47.923	84584000	6	1.87719	-0.472206	-4.23956	Q71RC2;Q96J85;X6RLN4;Q8TBL5;A0A087WTL9;F8VY40;F8VNV1;F8W1I4;F8W1Z5	Q71RC2;Q96J85;X6RLN4	La-related protein 4	LARP4	2216	6;3;3;2;2;2;1;1;1	6;3;3;2;2;2;1;1;1	6;3;3;2;2;2;1;1;1	sp|Q71RC2|LARP4_HUMAN La-related protein 4 OS=Homo sapiens OX=9606 GN=LARP4 PE=1 SV=3;tr|Q96J85|Q96J85_HUMAN C-Mpl binding protein OS=Homo sapiens OX=9606 GN=LARP4 PE=1 SV=1;tr|X6RLN4|X6RLN4_HUMAN La-related protein 4 (Fragment) OS=Homo sapiens OX=9606 GN=	9	6	6	6	724	724;375;491;188;188;191;115;125;169	By MS/MS	10.2	84584000	2211;3427;3858;5894;10867;10897	True;True;True;True;True;True	2212;3438;3873;5926;10933;10963	3271;5012;5608;8634;15615;15653	3232;4988;5596;8579;15496;15535	3232;4988;5596;8579;15496;15535			-1;-1;-1;-1;-1;-1;-1;-1;-1
16.0311	15.6891	16.0311	16.3762	16.4651	16.6242	+	C28_Control	2	2	2	2	2	2	142.17	0	13.821	45070000	3	1.87321	0.571344	4.22811	O15118;K7EQ23	O15118;K7EQ23	Niemann-Pick C1 protein	NPC1	1109	2;2	2;2	2;2	sp|O15118|NPC1_HUMAN NPC intracellular cholesterol transporter 1 OS=Homo sapiens OX=9606 GN=NPC1 PE=1 SV=2;tr|K7EQ23|K7EQ23_HUMAN NPC intracellular cholesterol transporter 1 (Fragment) OS=Homo sapiens OX=9606 GN=NPC1 PE=1 SV=1	2	2	2	2	1278	1278;971	By MS/MS	2	45070000	4511;8159	True;True	4533;8210	6563;11886	6532;6533;11793	6533;11793			-1;-1
18.6931	18.4994	18.4764	18.8328	18.8711	18.8479	+	C28_Control	6	6	6	20.9	20.9	20.9	34.833	0	42.025	357080000	7	1.87305	0.294304	4.22766	Q15006;H0YAS9	Q15006	ER membrane protein complex subunit 2	EMC2	2031	6;2	6;2	6;2	sp|Q15006|EMC2_HUMAN ER membrane protein complex subunit 2 OS=Homo sapiens OX=9606 GN=EMC2 PE=1 SV=1	2	6	6	6	297	297;135	By MS/MS	20.9	357080000	1754;6692;12424;12773;12821;13019	True;True;True;True;True;True	1752;6728;12499;12849;12897;13097	2615;9839;17911;18409;18482;18768;18769	2565;9770;17761;18256;18331;18620;18621	2565;9770;17761;18256;18331;18620			-1;-1
18.8328	18.6082	18.5689	18.3369	18.2333	18.3229	+	C28_Control	5	5	5	8.3	8.3	8.3	70.973	0	36.134	137400000	5	1.86746	-0.372224	-4.21158	Q14258;A0A3B3IUA7	Q14258;A0A3B3IUA7	E3 ubiquitin/ISG15 ligase TRIM25	TRIM25	346	5;5	5;5	5;5	sp|Q14258|TRI25_HUMAN E3 ubiquitin/ISG15 ligase TRIM25 OS=Homo sapiens OX=9606 GN=TRIM25 PE=1 SV=2;tr|A0A3B3IUA7|A0A3B3IUA7_HUMAN E3 ubiquitin/ISG15 ligase TRIM25 OS=Homo sapiens OX=9606 GN=TRIM25 PE=1 SV=1	2	5	5	5	630	630;456	By MS/MS	8.3	137400000	938;3067;7269;9259;9708	True;True;True;True;True	933;3076;7316;9313;9763	1324;4521;10641;13437;14011	1304;4486;10571;13320;13905	1304;4486;10571;13320;13905			-1;-1
14.9595	14.5894	14.5716	15.311	15.1841	15.3958	+	C28_Control	1	1	1	0.8	0.8	0.8	110.26	0.0054132	6.0881	0	1	1.86241	0.590153	4.19713	Q8N3X1	Q8N3X1	Formin-binding protein 4	FNBP4	2296	1	1	1	sp|Q8N3X1|FNBP4_HUMAN Formin-binding protein 4 OS=Homo sapiens OX=9606 GN=FNBP4 PE=1 SV=3	1	1	1	1	1017	1017	By MS/MS	0.8	0	3116	TRUE	3125	4586	4552	4552			-1
20.8253	20.3999	20.6659	21.0918	21.2413	21.2413	+	C28_Control	15	15	15	26.3	26.3	26.3	83.353	0	149.05	721930000	23	1.86201	0.561106	4.19599	O95202	O95202	LETM1 and EF-hand domain-containing protein 1, mitochondrial	LETM1	1332	15	15	15	sp|O95202|LETM1_HUMAN Mitochondrial proton/calcium exchanger protein OS=Homo sapiens OX=9606 GN=LETM1 PE=1 SV=1	1	15	15	15	739	739	By MS/MS	26.3	721930000	1091;1959;2549;3016;3017;3466;4095;7133;7512;7760;7891;8411;10970;11708;12538	True;True;True;True;True;True;True;True;True;True;True;True;True;True;True	1087;1959;2555;3025;3026;3478;4111;7179;7560;7810;7942;8462;11036;11781;12614	1545;1546;1547;2923;3797;4448;4449;4450;4451;5069;5930;5931;10466;10977;11332;11333;11521;12241;12242;15750;15751;16836;18079	1527;1528;2879;3747;4407;4408;4409;4410;5046;5922;5923;10391;10392;10896;11248;11249;11433;12147;12148;15633;15634;16712;17925	1528;2879;3747;4407;4410;5046;5923;10392;10896;11249;11433;12148;15634;16712;17925			-1
18.7595	18.6209	18.4387	18.2057	18.0314	17.8527	+	C28_Control	4	4	4	17.9	17.9	17.9	25.177	0	28.072	174860000	4	1.85662	-0.576396	-4.1806	Q00688	Q00688	Peptidyl-prolyl cis-trans isomerase FKBP3	FKBP3	1892	4	4	4	sp|Q00688|FKBP3_HUMAN Peptidyl-prolyl cis-trans isomerase FKBP3 OS=Homo sapiens OX=9606 GN=FKBP3 PE=1 SV=1	1	4	4	4	224	224	By MS/MS	17.9	174860000	5883;6053;7564;10284	True;True;True;True	5915;6085;7612;10346	8615;8893;11050;14786	8559;8823;10969;14689	8559;8823;10969;14689			-1
18.826	18.5586	18.7016	19.0088	19.0118	19.0445	+	C28_Control	3	3	3	9.1	9.1	9.1	41.401	0	18.524	204280000	4	1.85593	0.32631	4.17861	Q8TDN6	Q8TDN6	Ribosome biogenesis protein BRX1 homolog	BRIX1	2361	3	3	3	sp|Q8TDN6|BRX1_HUMAN Ribosome biogenesis protein BRX1 homolog OS=Homo sapiens OX=9606 GN=BRIX1 PE=1 SV=2	1	3	3	3	353	353	By MS/MS	9.1	204280000	4518;5135;9919	True;True;True	4540;5161;9979	6575;7496;14295	6543;7474;14193;14194	6543;7474;14194			-1
20.4649	20.2978	20.2562	20.6142	20.6904	20.5941	+	C28_Control	9	9	8	51.6	51.6	46	23.897	0	100.87	1131400000	13	1.85586	0.293248	4.17842	P61106;X6RFL8	P61106;X6RFL8	Ras-related protein Rab-14	RAB14	1804	9;6	9;6	8;5	sp|P61106|RAB14_HUMAN Ras-related protein Rab-14 OS=Homo sapiens OX=9606 GN=RAB14 PE=1 SV=4;tr|X6RFL8|X6RFL8_HUMAN Ras-related protein Rab-14 (Fragment) OS=Homo sapiens OX=9606 GN=RAB14 PE=1 SV=1	2	8	8	8	215	215;181	By MS/MS	46	1131400000	1479;2685;4678;6983;6984;8409;10998;11270;12882	True;True;True;True;True;True;True;True;True	2692;4701;7027;7028;8460;11064;11339;12958	3994;6792;6793;10290;10291;10292;12239;15786;15787;16168;16169;18564;18565	3947;6759;6760;10209;10210;10211;12145;15669;15670;16056;16057;18414;18415	3947;6759;10209;10211;12145;15669;16057;18414			-1;-1
19.2571	18.8789	19.0445	19.4837	19.673	19.5578	+	C28_Control	2	2	2	15.7	15.7	15.7	14.96	0	14.619	113750000	4	1.85424	0.511326	4.17382	Q9NPJ3	Q9NPJ3	Acyl-coenzyme A thioesterase 13;Acyl-coenzyme A thioesterase 13, N-terminally processed	ACOT13	2659	2	2	2	sp|Q9NPJ3|ACO13_HUMAN Acyl-coenzyme A thioesterase 13 OS=Homo sapiens OX=9606 GN=ACOT13 PE=1 SV=1	1	2	2	2	140	140	By MS/MS	15.7	113750000	6897;11354	True;True	6941;11423	10166;10167;10168;16293;16294	10085;10086;16177;16178	10085;16177			-1
16.696	16.3915	16.5109	16.9771	16.9076	16.8787	+	C28_Control	4	2	2	12	5.8	5.8	42.123	0	12.876	42468000	3	1.85036	0.388324	4.16275	P29992;O95837;K7EL62	P29992;O95837	Guanine nucleotide-binding protein subunit alpha-11;Guanine nucleotide-binding protein subunit alpha-14	GNA11;GNA14	1596	4;2;1	2;1;0	2;1;0	sp|P29992|GNA11_HUMAN Guanine nucleotide-binding protein subunit alpha-11 OS=Homo sapiens OX=9606 GN=GNA11 PE=1 SV=2;sp|O95837|GNA14_HUMAN Guanine nucleotide-binding protein subunit alpha-14 OS=Homo sapiens OX=9606 GN=GNA14 PE=1 SV=1	3	4	2	2	359	359;355;236	By MS/MS	12	42468000	4328;6590;7938;8682	True;True;False;False	4350;6625;7989;8735	6289;6290;9690;11584;12630	6277;6278;9621;11495;12526	6278;9621;11495;12526			-1;-1;-1
21.6146	21.9723	22.1101	21.3296	21.0101	21.1834	+	C28_Control	7	7	7	25.9	25.9	25.9	34.273	0	51.862	1468900000	13	1.84967	-0.724644	-4.16079	P05388;F8VWS0;F8VS58;F8VQY6;F8VRK7;G3V210;F8VZS0;F8VU65;F8VWV4;F8VPE8;F8VW21;Q8NHW5;F8W1K8	P05388;F8VWS0;F8VS58;F8VQY6;F8VRK7;G3V210;F8VZS0;F8VU65;F8VWV4;F8VPE8;F8VW21;Q8NHW5	60S acidic ribosomal protein P0;60S acidic ribosomal protein P0-like	RPLP0;RPLP0P6	838	7;7;6;6;6;6;6;6;5;5;5;4;1	7;7;6;6;6;6;6;6;5;5;5;4;1	7;7;6;6;6;6;6;6;5;5;5;4;1	sp|P05388|RLA0_HUMAN 60S acidic ribosomal protein P0 OS=Homo sapiens OX=9606 GN=RPLP0 PE=1 SV=1;tr|F8VWS0|F8VWS0_HUMAN 60S acidic ribosomal protein P0 OS=Homo sapiens OX=9606 GN=RPLP0 PE=1 SV=1;tr|F8VS58|F8VS58_HUMAN 60S acidic ribosomal protein P0 (Fragme	13	7	7	7	317	317;281;121;142;156;166;246;247;111;153;244;317;107	By MS/MS	25.9	1468900000	510;1718;2321;2988;5244;5568;6606	True;True;True;True;True;True;True	502;1716;2324;2997;5274;5599;6641	690;2560;2561;2562;2563;3443;4410;7662;7663;8131;8132;8133;8134;9715;9716	692;2512;2513;2514;2515;3395;4371;7642;7643;8093;8094;8095;9647	692;2515;3395;4371;7643;8093;9647			-1;-1;-1;-1;-1;-1;-1;-1;-1;-1;-1;-1;-1
14.2092	14.4555	14.5682	13.7671	13.3059	13.791	+	C28_Control	1	1	1	3.1	3.1	3.1	49.512	0.0019685	6.7248	6958900	1	1.84661	-0.789608	-4.1521	O14929	O14929	Histone acetyltransferase type B catalytic subunit	HAT1	1188	1	1	1	sp|O14929|HAT1_HUMAN Histone acetyltransferase type B catalytic subunit OS=Homo sapiens OX=9606 GN=HAT1 PE=1 SV=1	1	1	1	1	419	419	By MS/MS	3.1	6958900	7996	TRUE	8047	11663	11575	11575			-1
21.4386	21.1981	21.2958	21.0433	20.9823	21.0101	+	C28_Control	3	3	3	14.8	14.8	14.8	23.577	0	18.896	519740000	6	1.8461	-0.298913	-4.15064	P40429;Q8J015;M0QYS1;Q6NVV1	P40429;Q8J015;M0QYS1;Q6NVV1	60S ribosomal protein L13a;Putative 60S ribosomal protein L13a protein RPL13AP3	RPL13A;RPL13a;RPL13AP3	1131	3;3;3;3	3;3;3;3	3;3;3;3	sp|P40429|RL13A_HUMAN 60S ribosomal protein L13a OS=Homo sapiens OX=9606 GN=RPL13A PE=1 SV=2;tr|Q8J015|Q8J015_HUMAN 60S ribosomal protein L13a OS=Homo sapiens OX=9606 GN=RPL13A PE=1 SV=1;tr|M0QYS1|M0QYS1_HUMAN 60S ribosomal protein L13a (Fragment) OS=Homo	4	3	3	3	203	203;142;210;102	By MS/MS	14.8	519740000	8875;11947;12971	True;True;True	8928;12019;13049	12906;12907;12908;12909;17194;18699;18700	12795;12796;12797;17072;18550;18551	12795;17072;18550			-1;-1;-1;-1
17.0233	16.5673	16.9559	17.4945	17.4086	17.4387	+	C28_Control	2	2	2	14	14	14	21.416	0	21.353	81128000	3	1.8449	0.598443	4.14723	Q96BM9;A0A087X2J2	Q96BM9;A0A087X2J2	ADP-ribosylation factor-like protein 8A	ARL8A	2426	2;1	2;1	2;1	sp|Q96BM9|ARL8A_HUMAN ADP-ribosylation factor-like protein 8A OS=Homo sapiens OX=9606 GN=ARL8A PE=1 SV=1;tr|A0A087X2J2|A0A087X2J2_HUMAN ADP-ribosylation factor-like protein 8A OS=Homo sapiens OX=9606 GN=ARL8A PE=1 SV=1	2	2	2	2	186	186;147	By MS/MS	14	81128000	6019;9720	True;True	6051;9775	8821;8822;14025	8754;8755;13920	8754;13920			-1;-1
17.1688	17.0553	17.0844	17.3726	17.3912	17.2473	+	C28_Control	3	3	3	15	15	15	22.774	0	21.179	24019000	4	1.84239	0.234217	4.14012	Q9Y6A4	Q9Y6A4	Cilia- and flagella-associated protein 20	CFAP20	2884	3	3	3	sp|Q9Y6A4|CFA20_HUMAN Cilia- and flagella-associated protein 20 OS=Homo sapiens OX=9606 GN=CFAP20 PE=1 SV=1	1	3	3	3	193	193	By MS/MS	15	24019000	1416;8557;8572	True;True;True	1414;8611;8626	2070;12476;12493;12494	2054;12374;12391;12392	2054;12374;12392			-1
16.3882	16.2609	16.4858	15.7748	15.6298	16.0392	+	C28_Control	1	1	1	6.9	6.9	6.9	22.449	0.0013429	10.357	17810000	1	1.84001	-0.56369	-4.13339	Q16890;E9PNK6;E9PPQ1;J3KNE7	Q16890;E9PNK6;E9PPQ1;J3KNE7	Tumor protein D53	TPD52L1	766	1;1;1;1	1;1;1;1	1;1;1;1	sp|Q16890|TPD53_HUMAN Tumor protein D53 OS=Homo sapiens OX=9606 GN=TPD52L1 PE=1 SV=1;tr|E9PNK6|E9PNK6_HUMAN Tumor protein D53 OS=Homo sapiens OX=9606 GN=TPD52L1 PE=1 SV=1;tr|E9PPQ1|E9PPQ1_HUMAN Tumor protein D53 OS=Homo sapiens OX=9606 GN=TPD52L1 PE=1 SV=1	4	1	1	1	204	204;166;191;209	By MS/MS	6.9	17810000	1466	TRUE	1464	2147	2131	2131			-1;-1;-1;-1
17.279	17.086	16.9278	17.651	17.8155	17.5039	+	C28_Control	6	3	3	19.4	11.3	11.3	43.727	0	49.438	115940000	4	1.83583	0.559182	4.12155	Q9NQ29;B8ZZ10;A8MYV2;B8ZZ09;F8WBC1;F2Z322	Q9NQ29;B8ZZ10;A8MYV2;B8ZZ09	Putative RNA-binding protein Luc7-like 1	LUC7L	2660	6;5;5;3;1;1	3;2;2;2;1;1	3;2;2;2;1;1	sp|Q9NQ29|LUC7L_HUMAN Putative RNA-binding protein Luc7-like 1 OS=Homo sapiens OX=9606 GN=LUC7L PE=1 SV=1;tr|B8ZZ10|B8ZZ10_HUMAN LUC7-like (S. cerevisiae) (Fragment) OS=Homo sapiens OX=9606 GN=LUC7L PE=1 SV=1;tr|A8MYV2|A8MYV2_HUMAN LUC7-like (S. cerevisiae	6	6	3	3	371	371;182;272;84;42;55	By MS/MS	19.4	115940000	454;939;7321;9113;9844;12037	True;True;False;False;True;False	448;934;7368;9167;9901;12109	610;611;1325;10706;13253;14199;17334;17335;17336;17337	618;619;1305;10639;13136;14096;17215;17216;17217;17218	619;1305;10639;13136;14096;17216			-1;-1;-1;-1;-1;-1
20.5812	20.3951	20.4957	20.6954	20.7296	20.7244	+	C28_Control	10	10	10	31	31	31	44.049	0	67.093	681590000	16	1.83492	0.225814	4.11899	Q14344	Q14344	Guanine nucleotide-binding protein subunit alpha-13	GNA13	2007	10	10	10	sp|Q14344|GNA13_HUMAN Guanine nucleotide-binding protein subunit alpha-13 OS=Homo sapiens OX=9606 GN=GNA13 PE=1 SV=2	1	10	10	10	377	377	By MS/MS	31	681590000	262;1040;1166;2564;3056;3196;5282;6591;7692;7751	True;True;True;True;True;True;True;True;True;True	260;1035;1162;2570;3065;3205;5312;6626;7742;7801	355;1469;1656;3818;4508;4697;7717;7718;7719;9691;11243;11244;11321;11322	360;1448;1639;3770;4473;4659;4660;7696;7697;7698;7699;9622;11160;11161;11236;11237	360;1448;1639;3770;4473;4660;7697;9622;11160;11237			-1
17.1583	17.3215	17.2363	16.6565	16.7491	16.9815	+	C28_Control	2	2	2	3.6	3.6	3.6	66.228	0	12.88	51233000	3	1.83478	-0.443021	-4.1186	Q8NHH9;C9JQQ5;H7C3A2;B5MCN0	Q8NHH9;C9JQQ5;H7C3A2;B5MCN0	Atlastin-2	ATL2	2339	2;1;1;1	2;1;1;1	2;1;1;1	sp|Q8NHH9|ATLA2_HUMAN Atlastin-2 OS=Homo sapiens OX=9606 GN=ATL2 PE=1 SV=2;tr|C9JQQ5|C9JQQ5_HUMAN Atlastin-2 (Fragment) OS=Homo sapiens OX=9606 GN=ATL2 PE=1 SV=1;tr|H7C3A2|H7C3A2_HUMAN Atlastin-2 (Fragment) OS=Homo sapiens OX=9606 GN=ATL2 PE=1 SV=1;tr|B5MC	4	2	2	2	583	583;175;258;413	By MS/MS	3.6	51233000	619;7374	True;True	612;7421	852;853;10779	848;849;10708	849;10708			-1;-1;-1;-1
13.8382	13.1639	12.9037	14.7497	14.3492	14.5251	+	C28_Control	1	1	1	3.9	3.9	3.9	59.593	0	13.638	4663500	1	1.83147	1.23943	4.10927	Q15554;J3KSZ6;U3KQ35;H3BR06	Q15554;J3KSZ6;U3KQ35;H3BR06	Telomeric repeat-binding factor 2	TERF2	963	1;1;1;1	1;1;1;1	1;1;1;1	sp|Q15554|TERF2_HUMAN Telomeric repeat-binding factor 2 OS=Homo sapiens OX=9606 GN=TERF2 PE=1 SV=3;tr|J3KSZ6|J3KSZ6_HUMAN Telomeric repeat-binding factor 2 (Fragment) OS=Homo sapiens OX=9606 GN=TERF2 PE=1 SV=1;tr|U3KQ35|U3KQ35_HUMAN Telomeric repeat-bindin	4	1	1	1	542	542;144;244;283	By MS/MS	3.9	4663500	7022	TRUE	7068	10338	10260	10260			-1;-1;-1;-1
17.6399	17.2564	17.4808	17.8699	18.0544	18.1428	+	C28_Control	2	2	2	1.9	1.9	1.9	116.61	0	13.519	47194000	2	1.82996	0.563332	4.105	P26006;H0YA49	P26006;H0YA49	Integrin alpha-3;Integrin alpha-3 heavy chain;Integrin alpha-3 light chain	ITGA3	917	2;2	2;2	2;2	sp|P26006|ITA3_HUMAN Integrin alpha-3 OS=Homo sapiens OX=9606 GN=ITGA3 PE=1 SV=5;tr|H0YA49|H0YA49_HUMAN Integrin alpha-3 (Fragment) OS=Homo sapiens OX=9606 GN=ITGA3 PE=1 SV=1	2	2	2	2	1051	1051;221	By MS/MS	1.9	47194000	80;11601	True;True	79;11671	98;16647	99;16527	99;16527			-1;-1
23.2992	23.1917	23.2153	23.1058	22.988	23.0263	+	C28_Control	35	35	35	23.8	23.8	23.8	191.61	0	323.31	6138700000	64	1.82941	-0.1954	-4.10346	Q00610;A0A087WVQ6;J3KS13;P53675;A0A087WX41;K7EJJ5;J3KSQ2;J3QL20;J3KRF5;F5H5N6	Q00610;A0A087WVQ6	Clathrin heavy chain 1;Clathrin heavy chain	CLTC	40	35;35;10;9;9;5;4;2;2;1	35;35;10;9;9;5;4;2;2;1	35;35;10;9;9;5;4;2;2;1	sp|Q00610|CLH1_HUMAN Clathrin heavy chain 1 OS=Homo sapiens OX=9606 GN=CLTC PE=1 SV=5;tr|A0A087WVQ6|A0A087WVQ6_HUMAN Clathrin heavy chain OS=Homo sapiens OX=9606 GN=CLTC PE=1 SV=1	10	35	35	35	1675	1675;1679;612;1640;1260;222;122;97;131;169	By MS/MS	23.8	6138700000	705;878;1618;1830;2375;2823;2978;3344;3796;4529;5679;5680;6142;6349;6553;6939;6980;7073;7423;7514;7750;7943;9005;9018;9053;9957;11051;11404;11524;11738;11991;12456;12574;12575;12705	True;True;True;True;True;True;True;True;True;True;True;True;True;True;True;True;True;True;True;True;True;True;True;True;True;True;True;True;True;True;True;True;True;True;True	699;873;1615;1616;1829;2379;2832;2987;3354;3811;4552;5710;5711;6174;6384;6588;6983;7024;7119;7470;7562;7800;7994;9058;9071;9107;10018;10019;11119;11474;11594;11811;12063;12532;12650;12651;12781	985;986;1228;1229;1230;2403;2404;2723;3525;3526;4194;4195;4196;4399;4900;5532;6589;6590;8302;8303;8304;8305;9044;9045;9357;9644;9645;10227;10228;10229;10230;10231;10284;10285;10286;10399;10846;10979;10980;11319;11320;11597;11598;13101;13117;13166;13167;14348;14349;14350;14351;14352;15857;16361;16362;16533;16534;16872;16873;17265;17266;17954;18122;18123;18124;18313;18314	975;976;1217;1218;2370;2371;2669;3486;3487;4149;4150;4151;4360;4876;5519;6557;6558;8256;8257;8258;8259;8977;8978;9301;9574;9575;10141;10142;10143;10203;10204;10205;10323;10776;10898;10899;11234;11235;11512;12985;13000;13050;13051;14247;14248;14249;14250;14251;14252;15740;16246;16247;16417;16418;16750;17144;17145;17803;17804;17967;17968;17969;18158;18159	976;1218;2370;2669;3486;4149;4360;4876;5519;6558;8257;8259;8978;9301;9574;10141;10204;10323;10776;10898;11234;11512;12985;13000;13051;14251;15740;16247;16417;16750;17145;17804;17967;17969;18159	0;1	73;264	-1;-1;-1;-1;-1;-1;-1;-1;-1;-1
20.474	20.924	20.7066	20.2307	20.0234	20.079	+	C28_Control	9	9	9	14.5	14.5	14.5	82.431	0	56.023	369540000	10	1.82911	-0.59049	-4.10262	Q92499;A0A087X2G1;F1T0B3	Q92499;A0A087X2G1;F1T0B3	ATP-dependent RNA helicase DDX1	DDX1	108	9;9;9	9;9;9	9;9;9	sp|Q92499|DDX1_HUMAN ATP-dependent RNA helicase DDX1 OS=Homo sapiens OX=9606 GN=DDX1 PE=1 SV=2;tr|A0A087X2G1|A0A087X2G1_HUMAN ATP-dependent RNA helicase DDX1 OS=Homo sapiens OX=9606 GN=DDX1 PE=1 SV=1;tr|F1T0B3|F1T0B3_HUMAN ATP-dependent RNA helicase DDX1 O	3	9	9	9	740	740;659;659	By MS/MS	14.5	369540000	1992;3487;4536;4929;5255;6715;7425;10787;12350	True;True;True;True;True;True;True;True;True	1992;3500;4559;4951;5285;6753;7472;10853;12425	2971;5107;6598;7178;7179;7676;9883;10848;15511;17804	2924;5085;6568;7147;7148;7656;9810;10778;15393;17656	2924;5085;6568;7148;7656;9810;10778;15393;17656			-1;-1;-1
13.7231	13.184	13.2603	13.9982	14.2862	14.3594	+	C28_Control	1	1	1	3.6	3.6	3.6	31.932	0.001223	7.067	4598400	1	1.82837	0.825477	4.10052	Q9HAN9;K7EPD7;B1AN62	Q9HAN9;K7EPD7;B1AN62	Nicotinamide/nicotinic acid mononucleotide adenylyltransferase 1	NMNAT1	474	1;1;1	1;1;1	1;1;1	sp|Q9HAN9|NMNA1_HUMAN Nicotinamide/nicotinic acid mononucleotide adenylyltransferase 1 OS=Homo sapiens OX=9606 GN=NMNAT1 PE=1 SV=1;tr|K7EPD7|K7EPD7_HUMAN Nicotinamide/nicotinic acid mononucleotide adenylyltransferase 1 (Fragment) OS=Homo sapiens OX=9606 GN	3	1	1	1	279	279;42;160	By MS/MS	3.6	4598400	12732	TRUE	12808	18350	18198	18198			-1;-1;-1
19.7765	20.063	19.9038	19.5373	19.6096	19.4816	+	C28_Control	6	5	5	13.8	12.4	12.4	58.743	0	33.378	332570000	7	1.82574	-0.371582	-4.09313	Q8WXF1;X6RDA4	Q8WXF1;X6RDA4	Paraspeckle component 1	PSPC1	2380	6;3	5;3	5;3	sp|Q8WXF1|PSPC1_HUMAN Paraspeckle component 1 OS=Homo sapiens OX=9606 GN=PSPC1 PE=1 SV=1;tr|X6RDA4|X6RDA4_HUMAN Paraspeckle component 1 (Fragment) OS=Homo sapiens OX=9606 GN=PSPC1 PE=1 SV=1	2	6	5	5	523	523;248	By MS/MS	13.8	332570000	4362;5099;5820;7673;10009;12841	True;True;True;True;False;True	4384;5125;5851;7723;10072;12917	6343;7447;7448;7449;8516;11218;11219;14418;18509	6322;7419;7420;8458;11135;11136;14320;18358	6322;7419;8458;11135;14320;18358			-1;-1
20.5617	21.0952	21.1222	20.247	20.1237	20.1066	+	C28_Control	3	3	3	22.5	22.5	22.5	18.565	0	18.455	475240000	5	1.82314	-0.767293	-4.08581	P46778;G3V1B3;M0R181	P46778	60S ribosomal protein L21	RPL21	1686	3;1;1	3;1;1	3;1;1	sp|P46778|RL21_HUMAN 60S ribosomal protein L21 OS=Homo sapiens OX=9606 GN=RPL21 PE=1 SV=2	3	3	3	3	160	160;87;122	By MS/MS	22.5	475240000	3824;5941;12659	True;True;True	3839;5973;12735	5567;8699;8700;8701;8702;18256	5553;8638;8639;8640;18096	5553;8638;18096			-1;-1;-1
19.5556	19.3708	19.6059	19.0282	19.0179	19.2404	+	C28_Control	6	6	6	19	19	19	29.597	0	35.392	537470000	7	1.82064	-0.415255	-4.07879	P62701;P22090;C9JEH7;Q8TD47	P62701;P22090;C9JEH7;Q8TD47	40S ribosomal protein S4, X isoform;40S ribosomal protein S4, Y isoform 1;40S ribosomal protein S4, Y isoform 2	RPS4X;RPS4Y1;RPS4Y2	1834	6;5;5;3	6;5;5;3	6;5;5;3	sp|P62701|RS4X_HUMAN 40S ribosomal protein S4, X isoform OS=Homo sapiens OX=9606 GN=RPS4X PE=1 SV=2;sp|P22090|RS4Y1_HUMAN 40S ribosomal protein S4, Y isoform 1 OS=Homo sapiens OX=9606 GN=RPS4Y1 PE=1 SV=2;tr|C9JEH7|C9JEH7_HUMAN 40S ribosomal protein S4, Y i	4	6	6	6	263	263;263;262;263	By MS/MS	19	537470000	3970;5302;6253;8294;8365;12755	True;True;True;True;True;True	3985;5332;6285;8345;8416;12831	5757;7746;9203;12068;12166;18380;18381	5744;7726;9133;11977;12075;18228;18229	5744;7726;9133;11977;12075;18228			-1;-1;-1;-1
16.643	17.49	17.1583	16.2199	15.8867	15.8387	+	C28_Control	2	2	2	7.1	7.1	7.1	55.556	0	22.202	32142000	2	1.81756	-1.11534	-4.07017	Q6ZVM7	Q6ZVM7	TOM1-like protein 2	TOM1L2	2213	2	2	2	sp|Q6ZVM7|TM1L2_HUMAN TOM1-like protein 2 OS=Homo sapiens OX=9606 GN=TOM1L2 PE=1 SV=1	1	2	2	2	507	507	By MS/MS	7.1	32142000	5967;10894	True;True	5999;10960	8748;15650	8683;15532	8683;15532			-1
18.1167	18.3105	18.3642	17.7595	17.9518	17.9144	+	C28_Control	3	3	3	24.5	24.5	24.5	19.669	0	27.916	88134000	3	1.81747	-0.388571	-4.06991	Q5SRD1;O14925	Q5SRD1;O14925	Putative mitochondrial import inner membrane translocase subunit Tim23B;Mitochondrial import inner membrane translocase subunit Tim23	TIMM23B;TIMM23	1187	3;3	3;3	3;3	sp|Q5SRD1|TI23B_HUMAN Mitochondrial import inner membrane translocase subunit Tim23B OS=Homo sapiens OX=9606 GN=TIMM23B PE=1 SV=3;sp|O14925|TIM23_HUMAN Mitochondrial import inner membrane translocase subunit Tim23 OS=Homo sapiens OX=9606 GN=TIMM23 PE=1 SV=	2	3	3	3	188	188;209	By MS/MS	24.5	88134000	4140;4703;12931	True;True;True	4157;4726;13007	5996;6830;18629	5989;6798;18477	5989;6798;18477			-1;-1
19.7215	19.8594	19.8884	19.622	19.5687	19.6168	+	C28_Control	18	18	17	11.6	11.6	11.1	208.7	0	119.57	225790000	20	1.81729	-0.220605	-4.06942	Q14690;A0A3B3IUD7;S4R3Q4	Q14690;A0A3B3IUD7	Protein RRP5 homolog	PDCD11	349	18;18;1	18;18;1	17;17;0	sp|Q14690|RRP5_HUMAN Protein RRP5 homolog OS=Homo sapiens OX=9606 GN=PDCD11 PE=1 SV=3;tr|A0A3B3IUD7|A0A3B3IUD7_HUMAN Programmed cell death 11, isoform CRA_a OS=Homo sapiens OX=9606 GN=PDCD11 PE=1 SV=1	3	17	17	17	1871	1871;1872;38	By MS/MS	11.1	225790000	617;639;653;738;904;1105;1574;3270;3352;4656;5506;5677;5764;7177;7727;11554;11964;11978	True;True;True;True;True;True;True;True;True;True;True;True;True;True;True;True;True;True	610;632;646;732;899;1571;3279;3362;4679;5536;5708;5795;7223;7777;11624;12036;12050	850;888;908;1035;1273;1274;2338;2339;4796;4910;6761;8046;8297;8430;10526;11290;16575;17223;17244	846;879;899;1026;1255;2309;2310;4766;4886;6728;8011;8251;8379;10452;11207;16457;17100;17101;17102;17124	846;879;899;1026;1255;2310;4766;4886;6728;8011;8251;8379;10452;11207;16457;17101;17124			-1;-1;-1
17.1641	16.7526	17.0233	17.7938	17.5617	17.4694	+	C28_Control	2	2	2	7.7	7.7	7.7	32.477	0	12.263	0	2	1.81584	0.628323	4.06535	Q9BSH4	Q9BSH4	Translational activator of cytochrome c oxidase 1	TACO1	2540	2	2	2	sp|Q9BSH4|TACO1_HUMAN Translational activator of cytochrome c oxidase 1 OS=Homo sapiens OX=9606 GN=TACO1 PE=1 SV=1	1	2	2	2	297	297	By MS/MS	7.7	0	888;2587	True;True	883;2593	1244;3847	1231;3799	1231;3799			-1
22.8385	22.6931	22.5785	22.3996	22.3996	22.2871	+	C28_Control	69	69	69	32.6	32.6	32.6	284.54	0	323.31	2898600000	89	1.81402	-0.341311	-4.06027	Q13813;A0A0D9SGF6;A0A0D9SF54;A0A0D9SFF6;A0A1B0GTB7;A0A0D9SFH4;A0A1B0GV13;A0A5F9ZHC3	Q13813;A0A0D9SGF6;A0A0D9SF54	Spectrin alpha chain, non-erythrocytic 1	SPTAN1	1990	69;68;66;5;1;1;1;1	69;68;66;5;1;1;1;1	69;68;66;5;1;1;1;1	sp|Q13813|SPTN1_HUMAN Spectrin alpha chain, non-erythrocytic 1 OS=Homo sapiens OX=9606 GN=SPTAN1 PE=1 SV=3;tr|A0A0D9SGF6|A0A0D9SGF6_HUMAN Spectrin alpha chain, non-erythrocytic 1 OS=Homo sapiens OX=9606 GN=SPTAN1 PE=1 SV=1;tr|A0A0D9SF54|A0A0D9SF54_HUMAN Sp	8	69	69	69	2472	2472;2498;2457;153;22;68;103;112	By MS/MS	32.6	2898600000	123;328;774;2146;2156;2214;2251;2281;2287;2290;2293;2307;2397;2559;2598;2682;2761;2799;2835;2863;2871;3103;3650;3714;3781;3835;3910;4880;4971;5508;5988;6262;6263;6876;7070;7104;7694;7748;7802;7805;7878;7992;8167;8168;8202;8214;8215;8815;9051;9083;9133;9301;9336;9359;9368;9551;9566;9623;10143;10625;10800;10853;10888;11165;11166;11862;12175;12277;12297	True;True;True;True;True;True;True;True;True;True;True;True;True;True;True;True;True;True;True;True;True;True;True;True;True;True;True;True;True;True;True;True;True;True;True;True;True;True;True;True;True;True;True;True;True;True;True;True;True;True;True;True;True;True;True;True;True;True;True;True;True;True;True;True;True;True;True;True;True	122;324;768;2147;2157;2215;2253;2283;2289;2292;2295;2310;2402;2565;2605;2689;2769;2808;2844;2872;2880;3112;3664;3729;3796;3850;3925;4902;4993;5538;6020;6294;6295;6920;7116;7150;7744;7798;7852;7855;7928;8043;8218;8219;8253;8265;8266;8868;9105;9137;9187;9355;9391;9414;9423;9606;9621;9678;10207;10689;10866;10919;10954;11233;11234;11934;12249;12352;12372	162;446;1083;3175;3176;3188;3189;3190;3274;3328;3377;3378;3387;3391;3394;3428;3571;3812;3872;3873;3991;4113;4162;4213;4214;4250;4251;4261;4262;4263;4573;5336;5337;5426;5427;5516;5517;5580;5676;7094;7247;8050;8778;9213;9214;9215;10135;10396;10431;11246;11317;11388;11389;11394;11497;11658;11895;11896;11897;11948;11964;11965;12823;12824;13164;13212;13282;13484;13530;13561;13572;13806;13825;13897;145…	165;452;1072;3137;3138;3150;3151;3235;3284;3327;3328;3338;3343;3346;3379;3527;3764;3826;3827;3944;4065;4114;4168;4169;4202;4203;4213;4214;4215;4539;5315;5316;5408;5409;5502;5503;5565;5666;7060;7215;8014;8713;9144;9145;9146;10058;10320;10354;11163;11232;11299;11300;11305;11408;11570;11803;11804;11805;11855;11871;11872;12717;12718;13047;13048;13096;13162;13368;13415;13446;13447;13457;13694;13714;13…	165;452;1072;3137;3150;3235;3284;3327;3338;3343;3346;3379;3527;3764;3826;3944;4065;4114;4168;4203;4213;4539;5316;5409;5502;5565;5666;7060;7215;8014;8713;9144;9146;10058;10320;10354;11163;11232;11300;11305;11408;11570;11803;11805;11855;11871;11872;12718;13048;13096;13162;13368;13415;13446;13457;13694;13714;13794;14490;15177;15409;15478;15525;15898;15899;16959;17415;17557;17586			-1;-1;-1;-1;-1;-1;-1;-1
14.7034	14.3453	13.6556	15.3694	15.5995	15.5913	+	C28_Control	3	3	2	4.8	4.8	3.2	66.966	0	15.373	13112000	2	1.81389	1.28531	4.05991	Q9NTJ5;A0A5F9ZHN7;E9PGZ4;F8WCQ2;C9JV50;F8WDN7	Q9NTJ5;A0A5F9ZHN7;E9PGZ4	Phosphatidylinositide phosphatase SAC1	SACM1L	388	3;3;2;1;1;1	3;3;2;1;1;1	2;2;2;0;1;1	sp|Q9NTJ5|SAC1_HUMAN Phosphatidylinositol-3-phosphatase SAC1 OS=Homo sapiens OX=9606 GN=SACM1L PE=1 SV=2;tr|A0A5F9ZHN7|A0A5F9ZHN7_HUMAN Phosphatidylinositol-3-phosphatase SAC1 OS=Homo sapiens OX=9606 GN=SACM1L PE=1 SV=1;tr|E9PGZ4|E9PGZ4_HUMAN Phosphatidyli	6	3	3	2	587	587;609;484;71;187;287	By MS/MS	4.8	13112000	1468;3680;9654	True;True;True	1466;3695;9709	2150;5380;13945	5362;13838	5362;13838			-1;-1;-1;-1;-1;-1
16.2609	16.5074	16.4786	16.7181	16.7269	16.7651	+	C28_Control	3	3	3	6.4	6.4	6.4	55.455	0	23.032	50282000	3	1.81319	0.321082	4.05795	Q8WWY3;E7EVX8;E7EU94;E7ESX0;E7EN72	Q8WWY3;E7EVX8;E7EU94;E7ESX0;E7EN72	U4/U6 small nuclear ribonucleoprotein Prp31	PRPF31	703	3;3;2;2;2	3;3;2;2;2	3;3;2;2;2	sp|Q8WWY3|PRP31_HUMAN U4/U6 small nuclear ribonucleoprotein Prp31 OS=Homo sapiens OX=9606 GN=PRPF31 PE=1 SV=2;tr|E7EVX8|E7EVX8_HUMAN Pre-mRNA-processing factor 31 OS=Homo sapiens OX=9606 GN=PRPF31 PE=1 SV=1;tr|E7EU94|E7EU94_HUMAN U4/U6 small nuclear ribonu	5	3	3	3	499	499;493;260;276;284	By MS/MS	6.4	50282000	1361;6976;9607	True;True;True	1358;7020;9662	1979;10278;13877	1965;10197;13773	1965;10197;13773			-1;-1;-1;-1;-1
14.2942	13.0432	13.2437	15.0017	15.1942	15.1609	+	C28_Control	1	1	1	2.7	2.7	2.7	52.313	0.0012255	7.0757	5155700	1	1.8126	1.59188	4.05629	Q86X95	Q86X95	Corepressor interacting with RBPJ 1	CIR1	2258	1	1	1	sp|Q86X95|CIR1_HUMAN Corepressor interacting with RBPJ 1 OS=Homo sapiens OX=9606 GN=CIR1 PE=1 SV=1	1	1	1	1	450	450	By MS/MS	2.7	5155700	3467	TRUE	3479	5070	5047	5047			-1
19.079	18.804	18.6412	19.3313	19.7105	19.5286	+	C28_Control	2	2	2	5.8	5.8	5.8	51.466	0	95.138	202980000	3	1.81167	0.682056	4.05369	O95232;J3KPP4;D6RDI2;H0YA81	O95232;J3KPP4;D6RDI2;H0YA81	Luc7-like protein 3	LUC7L3	1033	2;2;1;1	2;2;1;1	2;2;1;1	sp|O95232|LC7L3_HUMAN Luc7-like protein 3 OS=Homo sapiens OX=9606 GN=LUC7L3 PE=1 SV=2;tr|J3KPP4|J3KPP4_HUMAN Cisplatin resistance-associated overexpressed protein, isoform CRA_b OS=Homo sapiens OX=9606 GN=LUC7L3 PE=1 SV=1;tr|D6RDI2|D6RDI2_HUMAN Luc7-like p	4	2	2	2	432	432;489;184;207	By MS/MS	5.8	202980000	1562;7372	True;True	1559;7419	2321;10776;10777	2292;10705;10706	2292;10705			-1;-1;-1;-1
16.404	16.4345	16.3177	16.1296	15.8525	15.758	+	C28_Control	2	2	2	1.6	1.6	1.6	128.25	0.00091491	11.244	7945500	2	1.80656	-0.47203	-4.03942	P35251;A0A1W2PP02	P35251;A0A1W2PP02	Replication factor C subunit 1	RFC1	1631	2;1	2;1	2;1	sp|P35251|RFC1_HUMAN Replication factor C subunit 1 OS=Homo sapiens OX=9606 GN=RFC1 PE=1 SV=4;tr|A0A1W2PP02|A0A1W2PP02_HUMAN Replication factor C subunit 1 OS=Homo sapiens OX=9606 GN=RFC1 PE=1 SV=1	2	2	2	2	1148	1148;289	By MS/MS	1.6	7945500	3380;8989	True;True	3390;9042	4951;13079	4929;12963	4929;12963			-1;-1
19.4659	19.8382	20.0474	18.9457	19.0818	19.147	+	C28_Control	6	6	6	22.5	22.5	22.5	22.876	0	42.762	577970000	6	1.80282	-0.725658	-4.02903	P46782;M0R0F0;M0R0R2;M0QZN2	P46782;M0R0F0;M0R0R2;M0QZN2	40S ribosomal protein S5;40S ribosomal protein S5, N-terminally processed	RPS5	1137	6;6;6;5	6;6;6;5	6;6;6;5	sp|P46782|RS5_HUMAN 40S ribosomal protein S5 OS=Homo sapiens OX=9606 GN=RPS5 PE=1 SV=4;tr|M0R0F0|M0R0F0_HUMAN 40S ribosomal protein S5 (Fragment) OS=Homo sapiens OX=9606 GN=RPS5 PE=1 SV=1;tr|M0R0R2|M0R0R2_HUMAN 40S ribosomal protein S5 OS=Homo sapiens OX=9	4	6	6	6	204	204;200;225;134	By MS/MS	22.5	577970000	5831;8847;9294;9987;11241;12916	True;True;True;True;True;True	5862;8899;9348;10050;11310;12992	8532;12871;13474;14388;16123;18612	8474;12759;13358;14293;16015;18462	8474;12759;13358;14293;16015;18462			-1;-1;-1;-1
14.4222	14.4417	15.0017	13.9514	13.5748	13.6637	+	C28_Control	1	1	1	2.6	2.6	2.6	56.806	0	12.657	2993900	1	1.80268	-0.891905	-4.02864	P30419;K7EN42;B7Z8J4	P30419;K7EN42;B7Z8J4	Glycylpeptide N-tetradecanoyltransferase 1	NMT1	516	1;1;1	1;1;1	1;1;1	sp|P30419|NMT1_HUMAN Glycylpeptide N-tetradecanoyltransferase 1 OS=Homo sapiens OX=9606 GN=NMT1 PE=1 SV=2;tr|K7EN42|K7EN42_HUMAN Glycylpeptide N-tetradecanoyltransferase 1 (Fragment) OS=Homo sapiens OX=9606 GN=NMT1 PE=1 SV=1;tr|B7Z8J4|B7Z8J4_HUMAN Glycylpe	3	1	1	1	496	496;88;137	By MS/MS	2.6	2993900	5766	TRUE	5797	8432	8381	8381			-1;-1;-1
23.7283	23.5867	23.8419	23.253	23.0263	23.3701	+	C28_Control	20	19	16	35.3	32.8	28.6	70.897	0	173.58	6137100000	35	1.79918	-0.502515	-4.0189	P11142;E9PKE3;E9PNE6;E9PN89;A8K7Q2;E9PLF4;E9PQQ4;E9PQK7;E9PK54;P54652;E9PPY6;E9PI65;E9PS65;E9PN25;E9PM13	P11142;E9PKE3;E9PNE6;E9PN89;A8K7Q2	Heat shock cognate 71 kDa protein	HSPA8	1470	20;19;15;11;11;9;8;8;8;6;6;6;6;5;5	19;18;15;10;11;8;8;8;8;5;6;5;6;5;5	16;15;12;10;9;7;7;7;7;3;5;4;4;4;3	sp|P11142|HSP7C_HUMAN Heat shock cognate 71 kDa protein OS=Homo sapiens OX=9606 GN=HSPA8 PE=1 SV=1;tr|E9PKE3|E9PKE3_HUMAN Heat shock cognate 71 kDa protein OS=Homo sapiens OX=9606 GN=HSPA8 PE=1 SV=1;tr|E9PNE6|E9PNE6_HUMAN Heat shock cognate 71 kDa protein	15	20	19	16	646	646;627;500;312;410;187;171;178;183;639;137;168;223;132;150	By MS/MS	35.3	6137100000	1332;1561;1801;3054;3359;4376;4399;5904;6600;6892;8571;8866;9097;9112;9769;9931;10384;10791;11572;11650	True;True;True;True;True;True;True;True;False;True;True;True;True;True;True;True;True;True;True;True	1329;1558;1799;3063;3369;4398;4421;5936;6635;6936;8625;8918;9151;9166;9824;9825;9991;10447;10857;11642;11722	1932;2319;2320;2680;2681;2682;4505;4506;4917;6365;6395;6396;8644;9702;9703;9704;9705;9706;9707;10155;10156;10157;10158;12491;12492;12896;13233;13251;13252;14087;14088;14089;14090;14091;14092;14093;14311;14312;14937;14938;14939;14940;15517;16599;16600;16601;16745	1922;2290;2291;2626;2627;4469;4470;4895;6342;6370;6371;8589;9633;9634;9635;9636;9637;9638;10078;12389;12390;12784;13117;13134;13135;13985;13986;13987;13988;13989;13990;13991;14211;14830;14831;14832;15399;16482;16483;16484;16624	1922;2290;2627;4469;4895;6342;6371;8589;9634;10078;12390;12784;13117;13135;13989;14211;14831;15399;16482;16624	92	87	-1;-1;-1;-1;-1;-1;-1;-1;-1;-1;-1;-1;-1;-1;-1
19.1752	19.1283	19.0118	18.9227	18.7699	18.7565	+	C28_Control	18	18	18	2.9	2.9	2.9	796.43	0	110.2	88823000	18	1.79391	-0.28878	-4.00428	Q8WXH0;G3V5X4;A0A0A0MRE3;A0A0C4DGK3;A0A669KBG2;G3V4T3;G3V3D4;A0A669KB61;G3V5N1;A0A669KBH2	Q8WXH0;G3V5X4;A0A0A0MRE3	Nesprin-2	SYNE2	122	18;18;18;7;3;3;2;2;1;1	18;18;18;7;3;3;2;2;1;1	18;18;18;7;3;3;2;2;1;1	sp|Q8WXH0|SYNE2_HUMAN Nesprin-2 OS=Homo sapiens OX=9606 GN=SYNE2 PE=1 SV=3;tr|G3V5X4|G3V5X4_HUMAN Nesprin-2 OS=Homo sapiens OX=9606 GN=SYNE2 PE=1 SV=1;tr|A0A0A0MRE3|A0A0A0MRE3_HUMAN Nesprin-2 OS=Homo sapiens OX=9606 GN=SYNE2 PE=1 SV=1	10	18	18	18	6885	6885;6818;6824;3541;1089;1127;607;945;214;639	By MS/MS	2.9	88823000	1002;1758;2313;2846;3939;6279;7533;7539;7580;7895;8250;8290;8360;8587;8651;8928;8979;11405	True;True;True;True;True;True;True;True;True;True;True;True;True;True;True;True;True;True	997;1756;2316;2855;3954;6313;7581;7587;7628;7946;8301;8341;8411;8640;8706;8981;9032;11475	1410;2622;3434;4229;5714;9262;11003;11010;11070;11526;12009;12063;12160;12512;12598;12988;13068;16363	1391;2571;3385;4183;5703;9198;10924;10931;10988;11438;11915;11972;12070;12409;12495;12874;12952;16248	1391;2571;3385;4183;5703;9198;10924;10931;10988;11438;11915;11972;12070;12409;12495;12874;12952;16248			-1;-1;-1;-1;-1;-1;-1;-1;-1;-1
19.2312	19.1559	19.3026	19.0044	18.8455	19.0125	+	C28_Control	2	2	2	13.8	13.8	13.8	17.752	0	24.643	132370000	4	1.7929	-0.275775	-4.0015	P47914;A0A3B3ITT5	P47914;A0A3B3ITT5	60S ribosomal protein L29	RPL29	340	2;2	2;2	2;2	sp|P47914|RL29_HUMAN 60S ribosomal protein L29 OS=Homo sapiens OX=9606 GN=RPL29 PE=1 SV=2;tr|A0A3B3ITT5|A0A3B3ITT5_HUMAN 60S ribosomal protein L29 OS=Homo sapiens OX=9606 GN=RPL29 PE=1 SV=1	2	2	2	2	159	159;167	By MS/MS	13.8	132370000	1198;10065	True;True	1194;10129	1712;1713;1714;1715;14490	1694;1695;1696;14397	1694;14397			-1;-1
16.9749	16.7312	16.8516	17.5588	17.1863	17.355	+	C28_Control	2	2	2	11.1	11.1	11.1	26.457	0	14.087	21335000	2	1.79127	0.51414	3.99697	Q9BRQ6;J3QTB2;J3QTA6;H0Y922	Q9BRQ6;J3QTB2;J3QTA6;H0Y922	MICOS complex subunit MIC25	CHCHD6	1069	2;2;2;1	2;2;2;1	2;2;2;1	sp|Q9BRQ6|MIC25_HUMAN MICOS complex subunit MIC25 OS=Homo sapiens OX=9606 GN=CHCHD6 PE=1 SV=1;tr|J3QTB2|J3QTB2_HUMAN MICOS complex subunit MIC25 OS=Homo sapiens OX=9606 GN=CHCHD6 PE=1 SV=1;tr|J3QTA6|J3QTA6_HUMAN MICOS complex subunit MIC25 OS=Homo sapiens	4	2	2	2	235	235;140;256;166	By MS/MS	11.1	21335000	1402;12427	True;True	1399;12502	2052;17915	2036;17765	2036;17765			-1;-1;-1;-1
19.3651	18.9909	19.2278	19.575	19.6981	19.7187	+	C28_Control	6	6	5	29.1	29.1	26	25.943	0	37.249	292730000	7	1.78278	0.469353	3.97354	Q7Z7H5;F8W7F7	Q7Z7H5;F8W7F7	Transmembrane emp24 domain-containing protein 4	TMED4	2239	6;5	6;5	5;4	sp|Q7Z7H5|TMED4_HUMAN Transmembrane emp24 domain-containing protein 4 OS=Homo sapiens OX=9606 GN=TMED4 PE=1 SV=1;tr|F8W7F7|F8W7F7_HUMAN Transmembrane emp24 domain-containing protein 4 OS=Homo sapiens OX=9606 GN=TMED4 PE=1 SV=1	2	6	6	5	227	227;178	By MS/MS	29.1	292730000	656;4205;8410;8591;9467;9661	True;True;True;True;True;True	649;4226;8461;8644;9522;9716	911;6110;12240;12517;13704;13705;13953	902;6104;12146;12415;13596;13597;13847	902;6104;12146;12415;13597;13847			-1;-1
17.5081	17.7286	17.8735	17.2564	17.1092	17.3018	+	C28_Control	3	3	3	12.4	12.4	12.4	31.821	0	21.657	42295000	4	1.78176	-0.480921	-3.97073	Q15024	Q15024	Exosome complex component RRP42	EXOSC7	2035	3	3	3	sp|Q15024|EXOS7_HUMAN Exosome complex component RRP42 OS=Homo sapiens OX=9606 GN=EXOSC7 PE=1 SV=3	1	3	3	3	291	291	By MS/MS	12.4	42295000	5120;12156;12651	True;True;True	5146;12230;12727	7476;7477;17523;18248	7451;7452;17391;18088	7451;17391;18088			-1
17.593	17.3476	17.2861	18.1404	17.9115	17.8027	+	C28_Control	3	3	1	8.2	8.2	2	56.369	0	20.079	39143000	4	1.78084	0.542586	3.96819	Q13557;E9PF82;E9PBG7;D6R938;Q13554;A0A5F9ZH50;D6RFJ0;A0A5F9ZHR5;A0A5F9ZH21;A0A5F9ZHM9;A0A5K1VW76;A0A5F9ZHY2;H7BXS4;A0A5F9ZH90;Q9UQM7;H0Y9C2;E7EQE4;E9PBE8	Q13557;E9PF82;E9PBG7;D6R938;Q13554;A0A5F9ZH50;D6RFJ0;A0A5F9ZHR5;A0A5F9ZH21;A0A5F9ZHM9;A0A5K1VW76;A0A5F9ZHY2;H7BXS4;A0A5F9ZH90;Q9UQM7	Calcium/calmodulin-dependent protein kinase type II subunit delta;Calcium/calmodulin-dependent protein kinase type II subunit beta;Calcium/calmodulin-dependent protein kinase type II subunit alpha	CAMK2D;CAMK2B;CAMK2A	626	3;3;3;3;2;2;2;2;2;2;2;2;2;2;2;1;1;1	3;3;3;3;2;2;2;2;2;2;2;2;2;2;2;1;1;1	1;1;1;1;0;0;0;0;0;0;0;0;0;0;0;0;0;0	sp|Q13557|KCC2D_HUMAN Calcium/calmodulin-dependent protein kinase type II subunit delta OS=Homo sapiens OX=9606 GN=CAMK2D PE=1 SV=3;tr|E9PF82|E9PF82_HUMAN Calcium/calmodulin-dependent protein kinase OS=Homo sapiens OX=9606 GN=CAMK2D PE=1 SV=1;tr|E9PBG7|E9P	18	3	3	1	499	499;533;512;498;666;559;548;489;478;467;421;362;362;287;478;194;173;168	By MS/MS	8.2	39143000	561;2220;6771	True;True;True	554;2222;6815	769;3285;9983	764;765;3244;9911	765;3244;9911			-1;-1;-1;-1;-1;-1;-1;-1;-1;-1;-1;-1;-1;-1;-1;-1;-1;-1
17.2861	17.2926	17.2218	17.4538	17.4757	17.6477	+	C28_Control	2	2	2	4.3	4.3	4.3	53.801	0	14.317	50335000	2	1.77871	0.258875	3.96233	P49189	P49189	4-trimethylaminobutyraldehyde dehydrogenase	ALDH9A1	1698	2	2	2	sp|P49189|AL9A1_HUMAN 4-trimethylaminobutyraldehyde dehydrogenase OS=Homo sapiens OX=9606 GN=ALDH9A1 PE=1 SV=3	1	2	2	2	494	494	By MS/MS	4.3	50335000	4235;11915	True;True	4256;11987	6149;17150	6141;17027	6141;17027			-1
19.5373	19.6545	19.5038	19.7302	19.7545	19.7801	+	C28_Control	3	3	3	31.3	31.3	31.3	17.162	0	38.638	471450000	5	1.77804	0.189742	3.96047	Q9BX68	Q9BX68	Histidine triad nucleotide-binding protein 2, mitochondrial	HINT2	2564	3	3	3	sp|Q9BX68|HINT2_HUMAN Histidine triad nucleotide-binding protein 2, mitochondrial OS=Homo sapiens OX=9606 GN=HINT2 PE=1 SV=1	1	3	3	3	163	163	By MS/MS	31.3	471450000	1293;2591;6857	True;True;True	1290;2597;6901	1873;1874;3851;10108	1865;1866;3803;10032;10033	1865;3803;10033			-1
16.9076	17.1583	17.1027	16.7707	16.4879	16.5342	+	C28_Control	3	3	3	4.7	4.7	4.7	80.642	0	17.704	61503000	3	1.77605	-0.458604	-3.955	Q96AQ6	Q96AQ6	Pre-B-cell leukemia transcription factor-interacting protein 1	PBXIP1	2423	3	3	3	sp|Q96AQ6|PBIP1_HUMAN Pre-B-cell leukemia transcription factor-interacting protein 1 OS=Homo sapiens OX=9606 GN=PBXIP1 PE=1 SV=1	1	3	3	3	731	731	By MS/MS	4.7	61503000	3884;4869;5382	True;True;True	3899;4891;5412	5640;7080;7868	5630;7046;7835	5630;7046;7835			-1
18.9609	18.6136	18.6912	19.449	19.2298	19.177	+	C28_Control	4	4	4	14.7	14.7	14.7	38.298	0	44.974	475460000	7	1.77395	0.530017	3.94925	Q9Y394;H0YJ66;H0YJE4;H0YJR8	Q9Y394;H0YJ66;H0YJE4	Dehydrogenase/reductase SDR family member 7	DHRS7	2835	4;3;2;1	4;3;2;1	4;3;2;1	sp|Q9Y394|DHRS7_HUMAN Dehydrogenase/reductase SDR family member 7 OS=Homo sapiens OX=9606 GN=DHRS7 PE=1 SV=1;tr|H0YJ66|H0YJ66_HUMAN Dehydrogenase/reductase SDR family member 7 (Fragment) OS=Homo sapiens OX=9606 GN=DHRS7 PE=1 SV=1;tr|H0YJE4|H0YJE4_HUMAN Deh	4	4	4	4	339	339;399;160;212	By MS/MS	14.7	475460000	1670;2090;8019;10436	True;True;True;True	1668;2091;8070;10498	2487;3100;3101;3102;11692;15008	2445;3058;3059;3060;3061;11604;14897	2445;3058;11604;14897			-1;-1;-1;-1
22.0584	22.0026	21.8225	21.5961	21.2828	21.1043	+	C28_Control	38	33	33	26.5	20.5	20.5	555.65	0	304.82	1265900000	38	1.77368	-0.633415	-3.94851	P58107;A0A075B730	P58107;A0A075B730	Epiplakin	EPPK1	6	38;38	33;33	33;33	sp|P58107|EPIPL_HUMAN Epiplakin OS=Homo sapiens OX=9606 GN=EPPK1 PE=1 SV=3;tr|A0A075B730|A0A075B730_HUMAN Epiplakin OS=Homo sapiens OX=9606 GN=EPPK1 PE=1 SV=2	2	38	33	33	5088	5088;5063	By MS/MS	26.5	1265900000	20;409;1069;1404;1556;1684;1708;2129;2585;3091;3604;3687;4163;5044;5252;5436;5695;5752;6038;6089;6124;6628;7085;7315;7364;7876;7877;8268;8329;8339;8419;9642;9678;10000;10616;11363;11402;12134	True;True;True;True;True;True;True;True;True;True;True;True;True;False;True;True;True;True;True;False;True;True;True;True;True;False;False;True;True;True;True;True;True;True;True;True;True;False	20;406;1065;1401;1553;1682;1706;2130;2591;3100;3618;3702;4181;5067;5282;5466;5726;5783;6070;6121;6156;6664;7131;7362;7411;7926;7927;8319;8380;8390;8470;9697;9733;10063;10680;11432;11472;12207	26;560;1508;2054;2055;2314;2505;2546;3151;3152;3845;4554;4555;5267;5388;6031;7363;7673;7947;8331;8414;8415;8861;8862;8947;9013;9747;10411;10698;10764;11493;11494;11495;11496;12028;12117;12118;12132;12251;13933;13975;14407;15279;16304;16358;17489	27;568;1488;2038;2039;2284;2463;2497;3109;3110;3797;4519;4520;5245;5370;6025;7332;7653;7913;8282;8362;8363;8793;8878;8879;8944;9677;10335;10630;10694;11404;11405;11406;11407;11936;12026;12027;12041;12157;13826;13868;14309;15164;16188;16243;17360	27;568;1488;2039;2284;2463;2497;3109;3797;4520;5245;5370;6025;7332;7653;7913;8282;8363;8793;8878;8944;9677;10335;10630;10694;11405;11407;11936;12026;12041;12157;13826;13868;14309;15164;16188;16243;17360			-1;-1
17.6186	17.9324	17.6581	17.3589	17.3518	17.2312	+	C28_Control	2	2	2	18	18	18	11.438	0	13.245	47370000	2	1.77288	-0.422412	-3.94631	Q9BV40;B8ZZT4;C9JXZ5	Q9BV40;B8ZZT4;C9JXZ5	Vesicle-associated membrane protein 8	VAMP8	530	2;2;1	2;2;1	2;2;1	sp|Q9BV40|VAMP8_HUMAN Vesicle-associated membrane protein 8 OS=Homo sapiens OX=9606 GN=VAMP8 PE=1 SV=1;tr|B8ZZT4|B8ZZT4_HUMAN Vesicle-associated membrane protein 8 OS=Homo sapiens OX=9606 GN=VAMP8 PE=1 SV=1;tr|C9JXZ5|C9JXZ5_HUMAN Vesicle-associated membran	3	2	2	2	100	100;99;74	By MS/MS	18	47370000	4988;9019	True;True	5010;9072	7266;13118	7235;13001	7235;13001			-1;-1;-1
21.1981	21.2828	21.1542	20.9863	21.0801	21.0131	+	C28_Control	6	5	5	28.3	22.7	22.7	21.892	0	30.42	496000000	7	1.77258	-0.185172	-3.94548	P32119;A6NIW5	P32119;A6NIW5	Peroxiredoxin-2	PRDX2	1621	6;4	5;4	5;4	sp|P32119|PRDX2_HUMAN Peroxiredoxin-2 OS=Homo sapiens OX=9606 GN=PRDX2 PE=1 SV=5;tr|A6NIW5|A6NIW5_HUMAN Peroxiredoxin 2, isoform CRA_a OS=Homo sapiens OX=9606 GN=PRDX2 PE=1 SV=2	2	6	5	5	198	198;136	By MS/MS	28.3	496000000	1481;3257;5401;8259;9426;9896	True;True;True;True;False;True	1478;3266;5431;8310;9481;9954	2179;2180;2181;2182;2183;2184;4772;7898;12019;13642;13643;13644;14265	2157;2158;2159;4735;7862;11925;13530;13531;14162	2157;4735;7862;11925;13530;14162			-1;-1
15.0135	15.7882	15.2842	14.5426	14.3692	14.4247	+	C28_Control	1	1	1	1.4	1.4	1.4	76.715	0.0047136	6.1106	2251500	1	1.77001	-0.916449	-3.93843	P49915	P49915	GMP synthase [glutamine-hydrolyzing]	GMPS	1715	1	1	1	sp|P49915|GUAA_HUMAN GMP synthase [glutamine-hydrolyzing] OS=Homo sapiens OX=9606 GN=GMPS PE=1 SV=1	1	1	1	1	693	693	By MS/MS	1.4	2251500	12636	TRUE	12712	18231	18072	18072			-1
15.8194	16.5061	16.5171	15.4601	15.0999	15.2977	+	C28_Control	1	1	1	3	3	3	59.582	0	13.426	0	1	1.76689	-0.995006	-3.9299	Q6UX71	Q6UX71	Plexin domain-containing protein 2	PLXDC2	2203	1	1	1	sp|Q6UX71|PXDC2_HUMAN Plexin domain-containing protein 2 OS=Homo sapiens OX=9606 GN=PLXDC2 PE=1 SV=1	1	1	1	1	529	529	By MS/MS	3	0	5778	TRUE	5809	8447	8396	8396			-1
22.2578	22.2741	22.2419	22.1005	21.9146	21.8404	+	C28_Control	49	49	49	26.7	26.7	26.7	274.61	0	323.31	1699800000	58	1.76611	-0.306101	-3.92777	Q01082;A0A087WUZ3;F8W6C1	Q01082;A0A087WUZ3	Spectrin beta chain, non-erythrocytic 1	SPTBN1	1895	49;48;8	49;48;8	49;48;8	sp|Q01082|SPTB2_HUMAN Spectrin beta chain, non-erythrocytic 1 OS=Homo sapiens OX=9606 GN=SPTBN1 PE=1 SV=2;tr|A0A087WUZ3|A0A087WUZ3_HUMAN Spectrin beta chain OS=Homo sapiens OX=9606 GN=SPTBN1 PE=1 SV=1	3	49	49	49	2364	2364;2366;690	By MS/MS	26.7	1699800000	499;1024;1851;1917;2160;2294;2438;2563;2609;2680;3288;3376;3396;3400;3432;3532;3952;4171;4277;4411;6162;6268;6338;6730;6956;7101;7222;7519;7600;7793;7863;7904;7961;8031;8123;8506;8515;8762;8879;9758;10414;10803;11146;11492;12067;12150;12247;12419;12701	True;True;True;True;True;True;True;True;True;True;True;True;True;True;True;True;True;True;True;True;True;True;True;True;True;True;True;True;True;True;True;True;True;True;True;True;True;True;True;True;True;True;True;True;True;True;True;True;True	491;1019;1850;1917;2161;2296;2444;2569;2616;2687;3297;3386;3407;3411;3443;3545;3967;4190;4298;4433;6194;6302;6372;6770;7000;7147;7269;7567;7648;7843;7913;7955;8012;8082;8174;8559;8568;8813;8932;9813;10475;10869;11214;11562;12139;12224;12322;12494;12777	674;1446;1447;2748;2862;3194;3395;3622;3817;3888;3889;3988;3989;4819;4946;4972;4976;4977;5019;5164;5732;5733;6053;6054;6211;6411;9075;9249;9340;9908;10253;10428;10579;10580;10986;11095;11377;11475;11537;11622;11707;11843;12388;12408;12739;12913;12914;14073;14977;14978;15530;15988;16493;17389;17514;17515;17663;17905;18307	677;1426;1427;2695;2818;3155;3347;3578;3769;3841;3842;3941;3942;4790;4923;4951;4955;4995;5146;5721;5722;6049;6050;6197;6388;9010;9184;9283;9832;10167;10351;10509;10510;10905;11014;11288;11388;11449;11534;11618;11750;12289;12310;12636;12801;12802;13972;14869;14870;15412;15878;16377;17270;17384;17385;17518;17755;18153	677;1427;2695;2818;3155;3347;3578;3769;3841;3941;4790;4923;4951;4955;4995;5146;5721;6049;6197;6388;9010;9184;9283;9832;10167;10351;10509;10905;11014;11288;11388;11449;11534;11618;11750;12289;12310;12636;12802;13972;14869;15412;15878;16377;17270;17384;17518;17755;18153			-1;-1;-1
16.8204	17.8049	17.2072	16.2047	16.172	16.0199	+	C28_Control	1	1	1	3.2	3.2	3.2	61.68	0.0013187	9.1465	12714000	1	1.76423	-1.14531	-3.92261	P35052	P35052	Glypican-1;Secreted glypican-1	GPC1	1628	1	1	1	sp|P35052|GPC1_HUMAN Glypican-1 OS=Homo sapiens OX=9606 GN=GPC1 PE=1 SV=2	1	1	1	1	558	558	By MS/MS	3.2	12714000	5091	TRUE	5117	7438	7410	7410			-1
17.0391	16.99	17.0546	16.9113	16.7386	16.7789	+	C28_Control	2	2	2	9.3	9.3	9.3	35.719	0	15.823	28104000	3	1.76338	-0.218313	-3.92031	Q96P16;A0A0C4DGQ6;K7EP82	Q96P16;A0A0C4DGQ6;K7EP82	Regulation of nuclear pre-mRNA domain-containing protein 1A	RPRD1A	181	2;2;1	2;2;1	2;2;1	sp|Q96P16|RPR1A_HUMAN Regulation of nuclear pre-mRNA domain-containing protein 1A OS=Homo sapiens OX=9606 GN=RPRD1A PE=1 SV=1;tr|A0A0C4DGQ6|A0A0C4DGQ6_HUMAN Regulation of nuclear pre-mRNA domain-containing protein 1A OS=Homo sapiens OX=9606 GN=RPRD1A PE=1	3	2	2	2	312	312;289;123	By MS/MS	9.3	28104000	976;1929	True;True	971;1929	1376;2876;2877	1358;2832;2833	1358;2833			-1;-1;-1
17.8113	18.3307	17.868	17.4206	17.3215	17.2147	+	C28_Control	5	5	5	7.9	7.9	7.9	82.875	0	38.025	80299000	5	1.76057	-0.684404	-3.91264	Q6PJT7;G3V256;H0YJA2;G3V5I6;A0A087WTC9;G3V411;G3V473;H0YJ87;G3V240;G3V572;H0YJ51;G3V3R9;G3V3Y4;A0A3B3IT62	Q6PJT7;G3V256;H0YJA2;G3V5I6	Zinc finger CCCH domain-containing protein 14	ZC3H14	2196	5;4;4;3;2;2;1;1;1;1;1;1;1;1	5;4;4;3;2;2;1;1;1;1;1;1;1;1	5;4;4;3;2;2;1;1;1;1;1;1;1;1	sp|Q6PJT7|ZC3HE_HUMAN Zinc finger CCCH domain-containing protein 14 OS=Homo sapiens OX=9606 GN=ZC3H14 PE=1 SV=1;tr|G3V256|G3V256_HUMAN Zinc finger CCCH domain-containing protein 14 OS=Homo sapiens OX=9606 GN=ZC3H14 PE=1 SV=1;tr|H0YJA2|H0YJA2_HUMAN Zinc fin	14	5	5	5	736	736;605;651;420;148;438;72;81;94;132;151;209;215;330	By MS/MS	7.9	80299000	783;5441;9829;11075;11534	True;True;True;True;True	777;5471;9886;11143;11604	1093;7954;14173;15890;16547	1083;7919;14069;15776;16429	1083;7919;14069;15776;16429			-1;-1;-1;-1;-1;-1;-1;-1;-1;-1;-1;-1;-1;-1
19.177	19.118	19.1675	19.326	19.2992	19.2312	+	C28_Control	3	3	3	7.9	7.9	7.9	47.151	0	19.578	178830000	5	1.758	0.131294	3.90563	Q8NBX0	Q8NBX0	Saccharopine dehydrogenase-like oxidoreductase	SCCPDH	2317	3	3	3	sp|Q8NBX0|SCPDL_HUMAN Saccharopine dehydrogenase-like oxidoreductase OS=Homo sapiens OX=9606 GN=SCCPDH PE=1 SV=1	1	3	3	3	429	429	By MS/MS	7.9	178830000	599;4665;10171	True;True;True	592;4688;10235	817;818;6772;14619;14620	815;816;6739;14530;14531	815;6739;14530			-1
19.0261	18.8631	18.9798	18.7773	18.6222	18.6962	+	C28_Control	7	7	7	6.5	6.5	6.5	117.8	0	49.92	117340000	10	1.75738	-0.25775	-3.90392	P42285;H0Y8U3;H0YAC4	P42285	Superkiller viralicidic activity 2-like 2	SKIV2L2	1668	7;2;1	7;2;1	7;2;1	sp|P42285|MTREX_HUMAN Exosome RNA helicase MTR4 OS=Homo sapiens OX=9606 GN=MTREX PE=1 SV=3	3	7	7	7	1042	1042;88;72	By MS/MS	6.5	117340000	744;2599;4321;7697;9733;10497;11877	True;True;True;True;True;True;True	738;2606;4342;7747;9788;10561;11949	1042;3874;3875;6268;6269;11249;14041;15094;17101;17102	1033;3828;3829;6258;6259;11166;11167;13937;14981;16978	1033;3829;6258;11166;13937;14981;16978			-1;-1;-1
17.5388	17.018	17.4447	17.972	18.1379	17.918	+	C28_Control	1	1	1	4.9	4.9	4.9	34.208	0	69.762	165200000	2	1.75467	0.67545	3.89656	Q15287;H3BPG5;H3BV80;H3BMS0;H3BMM9;H3BTC0	Q15287;H3BPG5;H3BV80;H3BMS0;H3BMM9;H3BTC0	RNA-binding protein with serine-rich domain 1	RNPS1	949	1;1;1;1;1;1	1;1;1;1;1;1	1;1;1;1;1;1	sp|Q15287|RNPS1_HUMAN RNA-binding protein with serine-rich domain 1 OS=Homo sapiens OX=9606 GN=RNPS1 PE=1 SV=1;tr|H3BPG5|H3BPG5_HUMAN RNA-binding protein with serine-rich domain 1 OS=Homo sapiens OX=9606 GN=RNPS1 PE=1 SV=1;tr|H3BV80|H3BV80_HUMAN RNA-bindin	6	1	1	1	305	305;128;211;257;284;302	By MS/MS	4.9	165200000	6079	TRUE	6111	8933;8934	8862;8863	8863			-1;-1;-1;-1;-1;-1
20.2928	20.835	20.6142	20.0384	19.8797	19.8884	+	C28_Control	3	3	3	22.4	22.4	22.4	13.742	0	19.531	694230000	6	1.75439	-0.645217	-3.89579	P62851	P62851	40S ribosomal protein S25	RPS25	1841	3	3	3	sp|P62851|RS25_HUMAN 40S ribosomal protein S25 OS=Homo sapiens OX=9606 GN=RPS25 PE=1 SV=1	1	3	3	3	125	125	By MS/MS	22.4	694230000	128;7817;8052	True;True;True	128;7867;8103	169;170;11409;11410;11738;11739	172;173;174;11321;11649;11650	172;11321;11650			-1
20.9394	20.7347	20.8854	21.1222	21.1369	21.0631	+	C28_Control	6	6	5	35.4	35.4	29.2	23.545	0	60.518	890790000	12	1.75433	0.254224	3.89564	P61019;H7C125;Q8WUD1;E9PKL7;A0A3B3ITL1	P61019;H7C125;Q8WUD1;E9PKL7;A0A3B3ITL1	Ras-related protein Rab-2A;Ras-related protein Rab-2B	RAB2A;RAB2B	1800	6;4;3;3;3	6;4;3;3;3	5;4;2;2;2	sp|P61019|RAB2A_HUMAN Ras-related protein Rab-2A OS=Homo sapiens OX=9606 GN=RAB2A PE=1 SV=1;tr|H7C125|H7C125_HUMAN Ras-related protein Rab-2A (Fragment) OS=Homo sapiens OX=9606 GN=RAB2A PE=1 SV=1;sp|Q8WUD1|RAB2B_HUMAN Ras-related protein Rab-2B OS=Homo sap	5	6	6	5	212	212;104;216;181;208	By MS/MS	35.4	890790000	2562;3340;4676;7046;8173;11160	True;True;True;True;True;True	2568;3350;4699;7092;8224;11228	3816;4894;4895;6788;6789;10368;10369;11906;11907;16003;16004	3768;4869;4870;4871;6755;6756;10289;10290;11812;11813;15892;15893	3768;4870;6755;10289;11812;15893			-1;-1;-1;-1;-1
19.9228	19.9532	19.84	20.0204	20.0584	20.0584	+	C28_Control	5	4	4	19.2	16.1	16.1	40.45	0	37.926	372490000	8	1.75076	0.140401	3.88593	P04899	P04899	Guanine nucleotide-binding protein G(i) subunit alpha-2	GNAI2	1398	5	4	4	sp|P04899|GNAI2_HUMAN Guanine nucleotide-binding protein G(i) subunit alpha-2 OS=Homo sapiens OX=9606 GN=GNAI2 PE=1 SV=3	1	5	4	4	355	355	By MS/MS	19.2	372490000	1064;4326;6383;7937;12776	True;True;True;False;True	1060;4348;6418;7988;12852	1500;1501;6285;6286;9404;11579;11580;11581;11582;11583;18414;18415	1479;1480;6273;6274;9345;11491;11492;11493;11494;18261;18262;18263	1479;6274;9345;11494;18261			-1
20.9369	20.6399	20.9894	21.292	21.6995	21.8163	+	C28_Control	3	2	2	3.8	2.7	2.7	83.782	0.00090498	11.027	3791600000	2	1.74831	0.747152	3.87928	A0A1B0GVU9;P47897;B4DDN1;A0A0U1RR79;H7C0R3	A0A1B0GVU9;P47897;B4DDN1	Glutamine--tRNA ligase	QARS	253	3;2;2;1;1	2;1;1;1;1	2;1;1;1;1	tr|A0A1B0GVU9|A0A1B0GVU9_HUMAN Glutaminyl-tRNA synthetase (Fragment) OS=Homo sapiens OX=9606 GN=QARS1 PE=1 SV=1;sp|P47897|SYQ_HUMAN Glutamine--tRNA ligase OS=Homo sapiens OX=9606 GN=QARS1 PE=1 SV=1;tr|B4DDN1|B4DDN1_HUMAN Glutaminyl-tRNA synthetase OS=Homo	5	3	2	2	736	736;775;630;75;253	By MS/MS	3.8	3791600000	4377;5489;12082	False;True;True	4399;5519;12155	6366;8024;8025;8026;17409	6343;7990;17290	6343;7990;17290			-1;-1;-1;-1;-1
19.9033	19.6893	19.7133	20.0665	20.1426	20.0066	+	C28_Control	9	9	9	10.3	10.3	10.3	106.49	0	63.303	511890000	13	1.74643	0.303297	3.8742	P36776;K7EKE6;K7EJE8;K7ER27;K7ER56	P36776;K7EKE6;K7EJE8	Lon protease homolog, mitochondrial	LONP1	1081	9;9;8;4;1	9;9;8;4;1	9;9;8;4;1	sp|P36776|LONM_HUMAN Lon protease homolog, mitochondrial OS=Homo sapiens OX=9606 GN=LONP1 PE=1 SV=2;tr|K7EKE6|K7EKE6_HUMAN Lon protease homolog, mitochondrial OS=Homo sapiens OX=9606 GN=LONP1 PE=1 SV=1;tr|K7EJE8|K7EJE8_HUMAN Lon protease homolog, mitochond	5	9	9	9	959	959;845;829;242;210	By MS/MS	10.3	511890000	1011;1213;1214;2080;3388;4061;6326;11230;12908	True;True;True;True;True;True;True;True;True	1006;1209;1210;2081;3398;4077;6360;11298;12984	1426;1736;1737;3087;4961;4962;5871;9326;16107;16108;16109;16110;18603	1407;1719;1720;3045;4940;4941;5859;9269;15998;15999;16000;16001;18453	1407;1719;1720;3045;4941;5859;9269;15999;18453			-1;-1;-1;-1;-1
17.3018	17.0207	16.7718	17.5544	17.7595	17.6864	+	C28_Control	2	2	2	17	17	17	11.731	0	12.517	62300000	3	1.74259	0.635352	3.8638	Q9Y2R0;K7EPV0	Q9Y2R0;K7EPV0	Cytochrome c oxidase assembly factor 3 homolog, mitochondrial	COA3	1108	2;2	2;2	2;2	sp|Q9Y2R0|COA3_HUMAN Cytochrome c oxidase assembly factor 3 homolog, mitochondrial OS=Homo sapiens OX=9606 GN=COA3 PE=1 SV=1;tr|K7EPV0|K7EPV0_HUMAN Cytochrome c oxidase assembly factor 3 homolog, mitochondrial OS=Homo sapiens OX=9606 GN=COA3 PE=1 SV=1	2	2	2	2	106	106;71	By MS/MS	17	62300000	9249;9788	True;True	9303;9845	13425;14118	13307;13308;14018	13307;14018			-1;-1
18.2918	18.1562	18.0269	18.432	18.6209	18.7016	+	C28_Control	4	1	0	7.9	1.5	0	72.572	0.0019577	6.6591	89100000	2	1.74008	0.426554	3.857	Q5T9A4;A0A5K1VW56	Q5T9A4	ATPase family AAA domain-containing protein 3B	ATAD3B	2157	4;1	1;0	0;0	sp|Q5T9A4|ATD3B_HUMAN ATPase family AAA domain-containing protein 3B OS=Homo sapiens OX=9606 GN=ATAD3B PE=1 SV=1	2	4	1	0	648	648;298	By MS/MS	7.9	89100000	4304;4950;9556;11411	True;False;False;False	4325;4972;9611;11481	6246;6247;7210;7211;13813;16376	6234;6235;7177;7178;7179;13702;16261	6235;7179;13702;16261			-1;-1
21.5017	21.4386	21.4929	21.5859	21.546	21.6052	+	C28_Control	16	16	16	25.6	25.6	25.6	80.109	0	206.27	1665400000	26	1.73636	0.101327	3.84695	Q12931;I3L0K7;I3L239;I3L253	Q12931;I3L0K7	Heat shock protein 75 kDa, mitochondrial	TRAP1	1951	16;11;4;1	16;11;4;1	16;11;4;1	sp|Q12931|TRAP1_HUMAN Heat shock protein 75 kDa, mitochondrial OS=Homo sapiens OX=9606 GN=TRAP1 PE=1 SV=3;tr|I3L0K7|I3L0K7_HUMAN Heat shock protein 75 kDa, mitochondrial OS=Homo sapiens OX=9606 GN=TRAP1 PE=1 SV=1	4	16	16	16	704	704;495;215;59	By MS/MS	25.6	1665400000	512;1274;3269;3592;3607;3624;4085;6146;7809;7810;7859;8038;8233;8507;10482;12814	True;True;True;True;True;True;True;True;True;True;True;True;True;True;True;True	504;1271;3278;3606;3621;3638;4101;6178;7859;7860;7909;8089;8284;8560;10546;12890	692;693;694;695;1845;1846;4792;4793;4794;4795;5252;5273;5274;5300;5301;5918;5919;9051;11398;11399;11469;11719;11988;12389;15076;18474	694;695;696;697;1834;1835;4762;4763;4764;4765;5230;5251;5252;5278;5279;5909;5910;8984;11309;11310;11382;11629;11893;12290;14963;18323	695;1834;4762;5230;5252;5279;5909;8984;11309;11310;11382;11629;11893;12290;14963;18323			-1;-1;-1;-1
18.8193	18.8749	19.3761	18.3868	18.1807	18.3406	+	C28_Control	1	1	1	10.4	10.4	10.4	15.86	0	14.058	193930000	4	1.73323	-0.720704	-3.83853	P62910;D3YTB1;F8W727	P62910;D3YTB1;F8W727	60S ribosomal protein L32	RPL32	625	1;1;1	1;1;1	1;1;1	sp|P62910|RL32_HUMAN 60S ribosomal protein L32 OS=Homo sapiens OX=9606 GN=RPL32 PE=1 SV=2;tr|D3YTB1|D3YTB1_HUMAN 60S ribosomal protein L32 (Fragment) OS=Homo sapiens OX=9606 GN=RPL32 PE=1 SV=1;tr|F8W727|F8W727_HUMAN 60S ribosomal protein L32 OS=Homo sapien	3	1	1	1	135	135;133;153	By MS/MS	10.4	193930000	5690	TRUE	5721	8317;8318;8319;8320;8321;8322	8272;8273;8274;8275	8272			-1;-1;-1
15.0963	15.076	15.4192	14.4836	14.8064	14.6323	+	C28_Control	1	1	1	0.7	0.7	0.7	152.93	0.0019425	6.6013	6847300	1	1.73139	-0.556388	-3.83356	O75976	O75976	Carboxypeptidase D	CPD	1314	1	1	1	sp|O75976|CBPD_HUMAN Carboxypeptidase D OS=Homo sapiens OX=9606 GN=CPD PE=1 SV=2	1	1	1	1	1380	1380	By MS/MS	0.7	6847300	4028	TRUE	4043	5827	5815	5815			-1
15.5597	15.8953	15.685	16.0479	16.1619	16.1181	+	C28_Control	2	2	2	7.4	7.4	7.4	36.864	0	13.23	41784000	2	1.73026	0.395946	3.83052	Q9HBH5;C9J2C7	Q9HBH5;C9J2C7	Retinol dehydrogenase 14	RDH14;NT5C1B-RDH14	2635	2;1	2;1	2;1	sp|Q9HBH5|RDH14_HUMAN Retinol dehydrogenase 14 OS=Homo sapiens OX=9606 GN=RDH14 PE=1 SV=1;tr|C9J2C7|C9J2C7_HUMAN NT5C1B-RDH14 readthrough (Fragment) OS=Homo sapiens OX=9606 GN=NT5C1B-RDH14 PE=4 SV=2	2	2	2	2	336	336;533	By MS/MS	7.4	41784000	1056;12835	True;True	1051;12911	1487;18500	1466;18349	1466;18349			-1;-1
17.3476	17.4694	17.5497	17.086	16.6747	17.0083	+	C28_Control	2	2	2	7.8	7.8	7.8	35.08	0	12.303	17627000	3	1.72897	-0.532566	-3.82706	P60510;H3BTA2;I3L4X0;H3BV22	P60510;H3BTA2;I3L4X0;H3BV22	Serine/threonine-protein phosphatase 4 catalytic subunit;Serine/threonine-protein phosphatase	PPP4C	970	2;2;1;1	2;2;1;1	2;2;1;1	sp|P60510|PP4C_HUMAN Serine/threonine-protein phosphatase 4 catalytic subunit OS=Homo sapiens OX=9606 GN=PPP4C PE=1 SV=1;tr|H3BTA2|H3BTA2_HUMAN Serine/threonine-protein phosphatase (Fragment) OS=Homo sapiens OX=9606 GN=PPP4C PE=1 SV=1;tr|I3L4X0|I3L4X0_HUMA	4	2	2	2	307	307;267;120;203	By MS/MS	7.8	17627000	1936;3419	True;True	1936;3430	2887;4998	2843;4975;4976	2843;4975			-1;-1;-1;-1
14.5391	14.8783	14.6779	14.3667	14.2733	14.2061	+	C28_Control	1	1	1	8.4	8.4	8.4	19.204	0.0016149	6.9959	10791000	2	1.72766	-0.416408	-3.82352	Q5SXM8;Q5SXM7	Q5SXM8;Q5SXM7	DNL-type zinc finger protein	DNLZ	2141	1;1	1;1	1;1	sp|Q5SXM8|DNLZ_HUMAN DNL-type zinc finger protein OS=Homo sapiens OX=9606 GN=DNLZ PE=1 SV=1;tr|Q5SXM7|Q5SXM7_HUMAN DNL-type zinc finger protein OS=Homo sapiens OX=9606 GN=DNLZ PE=1 SV=1	2	1	1	1	178	178;117	By MS/MS	8.4	10791000	10915	TRUE	10981	15679;15680	15560;15561	15560			-1;-1
22.2319	22.0161	22.1163	22.351	22.351	22.3996	+	C28_Control	12	12	7	59.5	59.5	35.1	22.677	0	98.734	4406200000	22	1.72524	0.245794	3.81704	P62820;E7END7;H0YMN7;A0A2R8YDI9;H0YLJ8;H0YL94	P62820;E7END7	Ras-related protein Rab-1A	RAB1A	1838	12;11;2;1;1;1	12;11;2;1;1;1	7;7;0;0;0;0	sp|P62820|RAB1A_HUMAN Ras-related protein Rab-1A OS=Homo sapiens OX=9606 GN=RAB1A PE=1 SV=3;tr|E7END7|E7END7_HUMAN Ras-related protein Rab-1A OS=Homo sapiens OX=9606 GN=RAB1A PE=1 SV=1	6	12	12	7	205	205;173;92;44;47;48	By MS/MS	59.5	4406200000	3158;4740;7288;7935;8699;8910;9914;10889;11313;11342;12557;12766	True;True;True;True;True;True;True;True;True;True;True;True	3167;4763;7335;7986;8752;8963;9974;10955;11382;11411;12633;12842	4641;4642;6875;6876;10664;11573;11574;11575;11576;12653;12654;12955;14290;15645;16230;16277;18104;18399;18400;18401	4608;4609;6844;6845;6846;6847;6848;10596;11486;11487;11488;12550;12551;12841;14188;15527;16117;16163;17949;18245;18246;18247	4608;6844;10596;11487;12550;12841;14188;15527;16117;16163;17949;18245			-1;-1;-1;-1;-1;-1
19.023	18.7211	19.1559	19.4004	19.5038	19.5885	+	C28_Control	5	5	5	24.4	24.4	24.4	22.761	0	33.775	690090000	7	1.7194	0.53093	3.80137	Q15363;F5GX39;E7EQ72	Q15363;F5GX39;E7EQ72	Transmembrane emp24 domain-containing protein 2	TMED2	2052	5;4;3	5;4;3	5;4;3	sp|Q15363|TMED2_HUMAN Transmembrane emp24 domain-containing protein 2 OS=Homo sapiens OX=9606 GN=TMED2 PE=1 SV=1;tr|F5GX39|F5GX39_HUMAN Transmembrane emp24 domain-containing protein 2 OS=Homo sapiens OX=9606 GN=TMED2 PE=1 SV=1;tr|E7EQ72|E7EQ72_HUMAN Transm	3	5	5	5	201	201;116;166	By MS/MS	24.4	690090000	767;5672;6154;8838;13013	True;True;True;True;True	761;5703;6186;8889;13091	1073;1074;8289;8290;8291;9061;12856;18760	1062;1063;8243;8244;8996;12745;18612	1063;8244;8996;12745;18612			-1;-1;-1
17.557	17.2381	17.5208	17.7975	17.8527	17.9941	+	C28_Control	3	3	3	9.4	9.4	9.4	44.141	0	45.858	52677000	4	1.71863	0.442813	3.79932	Q12824;A0A0G2JSE9;C9JTA6;G5E975;A0A0U1RQQ2;A0A0U1RRB8;B5MCL5;A0A2R8YEE8;A0A2R8Y5N5;A0A0G2JRV3	Q12824;A0A0G2JSE9;C9JTA6;G5E975;A0A0U1RQQ2;A0A0U1RRB8;B5MCL5;A0A2R8YEE8;A0A2R8Y5N5;A0A0G2JRV3	SWI/SNF-related matrix-associated actin-dependent regulator of chromatin subfamily B member 1	SMARCB1	217	3;3;3;3;2;2;2;2;2;2	3;3;3;3;2;2;2;2;2;2	3;3;3;3;2;2;2;2;2;2	sp|Q12824|SNF5_HUMAN SWI/SNF-related matrix-associated actin-dependent regulator of chromatin subfamily B member 1 OS=Homo sapiens OX=9606 GN=SMARCB1 PE=1 SV=2;tr|A0A0G2JSE9|A0A0G2JSE9_HUMAN SWI/SNF-related matrix-associated actin-dependent regulator of ch	10	3	3	3	385	385;227;248;394;81;90;147;216;271;339	By MS/MS	9.4	52677000	1360;1700;7465	True;True;True	1357;1698;7512	1977;1978;2536;10900	1963;1964;2488;10828	1964;2488;10828			-1;-1;-1;-1;-1;-1;-1;-1;-1;-1
18.4846	18.694	18.6841	18.1666	17.7812	18.2	+	C28_Control	3	3	3	18.9	18.9	18.9	16.368	0	19.357	79004000	3	1.71669	-0.571662	-3.79412	O60869	O60869	Endothelial differentiation-related factor 1	EDF1	1269	3	3	3	sp|O60869|EDF1_HUMAN Endothelial differentiation-related factor 1 OS=Homo sapiens OX=9606 GN=EDF1 PE=1 SV=1	1	3	3	3	148	148	By MS/MS	18.9	79004000	776;7095;9789	True;True;True	770;7141;9846	1085;10421;14119	1074;10345;14019	1074;10345;14019			-1
18.1265	18.1622	18.2706	18.383	18.3284	18.4056	+	C28_Control	7	7	7	4.4	4.4	4.4	214.82	0	42.752	144030000	7	1.71643	0.185895	3.79343	A3KMH1	A3KMH1	von Willebrand factor A domain-containing protein 8	VWA8	419	7	7	7	sp|A3KMH1|VWA8_HUMAN von Willebrand factor A domain-containing protein 8 OS=Homo sapiens OX=9606 GN=VWA8 PE=1 SV=2	1	7	7	7	1905	1905	By MS/MS	4.4	144030000	1768;2008;2582;2684;3415;8477;12335	True;True;True;True;True;True;True	1766;2008;2588;2691;3426;8529;12410	2633;2634;2990;3841;3993;4994;12337;17785	2583;2942;3793;3946;4971;12243;17636	2583;2942;3793;3946;4971;12243;17636			-1
14.5485	14.0807	14.1806	14.9081	14.7411	15.0188	+	C28_Control	1	1	1	4.3	4.3	4.3	39.724	0.0012542	7.291	9512200	1	1.71419	0.619415	3.78745	P11766	P11766	Alcohol dehydrogenase class-3	ADH5	1481	1	1	1	sp|P11766|ADHX_HUMAN Alcohol dehydrogenase class-3 OS=Homo sapiens OX=9606 GN=ADH5 PE=1 SV=4	1	1	1	1	374	374	By MS/MS	4.3	9512200	11780	TRUE	11853	16940	16820	16820			-1
19.8322	19.5772	19.7765	19.1921	19.098	19.4403	+	C28_Control	8	8	8	23.3	23.3	23.3	44.965	0	53.829	347500000	11	1.71402	-0.485145	-3.78699	Q8NC51	Q8NC51	Plasminogen activator inhibitor 1 RNA-binding protein	SERBP1	2318	8	8	8	sp|Q8NC51|PAIRB_HUMAN Plasminogen activator inhibitor 1 RNA-binding protein OS=Homo sapiens OX=9606 GN=SERBP1 PE=1 SV=2	1	8	8	8	408	408	By MS/MS	23.3	347500000	1907;2814;3146;3761;7203;9943;10141;10848	True;True;True;True;True;True;True;True	1907;2823;3155;3776;7250;10004;10205;10914	2847;4181;4182;4183;4627;5488;10556;14329;14330;14577;15588	2802;4133;4134;4135;4592;5471;10486;14229;14230;14488;15472	2802;4133;4592;5471;10486;14229;14488;15472			-1
18.5989	18.068	18.4634	18.9353	19.0889	18.985	+	C28_Control	3	3	3	9.1	9.1	9.1	40.329	0	24.109	154490000	4	1.7125	0.626301	3.78294	P61421;J3QL14;R4GN72;F5GYQ1	P61421;J3QL14;R4GN72;F5GYQ1	V-type proton ATPase subunit d 1	ATP6V0D1	798	3;3;3;3	3;3;3;3	3;3;3;3	sp|P61421|VA0D1_HUMAN V-type proton ATPase subunit d 1 OS=Homo sapiens OX=9606 GN=ATP6V0D1 PE=1 SV=1;tr|J3QL14|J3QL14_HUMAN V-type proton ATPase subunit d 1 (Fragment) OS=Homo sapiens OX=9606 GN=ATP6V0D1 PE=1 SV=1;tr|R4GN72|R4GN72_HUMAN V-type proton ATPas	4	3	3	3	351	351;232;274;392	By MS/MS	9.1	154490000	254;7905;8560	True;True;True	252;7956;8614	346;11538;11539;12479	351;11450;11451;12377	351;11450;12377			-1;-1;-1;-1
19.585	19.3135	19.2881	19.7215	19.8435	19.9692	+	C28_Control	7	7	7	3.6	3.6	3.6	227.92	0	42.396	135140000	7	1.71063	0.449214	3.77794	Q92621;U3KPX2;U3KQ97	Q92621	Nuclear pore complex protein Nup205	NUP205	2392	7;2;1	7;2;1	7;2;1	sp|Q92621|NU205_HUMAN Nuclear pore complex protein Nup205 OS=Homo sapiens OX=9606 GN=NUP205 PE=1 SV=3	3	7	7	7	2012	2012;273;184	By MS/MS	3.6	135140000	2262;3011;4567;6802;7537;8340;10006	True;True;True;True;True;True;True	2264;3020;4590;6846;7585;8391;10069	3350;4442;6648;10025;11008;12133;14414	3302;4401;6616;9955;10929;12042;14316	3302;4401;6616;9955;10929;12042;14316			-1;-1;-1
20.1779	20.1426	20.1654	20.2562	20.2354	20.3264	+	C28_Control	13	13	13	18.2	18.2	18.2	89.834	0	98.961	469910000	15	1.70629	0.110722	3.7664	Q96GQ7;B7Z6D5;A0A087WYH5;A0A087X059	Q96GQ7;B7Z6D5	Probable ATP-dependent RNA helicase DDX27	DDX27	513	13;13;3;2	13;13;3;2	13;13;3;2	sp|Q96GQ7|DDX27_HUMAN Probable ATP-dependent RNA helicase DDX27 OS=Homo sapiens OX=9606 GN=DDX27 PE=1 SV=2;tr|B7Z6D5|B7Z6D5_HUMAN RNA helicase OS=Homo sapiens OX=9606 GN=DDX27 PE=1 SV=1	4	13	13	13	796	796;765;169;275	By MS/MS	18.2	469910000	206;790;978;1077;3241;3321;6690;7084;8738;10144;10780;11022;11261	True;True;True;True;True;True;True;True;True;True;True;True;True	204;784;973;1073;3250;3331;6726;7130;8790;10208;10846;11090;11330	278;1102;1103;1379;1521;4753;4869;9837;10410;12710;14580;14581;15503;15504;15817;16154	288;1091;1362;1502;4716;4844;9768;10334;12603;12604;14491;14492;15386;15701;16042	288;1091;1362;1502;4716;4844;9768;10334;12603;14491;15386;15701;16042			-1;-1;-1;-1
14.5768	14.7062	14.1385	15.0963	15.311	15.1074	+	C28_Control	1	1	1	1.3	1.3	1.3	88.892	0.002298	6.4401	6516900	1	1.705	0.697725	3.76297	O95479	O95479	GDH/6PGL endoplasmic bifunctional protein;Glucose 1-dehydrogenase;6-phosphogluconolactonase	H6PD	1346	1	1	1	sp|O95479|G6PE_HUMAN GDH/6PGL endoplasmic bifunctional protein OS=Homo sapiens OX=9606 GN=H6PD PE=1 SV=2	1	1	1	1	791	791	By MS/MS	1.3	6516900	11133	TRUE	11201	15971	15862	15862			-1
20.3347	20.1619	20.1039	19.9744	19.8911	19.8483	+	C28_Control	3	3	3	20.5	20.5	20.5	13.293	0	18.036	460700000	7	1.70443	-0.295575	-3.76143	P49207	P49207	60S ribosomal protein L34	RPL34	1699	3	3	3	sp|P49207|RL34_HUMAN 60S ribosomal protein L34 OS=Homo sapiens OX=9606 GN=RPL34 PE=1 SV=3	1	3	3	3	117	117	By MS/MS	20.5	460700000	516;6964;8333	True;True;True	508;7008;8384	699;700;701;702;10263;12125;12126	701;702;703;704;10178;12034;12035	703;10178;12034			-1
15.9955	15.6046	15.8545	16.2123	16.3161	16.4786	+	C28_Control	1	1	1	2.7	2.7	2.7	44.297	0.0022945	6.4316	12085000	2	1.69939	0.517501	3.74806	P16219;E9PE82	P16219;E9PE82	Short-chain specific acyl-CoA dehydrogenase, mitochondrial	ACADS	725	1;1	1;1	1;1	sp|P16219|ACADS_HUMAN Short-chain specific acyl-CoA dehydrogenase, mitochondrial OS=Homo sapiens OX=9606 GN=ACADS PE=1 SV=1;tr|E9PE82|E9PE82_HUMAN Short-chain-specific acyl-CoA dehydrogenase, mitochondrial OS=Homo sapiens OX=9606 GN=ACADS PE=1 SV=1	2	1	1	1	412	412;408	By MS/MS	2.7	12085000	3565	TRUE	3578	5207;5208	5189;5190	5190			-1;-1
19.3932	19.0154	19.3115	19.6697	19.6937	19.6534	+	C28_Control	10	10	10	6.8	6.8	6.8	208.73	0	72.906	272300000	13	1.6989	0.432208	3.74676	P51610;A6NEM2;H7C1C4	P51610;A6NEM2	Host cell factor 1;HCF N-terminal chain 1;HCF N-terminal chain 2;HCF N-terminal chain 3;HCF N-terminal chain 4;HCF N-terminal chain 5;HCF N-terminal chain 6;HCF C-terminal chain 1;HCF C-terminal chain 2;HCF C-terminal chain 3;HCF C-terminal chain 4;HCF C-terminal chain 5;HCF C-terminal chain 6	HCFC1	423	10;10;4	10;10;4	10;10;4	sp|P51610|HCFC1_HUMAN Host cell factor 1 OS=Homo sapiens OX=9606 GN=HCFC1 PE=1 SV=2;tr|A6NEM2|A6NEM2_HUMAN Host cell factor 1 OS=Homo sapiens OX=9606 GN=HCFC1 PE=1 SV=2	3	10	10	10	2035	2035;2080;611	By MS/MS	6.8	272300000	1349;2298;3800;4769;5590;6390;7229;10702;10721;12997	True;True;True;True;True;True;True;True;True;True	1346;2300;3815;4793;5621;6425;7276;10768;10787;13075	1962;1963;1964;1965;3399;5537;5538;6930;8165;9411;10592;15406;15431;15432;15433;18736	1949;1950;3351;5524;5525;6902;8127;9352;10520;15290;15313;15314;18587	1949;3351;5524;6902;8127;9352;10520;15290;15313;18587			-1;-1;-1
17.7846	17.4474	17.6186	17.2926	17.2147	17.2097	+	C28_Control	2	2	2	18.7	18.7	18.7	14.234	0	12.683	65779000	3	1.69727	-0.377898	-3.74245	E9PRG8;E9PLD3;A0A494BXY3	E9PRG8;E9PLD3;A0A494BXY3	Uncharacterized protein C11orf98	C11orf98	774	2;1;1	2;1;1	2;1;1	sp|E9PRG8|CK098_HUMAN Uncharacterized protein C11orf98 OS=Homo sapiens OX=9606 GN=C11orf98 PE=4 SV=2;tr|E9PLD3|E9PLD3_HUMAN Uncharacterized protein OS=Homo sapiens OX=9606 PE=4 SV=1;tr|A0A494BXY3|A0A494BXY3_HUMAN Uncharacterized protein C11orf98 OS=Homo sa	3	2	2	2	123	123;99;122	By MS/MS	18.7	65779000	11151;12576	True;True	11219;12652	15993;18125;18126	15883;17970;17971	15883;17970			-1;-1;-1
20.6557	20.5145	20.4249	20.8854	20.9662	20.7581	+	C28_Control	9	9	9	15.8	15.8	15.8	68.76	0	57.082	722730000	13	1.696	0.338174	3.73907	Q9H845;H0Y8Z9;D6RCD8	Q9H845	Acyl-CoA dehydrogenase family member 9, mitochondrial	ACAD9	2624	9;4;1	9;4;1	9;4;1	sp|Q9H845|ACAD9_HUMAN Complex I assembly factor ACAD9, mitochondrial OS=Homo sapiens OX=9606 GN=ACAD9 PE=1 SV=1	3	9	9	9	621	621;384;173	By MS/MS	15.8	722730000	1521;4425;5286;6419;6773;8263;11240;11326;12760	True;True;True;True;True;True;True;True;True	1518;4447;5316;6454;6817;8314;11309;11395;12836	2259;6435;7723;7724;9454;9985;9986;12023;16122;16251;18390;18391	2233;6413;7703;7704;9395;9913;9914;9915;11930;16014;16139;18236;18237	2233;6413;7703;9395;9915;11930;16014;16139;18236			-1;-1;-1
21.729	22.5382	22.2741	21.409	21.0253	21.1518	+	C28_Control	7	7	7	21.5	21.5	21.5	34.362	0	52.731	1242500000	11	1.69506	-0.985062	-3.73659	P46777;A0A2R8Y6J3;Q5T7N0	P46777;A0A2R8Y6J3	60S ribosomal protein L5	RPL5	292	7;7;1	7;7;1	7;7;1	sp|P46777|RL5_HUMAN 60S ribosomal protein L5 OS=Homo sapiens OX=9606 GN=RPL5 PE=1 SV=3;tr|A0A2R8Y6J3|A0A2R8Y6J3_HUMAN 60S ribosomal protein L5 (Fragment) OS=Homo sapiens OX=9606 GN=RPL5 PE=1 SV=1	3	7	7	7	297	297;238;130	By MS/MS	21.5	1242500000	3187;3188;4803;9118;9360;9777;12912	True;True;True;True;True;True;True	3196;3197;4827;9172;9415;9833;12988	4681;4682;4683;6977;6978;6979;6980;6981;6982;13261;13262;13263;13264;13562;14104;18608	4644;4645;4646;6947;6948;6949;13144;13145;13448;14003;18458	4644;4646;6947;13144;13448;14003;18458			-1;-1;-1
17.172	17.279	17.2502	17.4574	17.4119	17.3446	+	C28_Control	3	3	3	2.6	2.6	2.6	160.88	0	27.247	55453000	3	1.69434	0.170915	3.73468	Q10570;E9PIM1;A0A087WTV4;A0A087X101	Q10570	Cleavage and polyadenylation specificity factor subunit 1	CPSF1	1938	3;1;1;1	3;1;1;1	3;1;1;1	sp|Q10570|CPSF1_HUMAN Cleavage and polyadenylation specificity factor subunit 1 OS=Homo sapiens OX=9606 GN=CPSF1 PE=1 SV=2	4	3	3	3	1443	1443;148;169;204	By MS/MS	2.6	55453000	4797;11412;12243	True;True;True	4821;11482;12317	6971;16377;17657	6941;16262;17512	6941;16262;17512			-1;-1;-1;-1
19.8483	19.7105	19.6545	20.041	19.9971	19.9243	+	C28_Control	9	9	9	16.9	16.9	16.9	73.562	0	62.171	291270000	12	1.69392	0.24968	3.73358	Q6PI48;A0A3B3ISK7;A0A3B3IT01;A0A3B3ITS3;A0A3B3IS54;A0A3B3IS01;A0A3B3ITK9	Q6PI48;A0A3B3ISK7;A0A3B3IT01;A0A3B3ITS3;A0A3B3IS54;A0A3B3IS01	Aspartate--tRNA ligase, mitochondrial	DARS2	328	9;9;8;7;7;7;3	9;9;8;7;7;7;3	9;9;8;7;7;7;3	sp|Q6PI48|SYDM_HUMAN Aspartate--tRNA ligase, mitochondrial OS=Homo sapiens OX=9606 GN=DARS2 PE=1 SV=1;tr|A0A3B3ISK7|A0A3B3ISK7_HUMAN Aspartate--tRNA ligase, mitochondrial OS=Homo sapiens OX=9606 GN=DARS2 PE=1 SV=1;tr|A0A3B3IT01|A0A3B3IT01_HUMAN Aspartate--	7	9	9	9	645	645;624;594;482;484;539;295	By MS/MS	16.9	291270000	1931;2624;3185;4669;6560;6576;8013;9127;9472	True;True;True;True;True;True;True;True;True	1931;2631;3194;4692;6595;6611;8064;9181;9527	2879;3907;4679;6778;6779;9653;9673;11683;11684;11685;13274;13710	2835;3860;4642;6746;6747;9583;9603;11595;11596;11597;13155;13602	2835;3860;4642;6747;9583;9603;11595;13155;13602			-1;-1;-1;-1;-1;-1;-1
18.5586	18.2857	18.5643	19	18.8995	19.3492	+	C28_Control	1	1	1	5.2	5.2	5.2	19.206	0.003372	6.2995	63328000	1	1.693	0.613344	3.73115	O95881	O95881	Thioredoxin domain-containing protein 12	TXNDC12	1364	1	1	1	sp|O95881|TXD12_HUMAN Thioredoxin domain-containing protein 12 OS=Homo sapiens OX=9606 GN=TXNDC12 PE=1 SV=1	1	1	1	1	172	172	By MS/MS	5.2	63328000	6657	TRUE	6693	9793	9724	9724			-1
19.4816	19.6981	19.5398	19.2951	19.0261	18.8952	+	C28_Control	6	6	5	14.8	14.8	13.5	69.72	0	69.532	248740000	7	1.69246	-0.500996	-3.7297	P51114;E7EU85;E9PFF5;B4DXZ6	P51114;E7EU85;E9PFF5;B4DXZ6	Fragile X mental retardation syndrome-related protein 1	FXR1	499	6;6;6;6	6;6;6;6	5;5;5;5	sp|P51114|FXR1_HUMAN Fragile X mental retardation syndrome-related protein 1 OS=Homo sapiens OX=9606 GN=FXR1 PE=1 SV=3;tr|E7EU85|E7EU85_HUMAN Fragile X mental retardation syndrome-related protein 1 OS=Homo sapiens OX=9606 GN=FXR1 PE=1 SV=1;tr|E9PFF5|E9PFF5	4	6	6	5	621	621;454;490;608	By MS/MS	14.8	248740000	2965;2984;6978;8169;9809;12323	True;True;True;True;True;True	2974;2993;7022;8220;9866;12398	4382;4405;10281;11898;14148;17768;17769	4341;4366;10200;11806;14046;17620;17621	4341;4366;10200;11806;14046;17620			-1;-1;-1;-1
18.371	18.7129	18.2246	17.8992	17.7396	17.4265	+	C28_Control	5	5	5	11.1	11.1	11.1	60.867	0	34.149	59314000	6	1.69206	-0.747711	-3.72866	Q9UQB8;I3L4C2;I3L327;I3L526;I3L125;I3L0M4;I3L3J7;I3L1C8;I3L2M4;I3L2J6;I3L113;I3L3C5;I3L4A3;I3L3C6;B4DWA1	Q9UQB8;I3L4C2;I3L327;I3L526;I3L125;I3L0M4;I3L3J7;I3L1C8;I3L2M4	Brain-specific angiogenesis inhibitor 1-associated protein 2	BAIAP2	1025	5;5;4;3;3;3;3;3;3;2;2;2;1;1;1	5;5;4;3;3;3;3;3;3;2;2;2;1;1;1	5;5;4;3;3;3;3;3;3;2;2;2;1;1;1	sp|Q9UQB8|BAIP2_HUMAN Brain-specific angiogenesis inhibitor 1-associated protein 2 OS=Homo sapiens OX=9606 GN=BAIAP2 PE=1 SV=1;tr|I3L4C2|I3L4C2_HUMAN Brain-specific angiogenesis inhibitor 1-associated protein 2 OS=Homo sapiens OX=9606 GN=BAIAP2 PE=1 SV=1;t	15	5	5	5	552	552;553;175;114;135;140;149;180;234;58;79;106;97;216;375	By MS/MS	11.1	59314000	831;3239;3575;3674;10369	True;True;True;True;True	826;3248;3589;3689;10432	1166;4750;4751;5229;5374;14916	1154;4713;4714;5207;5356;14813	1154;4713;5207;5356;14813			-1;-1;-1;-1;-1;-1;-1;-1;-1;-1;-1;-1;-1;-1;-1
18.8121	18.6267	18.7552	18.9123	19.0735	19.0154	+	C28_Control	12	3	1	38.9	12.8	4.4	32.866	0	21.618	171310000	5	1.68913	0.269084	3.7209	P12236	P12236	ADP/ATP translocase 3;ADP/ATP translocase 3, N-terminally processed	SLC25A6	1485	12	3	1	sp|P12236|ADT3_HUMAN ADP/ATP translocase 3 OS=Homo sapiens OX=9606 GN=SLC25A6 PE=1 SV=4	1	12	3	1	298	298	By MS/MS	38.9	171310000	237;1939;3892;4694;4815;5406;5553;7306;7945;8774;9404;12831	True;True;False;True;False;False;False;False;False;False;False;False	234;1939;3907;4717;4839;5436;5584;7353;7996;8825;9459;12907	324;325;2893;5651;5652;5653;5654;6814;6815;6997;6998;6999;7904;7905;8113;10687;11600;11601;12758;12759;12760;12761;13617;13618;18496	330;331;2849;5640;5641;5642;6781;6782;6963;6964;7868;7869;8075;10619;11514;11515;12659;12660;13506;13507;18345	330;2849;5641;6782;6963;7868;8075;10619;11515;12659;13506;18345			-1
19.0282	18.584	18.5894	19.2165	19.3313	19.383	+	C28_Control	4	4	4	24.4	24.4	24.4	24.279	0	56.084	234150000	5	1.68675	0.576403	3.71463	Q9HAV7	Q9HAV7	GrpE protein homolog 1, mitochondrial	GRPEL1	2630	4	4	4	sp|Q9HAV7|GRPE1_HUMAN GrpE protein homolog 1, mitochondrial OS=Homo sapiens OX=9606 GN=GRPEL1 PE=1 SV=2	1	4	4	4	217	217	By MS/MS	24.4	234150000	825;2227;4384;9109	True;True;True;True	820;2229;4406;9163	1157;3296;6376;13247;13248	1147;3253;6351;13130;13131	1147;3253;6351;13131			-1
17.313	17.2998	17.431	17.2147	17.1332	17.1054	+	C28_Control	2	2	2	8.7	8.7	8.7	31.642	0	24.291	55390000	3	1.68524	-0.196875	-3.71064	Q86Y82;B1AJQ6	Q86Y82;B1AJQ6	Syntaxin-12	STX12	465	2;2	2;2	2;2	sp|Q86Y82|STX12_HUMAN Syntaxin-12 OS=Homo sapiens OX=9606 GN=STX12 PE=1 SV=1;tr|B1AJQ6|B1AJQ6_HUMAN Syntaxin-12 (Fragment) OS=Homo sapiens OX=9606 GN=STX12 PE=1 SV=2	2	2	2	2	276	276;215	By MS/MS	8.7	55390000	3590;6858	True;True	3604;6902	5249;5250;10109	5227;5228;10034	5227;10034			-1;-1
18.8538	18.9104	18.6371	19.1752	19.2457	19.069	+	C28_Control	6	6	6	16.3	16.3	16.3	52.44	0	48.801	96148000	9	1.68439	0.362855	3.7084	P51608;I6LM39;A0A087X1U4;A0A1B0GTV0;A0A087WVW7;A0A0D9SFX7;B5MCB4	P51608;I6LM39;A0A087X1U4	Methyl-CpG-binding protein 2	MECP2	1736	6;3;3;1;1;1;1	6;3;3;1;1;1;1	6;3;3;1;1;1;1	sp|P51608|MECP2_HUMAN Methyl-CpG-binding protein 2 OS=Homo sapiens OX=9606 GN=MECP2 PE=1 SV=1;tr|I6LM39|I6LM39_HUMAN Methyl-CpG-binding protein 2 OS=Homo sapiens OX=9606 GN=MECP2 PE=1 SV=1;tr|A0A087X1U4|A0A087X1U4_HUMAN Methyl-CpG-binding protein 2 OS=Homo	7	6	6	6	486	486;271;324;53;168;172;184	By MS/MS	16.3	96148000	392;470;4157;8799;11062;11505	True;True;True;True;True;True	389;463;4175;8851;11130;11575	532;533;632;6023;6024;12799;15870;16512	540;541;542;639;6017;6018;12694;15753;16396	542;639;6018;12694;15753;16396			-1;-1;-1;-1;-1;-1;-1
18.7913	18.4359	18.8121	18.0031	18.1218	18.2857	+	C28_Control	7	7	7	6.8	6.8	6.8	141.45	0	42.465	95015000	7	1.67842	-0.542919	-3.69269	Q00341;A0A024R4E5;H0Y394;H7C0A4;C9JHZ8;C9JIZ1;C9J5E5;C9JZI8;C9JES8;C9JK79;C9JHS7;C9JT62;C9JQ82;H7C3D0;C9JHN6;C9JEJ8;C9JBS3;C9JMQ6	Q00341;A0A024R4E5;H0Y394	Vigilin	HDLBP	2	7;7;5;3;2;2;2;2;2;2;2;2;1;1;1;1;1;1	7;7;5;3;2;2;2;2;2;2;2;2;1;1;1;1;1;1	7;7;5;3;2;2;2;2;2;2;2;2;1;1;1;1;1;1	sp|Q00341|VIGLN_HUMAN Vigilin OS=Homo sapiens OX=9606 GN=HDLBP PE=1 SV=2;tr|A0A024R4E5|A0A024R4E5_HUMAN High density lipoprotein binding protein (Vigilin), isoform CRA_a OS=Homo sapiens OX=9606 GN=HDLBP PE=1 SV=1;tr|H0Y394|H0Y394_HUMAN Vigilin (Fragment) O	18	7	7	7	1268	1268;1268;973;332;141;224;221;164;147;128;126;96;53;126;81;79;69;46	By MS/MS	6.8	95015000	1457;1835;3905;6452;8457;11758;12042	True;True;True;True;True;True;True	1454;1834;3920;6487;8509;11831;12114	2131;2729;5670;9500;12305;16905;17345	2116;2676;5658;9439;12209;16785;17228	2116;2676;5658;9439;12209;16785;17228			-1;-1;-1;-1;-1;-1;-1;-1;-1;-1;-1;-1;-1;-1;-1;-1;-1;-1
18.6352	18.8169	18.894	18.3722	18.0531	18.4087	+	C28_Control	3	3	3	11.2	11.2	11.2	54.985	0	25.712	56129000	5	1.67817	-0.504068	-3.69203	O15446	O15446	DNA-directed RNA polymerase I subunit RPA34	CD3EAP	1217	3	3	3	sp|O15446|RPA34_HUMAN DNA-directed RNA polymerase I subunit RPA34 OS=Homo sapiens OX=9606 GN=POLR1G PE=1 SV=1	1	3	3	3	510	510	By MS/MS	11.2	56129000	3821;4091;5881	True;True;True	3836;4107;5913	5564;5926;8613	5550;5918;8555;8556;8557	5550;5918;8555			-1
18.9179	19.0735	19.0154	18.8069	18.5137	18.5547	+	C28_Control	5	5	5	10.9	10.9	10.9	62.022	0	47.299	168950000	5	1.67646	-0.377186	-3.68756	Q96S66;Q5T1P5	Q96S66	Chloride channel CLIC-like protein 1	CLCC1	2489	5;2	5;2	5;2	sp|Q96S66|CLCC1_HUMAN Chloride channel CLIC-like protein 1 OS=Homo sapiens OX=9606 GN=CLCC1 PE=1 SV=1	2	5	5	5	551	551;262	By MS/MS	10.9	168950000	498;3018;4118;5700;10261	True;True;True;True;True	490;3027;4134;5731;10323	673;4452;5962;5963;8337;14751	676;4411;5956;8288;14654	676;4411;5956;8288;14654			-1;-1
20.2225	20.3329	20.2978	20.3999	20.5308	20.5416	+	C28_Control	2	2	2	13.2	13.2	13.2	17.394	0	13.093	239730000	3	1.67563	0.206354	3.68538	P09234;A0A0A0MRR7;Q5TAL2	P09234;A0A0A0MRR7;Q5TAL2	U1 small nuclear ribonucleoprotein C	SNRPC	127	2;2;1	2;2;1	2;2;1	sp|P09234|RU1C_HUMAN U1 small nuclear ribonucleoprotein C OS=Homo sapiens OX=9606 GN=SNRPC PE=1 SV=1;tr|A0A0A0MRR7|A0A0A0MRR7_HUMAN U1 small nuclear ribonucleoprotein C OS=Homo sapiens OX=9606 GN=SNRPC PE=1 SV=1;tr|Q5TAL2|Q5TAL2_HUMAN U1 small nuclear ribo	3	2	2	2	159	159;180;118	By MS/MS	13.2	239730000	11550;12710	True;True	11620;12786	16569;16570;18320;18321	16451;18166;18167	16451;18166			-1;-1;-1
20.7962	20.7188	20.8799	20.9431	21.059	21.0465	+	C28_Control	4	4	4	27.9	27.9	27.9	24.976	0	41.94	383200000	11	1.67208	0.217912	3.67605	P49755;G3V2K7	P49755;G3V2K7	Transmembrane emp24 domain-containing protein 10	TMED10	1710	4;3	4;3	4;3	sp|P49755|TMEDA_HUMAN Transmembrane emp24 domain-containing protein 10 OS=Homo sapiens OX=9606 GN=TMED10 PE=1 SV=2;tr|G3V2K7|G3V2K7_HUMAN Transmembrane emp24 domain-containing protein 10 OS=Homo sapiens OX=9606 GN=TMED10 PE=1 SV=1	2	4	4	4	219	219;153	By MS/MS	27.9	383200000	2244;6753;6882;9854	True;True;True;True	2246;6793;6794;6926;9911	3315;3316;3317;3318;9941;9942;9943;9944;10141;10142;10143;14211	3272;3273;3274;9866;9867;9868;9869;10065;10066;10067;14108	3273;9869;10065;14108	112	126	-1;-1
16.264	16.1396	16.2151	16.489	16.4345	16.3344	+	C28_Control	1	1	1	1.3	1.3	1.3	86.573	0.0097663	5.9239	0	1	1.67182	0.213033	3.67538	Q7L8L6	Q7L8L6	FAST kinase domain-containing protein 5	FASTKD5	2226	1	1	1	sp|Q7L8L6|FAKD5_HUMAN FAST kinase domain-containing protein 5, mitochondrial OS=Homo sapiens OX=9606 GN=FASTKD5 PE=1 SV=1	1	1	1	1	764	764	By MS/MS	1.3	0	2916	TRUE	2925	4321	4279	4279			-1
18.4737	18.9724	18.7866	18.2544	18.1982	18.1126	+	C28_Control	8	8	8	4.3	4.3	4.3	217.17	0	50.216	150300000	9	1.67159	-0.555813	-3.67477	P24928	P24928	DNA-directed RNA polymerase II subunit RPB1	POLR2A	1565	8	8	8	sp|P24928|RPB1_HUMAN DNA-directed RNA polymerase II subunit RPB1 OS=Homo sapiens OX=9606 GN=POLR2A PE=1 SV=2	1	8	8	8	1970	1970	By MS/MS	4.3	150300000	410;695;980;6496;8387;8728;10627;11670	True;True;True;True;True;True;True;True	407;689;975;6531;8438;8780;10691;11742	561;969;970;1381;9570;12209;12210;12695;15294;16774	569;959;960;1364;9506;12116;12588;15181;16652	569;959;1364;9506;12116;12588;15181;16652			-1
17.1383	18.2378	18.0052	16.7378	16.3021	16.3588	+	C28_Control	2	2	2	4.3	4.3	4.3	47.33	0.00090253	10.891	31501000	2	1.67093	-1.32754	-3.67304	P48730;H7BYT1;P49674;B4DLF1;B0QY36;B0QY35;B0QY34	P48730;H7BYT1;P49674;B4DLF1;B0QY36;B0QY35;B0QY34	Casein kinase I isoform delta;Casein kinase I isoform epsilon	CSNK1D;CSNK1E	982	2;2;1;1;1;1;1	2;2;1;1;1;1;1	2;2;1;1;1;1;1	sp|P48730|KC1D_HUMAN Casein kinase I isoform delta OS=Homo sapiens OX=9606 GN=CSNK1D PE=1 SV=2;tr|H7BYT1|H7BYT1_HUMAN Casein kinase I isoform delta OS=Homo sapiens OX=9606 GN=CSNK1D PE=1 SV=2;sp|P49674|KC1E_HUMAN Casein kinase I isoform epsilon OS=Homo sap	7	2	2	2	415	415;427;416;126;225;311;336	By MS/MS	4.3	31501000	5463;6259	True;True	5493;6291	7986;9210	7953;9141	7953;9141			-1;-1;-1;-1;-1;-1;-1
18.6435	18.4663	18.5289	18.9336	18.8328	18.7317	+	C28_Control	2	2	2	6.5	6.5	6.5	35.351	0	12.836	131600000	3	1.67038	0.286463	3.67162	Q9BRJ2;A0A0G2JMS5;A0A087WU62;A0A087X2D5	Q9BRJ2;A0A0G2JMS5;A0A087WU62;A0A087X2D5	39S ribosomal protein L45, mitochondrial	MRPL45	25	2;2;2;2	2;2;2;2	2;2;2;2	sp|Q9BRJ2|RM45_HUMAN 39S ribosomal protein L45, mitochondrial OS=Homo sapiens OX=9606 GN=MRPL45 PE=1 SV=2;tr|A0A0G2JMS5|A0A0G2JMS5_HUMAN 39S ribosomal protein L45, mitochondrial OS=Homo sapiens OX=9606 GN=MRPL45 PE=1 SV=1;tr|A0A087WU62|A0A087WU62_HUMAN 39S	4	2	2	2	306	306;256;256;306	By MS/MS	6.5	131600000	2634;8029	True;True	2641;8080	3926;3927;11705	3879;3880;11616	3880;11616			-1;-1;-1;-1
18.5432	18.4406	18.4672	18.7803	18.6922	18.612	+	C28_Control	4	4	4	24.4	24.4	24.4	19.779	0	25.766	373740000	5	1.67002	0.211157	3.67065	O14950;P19105;J3QRS3;P24844;J3KTJ1	O14950;P19105;J3QRS3;P24844;J3KTJ1	Myosin regulatory light chain 12B;Myosin regulatory light chain 12A;Myosin regulatory light polypeptide 9	MYL12B;MYL12A;MYL9	1062	4;4;4;3;2	4;4;4;3;2	4;4;4;3;2	sp|O14950|ML12B_HUMAN Myosin regulatory light chain 12B OS=Homo sapiens OX=9606 GN=MYL12B PE=1 SV=2;sp|P19105|ML12A_HUMAN Myosin regulatory light chain 12A OS=Homo sapiens OX=9606 GN=MYL12A PE=1 SV=2;tr|J3QRS3|J3QRS3_HUMAN Myosin regulatory light chain 12A	5	4	4	4	172	172;171;177;172;114	By MS/MS	24.4	373740000	2801;2983;3630;3631	True;True;True;True	2810;2992;3644;3645	4164;4165;4404;5311;5312	4116;4117;4365;5290;5291	4117;4365;5290;5291			-1;-1;-1;-1;-1
10.876	11.6322	11.9411	10.3222	10.3222	10.3222	+	C28_Control	1	1	1	1.3	1.3	1.3	96.256	0.0057409	6.0587	1572200	1	1.66961	-1.16095	-3.66959	Q5C9Z4	Q5C9Z4	Nucleolar MIF4G domain-containing protein 1	NOM1	2118	1	1	1	sp|Q5C9Z4|NOM1_HUMAN Nucleolar MIF4G domain-containing protein 1 OS=Homo sapiens OX=9606 GN=NOM1 PE=1 SV=1	1	1	1	1	860	860	By MS/MS	1.3	1572200	8898	TRUE	8951	12936	12824	12824			-1
17.4218	17.0131	17.3518	17.726	18.0636	17.7892	+	C28_Control	3	3	3	10.8	10.8	10.8	29.537	0	17.57	53311000	3	1.66529	0.597354	3.65829	Q9BTZ2;P0CG22;F5GWZ1	Q9BTZ2	Dehydrogenase/reductase SDR family member 4	DHRS4	2549	3;1;1	3;1;1	3;1;1	sp|Q9BTZ2|DHRS4_HUMAN Dehydrogenase/reductase SDR family member 4 OS=Homo sapiens OX=9606 GN=DHRS4 PE=1 SV=3	3	3	3	3	278	278;281;155	By MS/MS	10.8	53311000	7386;11144;11356	True;True;True	7433;11212;11425	10795;15986;16296	10722;15876;16180	10722;15876;16180			-1;-1;-1
15.871	15.776	15.6813	15.4639	15.6065	15.4512	+	C28_Control	1	1	1	2.6	2.6	2.6	101.34	0.0013141	8.9372	11546000	1	1.65595	-0.268923	-3.63396	Q6ZNB6	Q6ZNB6	NF-X1-type zinc finger protein NFXL1	NFXL1	2209	1	1	1	sp|Q6ZNB6|NFXL1_HUMAN NF-X1-type zinc finger protein NFXL1 OS=Homo sapiens OX=9606 GN=NFXL1 PE=1 SV=2	1	1	1	1	911	911	By MS/MS	2.6	11546000	5852	TRUE	5883	8562	8507	8507			-1
20.2656	19.8655	19.9137	20.5105	20.6843	20.4376	+	C28_Control	5	5	5	21.1	21.1	21.1	28.908	0	34.695	1070800000	8	1.65447	0.529265	3.63011	P24539;Q5QNZ2	P24539;Q5QNZ2	ATP synthase F(0) complex subunit B1, mitochondrial	ATP5F1	1562	5;5	5;5	5;5	sp|P24539|AT5F1_HUMAN ATP synthase F(0) complex subunit B1, mitochondrial OS=Homo sapiens OX=9606 GN=ATP5PB PE=1 SV=2;tr|Q5QNZ2|Q5QNZ2_HUMAN ATP synthase F(0) complex subunit B1, mitochondrial OS=Homo sapiens OX=9606 GN=ATP5PB PE=1 SV=1	2	5	5	5	256	256;195	By MS/MS	21.1	1070800000	3879;6334;7391;9282;10810	True;True;True;True;True	3894;6368;7438;9336;10876	5634;5635;9334;9335;9336;10800;10801;13461;15539	5624;5625;9277;9278;9279;10727;13345;15420	5625;9277;10727;13345;15420			-1;-1
15.1854	15.3401	15.3161	15.5489	16.0006	15.8074	+	C28_Control	1	1	1	2.8	2.8	2.8	47.47	0.0019716	6.729	20383000	1	1.65197	0.505107	3.6236	Q9Y606;F5H168;F5GY32;F8W9U5;F5H1B2;F5GXL3;F5H1S9;G8JLB3	Q9Y606;F5H168;F5GY32;F8W9U5;F5H1B2;F5GXL3;F5H1S9;G8JLB3	tRNA pseudouridine synthase A, mitochondrial;tRNA pseudouridine synthase	PUS1	791	1;1;1;1;1;1;1;1	1;1;1;1;1;1;1;1	1;1;1;1;1;1;1;1	sp|Q9Y606|TRUA_HUMAN tRNA pseudouridine synthase A OS=Homo sapiens OX=9606 GN=PUS1 PE=1 SV=3;tr|F5H168|F5H168_HUMAN tRNA pseudouridine synthase A OS=Homo sapiens OX=9606 GN=PUS1 PE=1 SV=1;tr|F5GY32|F5GY32_HUMAN tRNA pseudouridine synthase A (Fragment) OS=H	8	1	1	1	427	427;134;153;156;184;200;374;384	By MS/MS	2.8	20383000	11312	TRUE	11381	16229	16116	16116			-1;-1;-1;-1;-1;-1;-1;-1
21.7669	22.9227	22.6289	21.3227	20.7024	21.0518	+	C28_Control	14	13	13	23.6	21.9	21.9	73.243	0	100.45	866980000	18	1.65074	-1.41389	-3.62042	O00571;A0A0D9SFB3;A0A2R8Y645;A0A2R8Y4A4;A0A2U3TZJ9;A0A2R8YFS5;A0A2R8YFR4;A0A2R8YCW1;A0A0D9SG12;A0A2R8YF78;A0A2R8Y5G6;A0A0D9SF53;F6S8Q4;A0A2R8Y7T2;A0A2R8YDT5;A0A2R8YDH3;O15523;A0A0J9YVQ7;A0A087WVZ1;A0A2R8Y650;A0A2R8YCU0;A0A087WX09;C9J081;C9J8G5;A0A2R8YF89	O00571;A0A0D9SFB3;A0A2R8Y645;A0A2R8Y4A4;A0A2U3TZJ9;A0A2R8YFS5;A0A2R8YFR4;A0A2R8YCW1;A0A0D9SG12;A0A2R8YF78;A0A2R8Y5G6;A0A0D9SF53;F6S8Q4;A0A2R8Y7T2;A0A2R8YDT5;A0A2R8YDH3;O15523	ATP-dependent RNA helicase DDX3X;ATP-dependent RNA helicase DDX3Y	DDX3X;DDX3Y	191	14;14;14;14;14;14;14;14;14;14;14;14;13;10;10;10;9;5;5;4;4;2;2;2;2	13;13;13;13;13;13;13;13;13;13;13;13;12;9;9;9;8;5;5;4;4;2;2;2;2	13;13;13;13;13;13;13;13;13;13;13;13;12;9;9;9;8;5;5;4;4;2;2;2;2	sp|O00571|DDX3X_HUMAN ATP-dependent RNA helicase DDX3X OS=Homo sapiens OX=9606 GN=DDX3X PE=1 SV=3;tr|A0A0D9SFB3|A0A0D9SFB3_HUMAN RNA helicase OS=Homo sapiens OX=9606 GN=DDX3X PE=1 SV=1;tr|A0A2R8Y645|A0A2R8Y645_HUMAN RNA helicase OS=Homo sapiens OX=9606 GN=	25	14	13	13	662	662;640;716;662;661;661;660;647;647;641;622;733;629;476;475;503;660;222;189;193;181;98;250;224;96	By MS/MS	23.6	866980000	1868;2465;2528;3514;5370;6320;6927;7587;8740;10207;10719;12013;12024;12635	True;True;True;True;True;True;True;True;False;True;True;True;True;True	1867;2471;2534;3527;5400;6354;6971;7635;8792;10271;10785;12085;12096;12711	2784;3672;3758;5142;7849;7850;9318;10205;11080;11081;12712;12713;12714;14670;14671;15428;15429;17304;17305;17318;18227;18228;18229;18230	2737;3620;3710;5121;7818;9259;9260;10125;10998;10999;12607;12608;12609;14578;14579;15310;15311;17183;17184;17198;18071	2737;3620;3710;5121;7818;9259;10125;10999;12609;14578;15311;17183;17198;18071			-1;-1;-1;-1;-1;-1;-1;-1;-1;-1;-1;-1;-1;-1;-1;-1;-1;-1;-1;-1;-1;-1;-1;-1;-1
16.8099	16.9387	17.1092	16.3736	16.6144	16.6023	+	C28_Control	4	4	4	12.4	12.4	12.4	57.13	0	36.879	75718000	5	1.64914	-0.422483	-3.61625	O00515;E9PDI4;A0A0J9YYF6;A0A0J9YW63;A0A0J9YVY2	O00515;E9PDI4;A0A0J9YYF6;A0A0J9YW63	Ladinin-1	LAD1	723	4;4;2;2;1	4;4;2;2;1	4;4;2;2;1	sp|O00515|LAD1_HUMAN Ladinin-1 OS=Homo sapiens OX=9606 GN=LAD1 PE=1 SV=2;tr|E9PDI4|E9PDI4_HUMAN Ladinin-1 OS=Homo sapiens OX=9606 GN=LAD1 PE=1 SV=1;tr|A0A0J9YYF6|A0A0J9YYF6_HUMAN Ladinin-1 (Fragment) OS=Homo sapiens OX=9606 GN=LAD1 PE=1 SV=1;tr|A0A0J9YW63|	5	4	4	4	517	517;531;183;188;178	By MS/MS	12.4	75718000	3801;5660;9650;9694	True;True;True;True	3816;5691;9705;9749	5539;8271;13941;13993	5526;8226;13834;13886;13887	5526;8226;13834;13887			-1;-1;-1;-1;-1
17.726	17.6399	17.5609	17.8545	17.8974	17.791	+	C28_Control	5	5	5	5.1	5.1	5.1	155.34	0	38.106	69087000	6	1.64878	0.2054	3.61532	Q7Z3K3	Q7Z3K3	Pogo transposable element with ZNF domain	POGZ	2231	5	5	5	sp|Q7Z3K3|POGZ_HUMAN Pogo transposable element with ZNF domain OS=Homo sapiens OX=9606 GN=POGZ PE=1 SV=2	1	5	5	5	1410	1410	By MS/MS	5.1	69087000	3933;4020;5699;11750;12317	True;True;True;True;True	3948;4035;5730;11823;12392	5706;5707;5819;8336;16892;17761	5695;5696;5807;8287;16772;17612	5696;5807;8287;16772;17612			-1
17.8581	17.3692	17.325	18.288	18.2706	18.0389	+	C28_Control	3	3	3	15.3	15.3	15.3	29.277	0	25.859	67823000	3	1.64763	0.681734	3.61234	Q96E11;X6RDS5	Q96E11	Ribosome-recycling factor, mitochondrial	MRRF	2440	3;1	3;1	3;1	sp|Q96E11|RRFM_HUMAN Ribosome-recycling factor, mitochondrial OS=Homo sapiens OX=9606 GN=MRRF PE=1 SV=1	2	3	3	3	262	262;153	By MS/MS	15.3	67823000	4016;6393;9418	True;True;True	4031;6428;9473	5815;9415;13634	5803;9356;13522	5803;9356;13522			-1;-1
17.659	17.5433	17.557	17.7796	17.8596	17.7168	+	C28_Control	3	3	3	15.7	15.7	15.7	23.743	0	18.186	68479000	4	1.64602	0.198882	3.60817	Q6I9Y2;A0A5S6STF9;F8WF22	Q6I9Y2;A0A5S6STF9	THO complex subunit 7 homolog	THOC7	397	3;3;1	3;3;1	3;3;1	sp|Q6I9Y2|THOC7_HUMAN THO complex subunit 7 homolog OS=Homo sapiens OX=9606 GN=THOC7 PE=1 SV=3;tr|A0A5S6STF9|A0A5S6STF9_HUMAN THO complex subunit 7 homolog OS=Homo sapiens OX=9606 GN=THOC7 PE=1 SV=1	3	3	3	3	204	204;152;60	By MS/MS	15.7	68479000	3535;3732;8272	True;True;True	3548;3747;8323	5168;5452;12035	5150;5436;11942;11943	5150;5436;11942			-1;-1;-1
16.6167	17.1448	16.8867	16.4003	16.2429	16.0882	+	C28_Control	1	1	1	12.6	12.6	12.6	16.32	0.0013495	10.779	28758000	2	1.64579	-0.638929	-3.60758	O15511;B1ALC0	O15511;B1ALC0	Actin-related protein 2/3 complex subunit 5	ARPC5	471	1;1	1;1	1;1	sp|O15511|ARPC5_HUMAN Actin-related protein 2/3 complex subunit 5 OS=Homo sapiens OX=9606 GN=ARPC5 PE=1 SV=3;tr|B1ALC0|B1ALC0_HUMAN Actin-related protein 2/3 complex subunit 5 OS=Homo sapiens OX=9606 GN=ARPC5 PE=1 SV=1	2	1	1	1	151	151;135	By MS/MS	12.6	28758000	5042	TRUE	5065	7359;7360	7328;7329	7328			-1;-1
16.1181	16.2549	16.1086	15.6163	15.24	15.792	+	C28_Control	3	3	3	4.6	4.6	4.6	114.53	0	36.449	15915000	3	1.64457	-0.611092	-3.60441	Q14157;F8W726;Q5VU81;Q5VU80;Q5VU79;Q5VU78;Q5VU77;H0Y5H6;H7C2T8	Q14157;F8W726;Q5VU81;Q5VU80;Q5VU79;Q5VU78;Q5VU77	Ubiquitin-associated protein 2-like	UBAP2L	852	3;3;2;2;2;2;2;1;1	3;3;2;2;2;2;2;1;1	3;3;2;2;2;2;2;1;1	sp|Q14157|UBP2L_HUMAN Ubiquitin-associated protein 2-like OS=Homo sapiens OX=9606 GN=UBAP2L PE=1 SV=2;tr|F8W726|F8W726_HUMAN Ubiquitin-associated protein 2-like OS=Homo sapiens OX=9606 GN=UBAP2L PE=1 SV=2;tr|Q5VU81|Q5VU81_HUMAN Ubiquitin-associated protein	9	3	3	3	1087	1087;1079;182;234;265;280;350;383;399	By MS/MS	4.6	15915000	773;2020;5570	True;True;True	767;2021;5601	1082;3009;8136	1071;2962;8097	1071;2962;8097			-1;-1;-1;-1;-1;-1;-1;-1;-1
17.4824	16.7181	17.0276	17.7686	17.972	18.0544	+	C28_Control	3	3	3	14.7	14.7	14.7	21.258	0	16.749	194230000	3	1.64292	0.855597	3.60016	P60953;A0A590UJK8	P60953;A0A590UJK8	Cell division control protein 42 homolog	CDC42	1795	3;2	3;2	3;2	sp|P60953|CDC42_HUMAN Cell division control protein 42 homolog OS=Homo sapiens OX=9606 GN=CDC42 PE=1 SV=2;tr|A0A590UJK8|A0A590UJK8_HUMAN Cell division control protein 42 homolog OS=Homo sapiens OX=9606 GN=CDC42 PE=1 SV=1	2	3	3	3	191	191;166	By MS/MS	14.7	194230000	9150;9215;9432	True;True;True	9204;9269;9487	13302;13382;13650	13183;13263;13538	13183;13263;13538			-1;-1
18.288	17.9765	17.8775	18.5206	18.4436	18.5736	+	C28_Control	5	5	5	4.9	4.9	4.9	123.8	0	35.231	34586000	5	1.64207	0.46527	3.59796	P18206	P18206	Vinculin	VCL	1528	5	5	5	sp|P18206|VINC_HUMAN Vinculin OS=Homo sapiens OX=9606 GN=VCL PE=1 SV=4	1	5	5	5	1134	1134	By MS/MS	4.9	34586000	36;1587;2393;5683;6660	True;True;True;True;True	36;1584;2398;5714;6696	47;2355;3565;8308;9798	47;2327;3521;8262;9730	47;2327;3521;8262;9730			-1
17.2536	17.7297	17.4119	17.0294	16.9113	16.8353	+	C28_Control	5	5	5	4.5	4.5	4.5	140.47	0	31.386	45907000	5	1.63366	-0.539752	-3.57625	P26640;A0A140T936;A0A140T954	P26640;A0A140T936	Valine--tRNA ligase	VARS	234	5;5;1	5;5;1	5;5;1	sp|P26640|SYVC_HUMAN Valine--tRNA ligase OS=Homo sapiens OX=9606 GN=VARS1 PE=1 SV=4;tr|A0A140T936|A0A140T936_HUMAN Valyl-tRNA synthetase (Fragment) OS=Homo sapiens OX=9606 GN=VARS1 PE=1 SV=1	3	5	5	5	1264	1264;1183;366	By MS/MS	4.5	45907000	2674;2800;6689;6901;12327	True;True;True;True;True	2681;2809;6725;6945;12402	3980;4163;9836;10172;17774	3933;4115;9767;10090;17626	3933;4115;9767;10090;17626			-1;-1;-1
17.5947	17.6383	17.8527	18.089	17.9537	17.9981	+	C28_Control	1	1	1	6.2	6.2	6.2	14.177	0.0013015	8.3432	386770000	1	1.63181	0.318328	3.57149	P13987;E9PNW4;A0A2U3TZL5	P13987;E9PNW4;A0A2U3TZL5	CD59 glycoprotein	CD59	307	1;1;1	1;1;1	1;1;1	sp|P13987|CD59_HUMAN CD59 glycoprotein OS=Homo sapiens OX=9606 GN=CD59 PE=1 SV=1;tr|E9PNW4|E9PNW4_HUMAN CD59 glycoprotein OS=Homo sapiens OX=9606 PE=1 SV=1;tr|A0A2U3TZL5|A0A2U3TZL5_HUMAN CD59 glycoprotein (Fragment) OS=Homo sapiens OX=9606 GN=CD59 PE=1 SV=	3	1	1	1	128	128;108;120	By MS/MS	6.2	386770000	614	TRUE	607	846;847	843	843			-1;-1;-1
21.0728	20.9662	21.0161	21.2648	21.4929	21.7085	+	C28_Control	7	7	7	32.9	32.9	32.9	23.742	0	45.786	3076400000	20	1.63121	0.470376	3.56993	P23284	P23284	Peptidyl-prolyl cis-trans isomerase B	PPIB	1553	7	7	7	sp|P23284|PPIB_HUMAN Peptidyl-prolyl cis-trans isomerase B OS=Homo sapiens OX=9606 GN=PPIB PE=1 SV=2	1	7	7	7	216	216	By MS/MS	32.9	3076400000	1946;2629;4554;6344;11597;12068;12162	True;True;True;True;True;True;True	1946;2636;4577;6378;6379;11667;12140;12236	2903;2904;2905;3913;6629;9348;9349;9350;9351;16634;16635;16636;16637;16638;16639;16640;17390;17531;17532;17533;17534	2858;2859;3866;6596;9291;9292;9293;9294;9295;16517;16518;16519;16520;16521;16522;16523;17271;17399;17400;17401	2859;3866;6596;9292;16518;17271;17400	100	140	-1
18.1428	18.0937	17.9294	18.3376	18.4274	18.2616	+	C28_Control	7	7	7	19.1	19.1	19.1	58.282	0	45.232	135380000	9	1.63092	0.286924	3.56919	Q9NP81;M0QWZ7;M0R2C6;M0R259;M0QX29;B4DJM9;M0R1C0;M0R2H5	Q9NP81;M0QWZ7;M0R2C6;M0R259	Serine--tRNA ligase, mitochondrial	SARS2	1121	7;7;6;4;3;3;1;1	7;7;6;4;3;3;1;1	7;7;6;4;3;3;1;1	sp|Q9NP81|SYSM_HUMAN Serine--tRNA ligase, mitochondrial OS=Homo sapiens OX=9606 GN=SARS2 PE=1 SV=1;tr|M0QWZ7|M0QWZ7_HUMAN Seryl-tRNA synthetase OS=Homo sapiens OX=9606 GN=SARS2 PE=1 SV=1;tr|M0R2C6|M0R2C6_HUMAN Seryl-tRNA synthetase (Fragment) OS=Homo sapie	8	7	7	7	518	518;518;588;328;187;236;90;135	By MS/MS	19.1	135380000	937;3334;5243;6877;7067;8090;12149	True;True;True;True;True;True;True	932;3344;5273;6921;7113;8141;12223	1323;4884;7661;10136;10393;11791;11792;17513	1303;4860;7641;10059;10060;10317;11700;11701;17383	1303;4860;7641;10060;10317;11700;17383			-1;-1;-1;-1;-1;-1;-1;-1
18.2469	17.6044	17.758	18.491	18.9798	18.7054	+	C28_Control	6	5	5	32	28.4	28.4	25.486	0	40.102	327140000	5	1.63012	0.855666	3.56713	P08579	P08579	U2 small nuclear ribonucleoprotein B	SNRPB2	1436	6	5	5	sp|P08579|RU2B_HUMAN U2 small nuclear ribonucleoprotein B OS=Homo sapiens OX=9606 GN=SNRPB2 PE=1 SV=1	1	6	5	5	225	225	By MS/MS	32	327140000	5665;6141;8618;9479;11198;11609	False;True;True;True;True;True	5696;6173;8671;9534;11266;11679	8276;8277;8278;8279;9043;12552;13719;16062;16657	8232;8233;8234;8976;12448;13612;15954;16537	8233;8976;12448;13612;15954;16537			-1
15.2226	14.6003	14.6866	15.6298	15.6617	15.4337	+	C28_Control	1	1	1	1.8	1.8	1.8	66.99	0.0067712	6.0167	14770000	1	1.62834	0.738555	3.56255	Q5VW38;G5E994	Q5VW38;G5E994	Protein GPR107	GPR107	891	1;1	1;1	1;1	sp|Q5VW38|GP107_HUMAN Protein GPR107 OS=Homo sapiens OX=9606 GN=GPR107 PE=1 SV=1;tr|G5E994|G5E994_HUMAN G protein-coupled receptor 107, isoform CRA_c OS=Homo sapiens OX=9606 GN=GPR107 PE=1 SV=1	2	1	1	1	600	600;571	By MS/MS	1.8	14770000	6219	TRUE	6251	9155	9087	9087			-1;-1
16.2914	16.6023	16.2199	16.8204	16.7571	16.9845	+	C28_Control	3	3	3	7.5	7.5	7.5	50.714	0	28.452	27285000	3	1.62823	0.482802	3.56226	O43159;E9PPY3	O43159;E9PPY3	Ribosomal RNA-processing protein 8	RRP8	771	3;3	3;3	3;3	sp|O43159|RRP8_HUMAN Ribosomal RNA-processing protein 8 OS=Homo sapiens OX=9606 GN=RRP8 PE=1 SV=2;tr|E9PPY3|E9PPY3_HUMAN Ribosomal RNA-processing protein 8 OS=Homo sapiens OX=9606 GN=RRP8 PE=1 SV=1	2	3	3	3	456	456;306	By MS/MS	7.5	27285000	5084;7658;9272	True;True;True	5110;7707;9326	7429;11186;13450	7400;11101;13333	7400;11101;13333			-1;-1
17.8291	17.4348	17.7918	18.2616	18.0822	18.1646	+	C28_Control	1	1	1	3.4	3.4	3.4	27.508	0.00369	6.2204	95966000	1	1.62792	0.484186	3.56148	Q9BTE7;E9PM04;H0YCN4	Q9BTE7;E9PM04;H0YCN4	DCN1-like protein 5;DCN1-like protein	DCUN1D5	760	1;1;1	1;1;1	1;1;1	sp|Q9BTE7|DCNL5_HUMAN DCN1-like protein 5 OS=Homo sapiens OX=9606 GN=DCUN1D5 PE=1 SV=1;tr|E9PM04|E9PM04_HUMAN DCN1-like protein OS=Homo sapiens OX=9606 GN=DCUN1D5 PE=1 SV=1;tr|H0YCN4|H0YCN4_HUMAN DCN1-like protein (Fragment) OS=Homo sapiens OX=9606 GN=DCUN	3	1	1	1	237	237;152;195	By MS/MS	3.4	95966000	10536	TRUE	10600	15144	15029	15029			-1;-1;-1
18.2246	17.972	18.2233	18.4068	18.5124	18.4552	+	C28_Control	6	6	6	16	16	16	52.623	0	42.978	384150000	10	1.6278	0.318191	3.56117	Q96CS3;D6RBG6	Q96CS3	FAS-associated factor 2	FAF2	2432	6;1	6;1	6;1	sp|Q96CS3|FAF2_HUMAN FAS-associated factor 2 OS=Homo sapiens OX=9606 GN=FAF2 PE=1 SV=2	2	6	6	6	445	445;48	By MS/MS	16	384150000	699;2291;3049;6299;9503;9554	True;True;True;True;True;True	693;2293;3058;6333;9558;9609	975;976;3392;4498;4499;9291;13750;13809;13810;13811	965;966;3344;4462;4463;9229;13641;13697;13698;13699	965;3344;4462;9229;13641;13697			-1;-1
15.152	14.4387	14.4769	15.4203	16.2346	16.2609	+	C28_Control	1	1	1	3.3	3.3	3.3	44.385	0	18.377	13205000	1	1.62756	1.28273	3.56055	Q15427	Q15427	Splicing factor 3B subunit 4	SF3B4	2057	1	1	1	sp|Q15427|SF3B4_HUMAN Splicing factor 3B subunit 4 OS=Homo sapiens OX=9606 GN=SF3B4 PE=1 SV=1	1	1	1	1	424	424	By MS/MS	3.3	13205000	9084	TRUE	9138	13213	13097	13097			-1
19.5578	19.1962	19.1325	19.7343	19.9038	19.7647	+	C28_Control	6	6	6	22.7	22.7	22.7	35.619	0	37.781	552790000	10	1.62371	0.505436	3.55066	Q9H9B4;D6RDG7;S4R2X2;D6RFI0;D6RAE9	Q9H9B4	Sideroflexin-1	SFXN1	2626	6;2;2;2;1	6;2;2;2;1	6;2;2;2;1	sp|Q9H9B4|SFXN1_HUMAN Sideroflexin-1 OS=Homo sapiens OX=9606 GN=SFXN1 PE=1 SV=4	5	6	6	6	322	322;144;177;193;56	By MS/MS	22.7	552790000	6788;7693;8973;9373;10891;12005	True;True;True;True;True;True	6832;7743;9026;9428;10957;12077	10007;10008;10009;11245;13061;13062;13577;13578;15647;17290	9937;9938;9939;11162;12945;12946;13462;13463;15529;17170	9937;11162;12946;13463;15529;17170			-1;-1;-1;-1;-1
17.7938	17.5003	17.5756	18.0359	18.1461	17.8974	+	C28_Control	3	1	1	18.3	6	6	23.48	0.00125	7.2188	55204000	1	1.62255	0.403282	3.54769	P10301;E9PQK5;E9PQC5	P10301	Ras-related protein R-Ras	RRAS	1459	3;1;1	1;0;0	1;0;0	sp|P10301|RRAS_HUMAN Ras-related protein R-Ras OS=Homo sapiens OX=9606 GN=RRAS PE=1 SV=1	3	3	1	1	218	218;47;52	By MS/MS	18.3	55204000	2456;7454;8528	True;False;False	2462;7501;8581	3660;10887;12427;12428;12429;12430;12431	3606;10814;12327;12328	3606;10814;12327			-1;-1;-1
16.4361	15.6639	16.1296	16.8571	17.2072	16.8571	+	C28_Control	1	1	1	10	10	10	9.5388	0.003012	6.3218	67708000	1	1.62209	0.897259	3.54652	O00479	O00479	High mobility group nucleosome-binding domain-containing protein 4	HMGN4	1163	1	1	1	sp|O00479|HMGN4_HUMAN High mobility group nucleosome-binding domain-containing protein 4 OS=Homo sapiens OX=9606 GN=HMGN4 PE=1 SV=3	1	1	1	1	90	90	By MS/MS	10	67708000	1850	TRUE	1849	2747	2694	2694			-1
14.6624	14.2501	14.6966	13.9684	13.3173	13.7723	+	C28_Control	1	1	1	3	3	3	32.09	0.0097561	5.9206	0	1	1.61879	-0.850392	-3.53807	Q92537	Q92537	Sushi domain-containing protein 6	SUSD6	2387	1	1	1	sp|Q92537|SUSD6_HUMAN Sushi domain-containing protein 6 OS=Homo sapiens OX=9606 GN=SUSD6 PE=1 SV=1	1	1	1	1	303	303	By MS/MS	3	0	8605	TRUE	8658	12535	12431	12431	148	1	-1
19.7343	19.5516	19.373	19.8707	19.9692	20.0055	+	C28_Control	5	5	5	10	10	10	67.887	0	29.882	193650000	5	1.61846	0.395465	3.53723	Q9HD45;Q5TB53	Q9HD45;Q5TB53	Transmembrane 9 superfamily member 3	TM9SF3	2651	5;4	5;4	5;4	sp|Q9HD45|TM9S3_HUMAN Transmembrane 9 superfamily member 3 OS=Homo sapiens OX=9606 GN=TM9SF3 PE=1 SV=2;tr|Q5TB53|Q5TB53_HUMAN Transmembrane 9 superfamily member (Fragment) OS=Homo sapiens OX=9606 GN=TM9SF3 PE=1 SV=8	2	5	5	5	589	589;253	By MS/MS	10	193650000	6795;9701;12274;12900;12994	True;True;True;True;True	6839;9756;12349;12976;13072	10018;14003;17700;18594;18731	9948;13897;17553;18444;18582	9948;13897;17553;18444;18582			-1;-1
17.7568	17.3964	17.7892	18.0511	18.1051	18.2099	+	C28_Control	3	3	3	8.5	8.5	8.5	48.344	0	18.506	47172000	3	1.61777	0.474569	3.53545	P11117;E9PQY3;A0A5F9ZHR7;E9PHY0;B7Z7D2;A0A5F9ZI20;A0A5F9ZH40;B7Z6U3;A0A5F9ZH82	P11117;E9PQY3;A0A5F9ZHR7;E9PHY0;B7Z7D2	Lysosomal acid phosphatase	ACP2	389	3;3;3;2;2;1;1;1;1	3;3;3;2;2;1;1;1;1	3;3;3;2;2;1;1;1;1	sp|P11117|PPAL_HUMAN Lysosomal acid phosphatase OS=Homo sapiens OX=9606 GN=ACP2 PE=1 SV=3;tr|E9PQY3|E9PQY3_HUMAN Lysosomal acid phosphatase OS=Homo sapiens OX=9606 GN=ACP2 PE=1 SV=1;tr|A0A5F9ZHR7|A0A5F9ZHR7_HUMAN Lysosomal acid phosphatase OS=Homo sapiens	9	3	3	3	423	423;395;434;360;391;151;160;162;305	By MS/MS	8.5	47172000	2402;8353;9605	True;True;True	2407;8404;9660	3578;12148;13875	3534;12057;13771	3534;12057;13771			-1;-1;-1;-1;-1;-1;-1;-1;-1
17.1608	17.059	16.9845	17.2473	17.4134	17.5015	+	C28_Control	4	4	4	6.2	6.2	6.2	83.541	0	36.55	45787000	4	1.61737	0.31929	3.53443	Q99567;J3KMX1;I3L4K7	Q99567;J3KMX1	Nuclear pore complex protein Nup88	NUP88	2504	4;3;1	4;3;1	4;3;1	sp|Q99567|NUP88_HUMAN Nuclear pore complex protein Nup88 OS=Homo sapiens OX=9606 GN=NUP88 PE=1 SV=2;tr|J3KMX1|J3KMX1_HUMAN Nuclear pore complex protein Nup88 (Fragment) OS=Homo sapiens OX=9606 GN=NUP88 PE=1 SV=1	3	4	4	4	741	741;696;110	By MS/MS	6.2	45787000	3014;3660;5637;11001	True;True;True;True	3023;3674;5668;11067	4445;5353;8233;15790	4404;5334;8189;15673	4404;5334;8189;15673			-1;-1;-1
18.6031	18.3884	18.1876	18.7496	18.9372	18.8995	+	C28_Control	2	2	2	12.5	12.5	12.5	24.843	0	15.092	108640000	3	1.61487	0.469078	3.52804	Q6P587	Q6P587	Acylpyruvase FAHD1, mitochondrial	FAHD1	2192	2	2	2	sp|Q6P587|FAHD1_HUMAN Acylpyruvase FAHD1, mitochondrial OS=Homo sapiens OX=9606 GN=FAHD1 PE=1 SV=2	1	2	2	2	224	224	By MS/MS	12.5	108640000	6613;10195	True;True	6648;10259	9726;9727;14654	9656;9657;14562	9657;14562			-1
15.9691	16.3177	16.1526	15.8525	15.685	15.6668	+	C28_Control	1	1	1	3.2	3.2	3.2	49.432	0.0033695	6.2959	35798000	2	1.61445	-0.411703	-3.52698	Q4G0N4;A0A0C4DGV3;B7Z8V7	Q4G0N4;A0A0C4DGV3;B7Z8V7	NAD kinase 2, mitochondrial	NADK2	185	1;1;1	1;1;1	1;1;1	sp|Q4G0N4|NAKD2_HUMAN NAD kinase 2, mitochondrial OS=Homo sapiens OX=9606 GN=NADK2 PE=1 SV=2;tr|A0A0C4DGV3|A0A0C4DGV3_HUMAN NAD kinase 2, mitochondrial OS=Homo sapiens OX=9606 GN=NADK2 PE=1 SV=1;tr|B7Z8V7|B7Z8V7_HUMAN NAD kinase 2, mitochondrial OS=Homo sa	3	1	1	1	442	442;247;301	By MS/MS	3.2	35798000	962	TRUE	957	1356;1357	1335;1336	1335			-1;-1;-1
22.5327	22.2578	22.4925	22.7438	22.7242	22.7242	+	C28_Control	13	13	13	31.2	31.2	31.2	51.294	0	114.04	2262100000	22	1.61347	0.303026	3.52446	P55084;F5GZQ3;B5MD38;C9JEY0;C9JE81;C9K0M0	P55084;F5GZQ3;B5MD38	Trifunctional enzyme subunit beta, mitochondrial;3-ketoacyl-CoA thiolase	HADHB	1773	13;11;8;3;3;1	13;11;8;3;3;1	13;11;8;3;3;1	sp|P55084|ECHB_HUMAN Trifunctional enzyme subunit beta, mitochondrial OS=Homo sapiens OX=9606 GN=HADHB PE=1 SV=3;tr|F5GZQ3|F5GZQ3_HUMAN Trifunctional enzyme subunit beta, mitochondrial OS=Homo sapiens OX=9606 GN=HADHB PE=1 SV=1;tr|B5MD38|B5MD38_HUMAN Trifu	6	13	13	13	474	474;459;351;149;175;84	By MS/MS	31.2	2262100000	133;834;1058;1216;1948;2430;2759;4537;7304;7585;8017;11458;12009	True;True;True;True;True;True;True;True;True;True;True;True;True	133;829;1053;1212;1948;2435;2767;4560;7351;7633;8068;11528;12081	176;177;1169;1489;1490;1739;1740;1741;2907;2908;3611;3612;4109;4110;6599;10683;10684;11075;11689;11690;16444;16445;17295	180;181;1157;1468;1469;1722;1723;1724;2861;2862;3567;3568;4062;4063;6569;10617;10993;11601;11602;16326;16327;17174	181;1157;1468;1723;2862;3568;4063;6569;10617;10993;11601;16326;17174			-1;-1;-1;-1;-1;-1
16.2549	16.2368	16.5152	15.9924	15.7489	15.9895	+	C28_Control	3	3	3	4.1	4.1	4.1	92.218	0	20.002	18490000	3	1.61164	-0.425361	-3.5198	Q9BQ52;E7ES68;G5E9D5;H7C2I4	Q9BQ52;E7ES68;G5E9D5	Zinc phosphodiesterase ELAC protein 2	ELAC2	687	3;3;3;1	3;3;3;1	3;3;3;1	sp|Q9BQ52|RNZ2_HUMAN Zinc phosphodiesterase ELAC protein 2 OS=Homo sapiens OX=9606 GN=ELAC2 PE=1 SV=2;tr|E7ES68|E7ES68_HUMAN Zinc phosphodiesterase ELAC protein 2 (Fragment) OS=Homo sapiens OX=9606 GN=ELAC2 PE=1 SV=2;tr|G5E9D5|G5E9D5_HUMAN ElaC homolog pro	4	3	3	3	826	826;626;807;286	By MS/MS	4.1	18490000	905;9683;10184	True;True;True	900;9738;10248	1275;13981;14640	1256;13874;14546	1256;13874;14546			-1;-1;-1;-1
17.2473	17.1863	17.1313	16.8605	16.9009	16.5364	+	C28_Control	1	1	1	16.5	16.5	16.5	11.873	0.0019616	6.6827	20128000	2	1.61034	-0.422384	-3.51648	B8ZZC5;B8ZZA8	B8ZZC5;B8ZZA8		GLS	526	1;1	1;1	1;1	tr|B8ZZC5|B8ZZC5_HUMAN Glutaminase OS=Homo sapiens OX=9606 GN=GLS PE=1 SV=1;tr|B8ZZA8|B8ZZA8_HUMAN Glutaminase OS=Homo sapiens OX=9606 GN=GLS PE=1 SV=1	2	1	1	1	103	103;169	By MS/MS	16.5	20128000	7282	TRUE	7329	10656	10586;10587	10586			-1;-1
18.6733	18.3376	18.6057	18.9016	18.9561	19.1921	+	C28_Control	5	5	5	10.1	10.1	10.1	61.655	0	31.887	147190000	6	1.61028	0.477724	3.51632	Q96S52;K7EN97	Q96S52	GPI transamidase component PIG-S	PIGS	2488	5;1	5;1	5;1	sp|Q96S52|PIGS_HUMAN GPI transamidase component PIG-S OS=Homo sapiens OX=9606 GN=PIGS PE=1 SV=3	2	5	5	5	555	555;116	By MS/MS	10.1	147190000	18;1898;1979;4062;8077	True;True;True;True;True	18;1897;1979;4078;8128	24;2829;2949;5872;11775	25;2782;2783;2904;5860;11683	25;2783;2904;5860;11683			-1;-1
17.7995	17.659	17.6016	17.8953	18.0556	18.1845	+	C28_Control	4	4	4	3.6	3.6	3.6	155.2	0	25.991	93357000	4	1.60618	0.358425	3.50589	O75694;E9PF10	O75694;E9PF10	Nuclear pore complex protein Nup155	NUP155	730	4;4	4;4	4;4	sp|O75694|NU155_HUMAN Nuclear pore complex protein Nup155 OS=Homo sapiens OX=9606 GN=NUP155 PE=1 SV=1;tr|E9PF10|E9PF10_HUMAN Nuclear pore complex protein Nup155 OS=Homo sapiens OX=9606 GN=NUP155 PE=1 SV=1	2	4	4	4	1391	1391;1327	By MS/MS	3.6	93357000	159;3684;6173;8552	True;True;True;True	158;3699;6205;8606	214;5384;9086;12468	218;5366;9021;12364	218;5366;9021;12364			-1;-1
17.3179	17.5256	17.3589	17.1608	17.1482	16.9749	+	C28_Control	3	2	2	4.8	3.3	3.3	60.801	0.00046211	11.37	66013000	2	1.60532	-0.306161	-3.5037	P07947;J3QRU1;P12931;P06241;P06239;Q573B4	P07947;J3QRU1;P12931;P06241	Tyrosine-protein kinase Yes;Non-specific protein-tyrosine kinase;Proto-oncogene tyrosine-protein kinase Src;Tyrosine-protein kinase Fyn	YES1;SRC;FYN	1064	3;3;2;2;1;1	2;2;1;1;1;1	2;2;1;1;1;1	sp|P07947|YES_HUMAN Tyrosine-protein kinase Yes OS=Homo sapiens OX=9606 GN=YES1 PE=1 SV=3;tr|J3QRU1|J3QRU1_HUMAN Tyrosine-protein kinase OS=Homo sapiens OX=9606 GN=YES1 PE=1 SV=1;sp|P12931|SRC_HUMAN Proto-oncogene tyrosine-protein kinase Src OS=Homo sapien	6	3	2	2	543	543;548;536;537;509;516	By MS/MS	4.8	66013000	1237;5797;7774	True;False;True	1234;5828;7824	1771;8482;11351	1757;8427;11265	1757;8427;11265			-1;-1;-1;-1;-1;-1
16.7199	17.7439	17.7568	16.309	16.1765	16.0233	+	C28_Control	2	2	2	1.3	1.3	1.3	213.57	0	12.447	20572000	2	1.60473	-1.23727	-3.5022	Q12888;A6NNK5;H7BZY0;C9JXV0	Q12888;A6NNK5;H7BZY0;C9JXV0	Tumor suppressor p53-binding protein 1	TP53BP1	439	2;2;1;1	2;2;1;1	2;2;1;1	sp|Q12888|TP53B_HUMAN TP53-binding protein 1 OS=Homo sapiens OX=9606 GN=TP53BP1 PE=1 SV=2;tr|A6NNK5|A6NNK5_HUMAN TP53-binding protein 1 OS=Homo sapiens OX=9606 GN=TP53BP1 PE=1 SV=2;tr|H7BZY0|H7BZY0_HUMAN TP53-binding protein 1 (Fragment) OS=Homo sapiens OX	4	2	2	2	1972	1972;1927;163;1033	By MS/MS	1.3	20572000	47;4877	True;True	46;4899	59;7090	59;7056	59;7056			-1;-1;-1;-1
22.2113	22.0306	21.9585	22.6289	22.5785	22.3069	+	C28_Control	19	19	19	21.2	21.2	21.2	102.48	0	148.22	1775000000	27	1.60418	0.438003	3.50081	P19367;B1AR62;P52789;E9PB90	P19367	Hexokinase-1	HK1	1532	19;4;1;1	19;4;1;1	19;4;1;1	sp|P19367|HXK1_HUMAN Hexokinase-1 OS=Homo sapiens OX=9606 GN=HK1 PE=1 SV=3	4	19	19	19	917	917;114;917;889	By MS/MS	21.2	1775000000	1379;1949;2322;3279;4501;4543;4682;4683;4838;6191;8249;8433;8754;8870;9599;10061;11449;11583;12400	True;True;True;True;True;True;True;True;True;True;True;True;True;True;True;True;True;True;True	1376;1949;2325;3288;4523;4566;4705;4706;4861;6223;8300;8485;8806;8922;9654;10125;11519;11653;12475	2013;2014;2015;2909;2910;3444;4805;6550;6606;6607;6797;6798;6799;7036;9114;12007;12008;12273;12274;12732;12900;13868;13869;14486;16434;16613;17871	1998;1999;2000;2863;2864;3396;4775;6521;6576;6577;6764;6765;6766;7002;9048;11913;11914;12178;12179;12629;12789;13764;13765;14393;16316;16496;17722	1998;2863;3396;4775;6521;6576;6765;6766;7002;9048;11914;12178;12629;12789;13765;14393;16316;16496;17722			-1;-1;-1;-1
22.3069	22.4328	22.5971	21.9146	21.8812	22.1904	+	C28_Control	43	43	43	20.9	20.9	20.9	358.69	0	323.31	1103000000	56	1.59922	-0.450197	-3.4882	P46013	P46013	Antigen KI-67	MKI67	1682	43	43	43	sp|P46013|KI67_HUMAN Proliferation marker protein Ki-67 OS=Homo sapiens OX=9606 GN=MKI67 PE=1 SV=2	1	43	43	43	3256	3256	By MS/MS	20.9	1103000000	323;324;343;519;866;867;1208;1209;1284;1432;2987;3028;3030;3149;3568;3569;3570;3571;3572;3573;3819;3991;3992;4623;5253;5702;7464;8137;8405;8406;8407;8974;9718;10390;10413;10420;10728;10736;10738;10806;11522;11835;11858	True;True;True;True;True;True;True;True;True;True;True;True;True;True;True;True;True;True;True;True;True;True;True;True;True;True;True;True;True;True;True;True;True;True;True;True;True;True;True;True;True;True;True	319;320;340;511;861;862;1204;1205;1281;1430;2996;3037;3039;3158;3582;3583;3584;3585;3586;3587;3834;4006;4007;4646;5283;5733;7511;8188;8456;8457;8458;9027;9773;10452;10474;10481;10794;10802;10804;10872;11592;11907;11930	439;440;441;473;474;705;1212;1213;1214;1729;1730;1731;1732;1857;1858;2094;2095;4409;4466;4469;4470;4630;5221;5222;5223;5224;5225;5226;5227;5562;5783;5784;5785;6714;7674;8339;10899;11859;12235;12236;12237;13063;14023;14946;14976;14988;15440;15450;15452;15533;16530;17038;17073	445;446;447;480;481;707;1199;1200;1201;1712;1713;1714;1715;1848;1849;2078;2079;2080;4370;4427;4430;4431;4595;5198;5199;5200;5201;5202;5203;5204;5205;5548;5772;5773;5774;6685;7654;8290;10827;11766;12141;12142;12143;12947;13918;14839;14867;14868;14880;15321;15330;15332;15415;16414;16917;16954	446;447;480;707;1199;1200;1713;1714;1849;2080;4370;4427;4431;4595;5198;5199;5200;5201;5202;5203;5548;5773;5774;6685;7654;8290;10827;11766;12141;12142;12143;12947;13918;14839;14868;14880;15321;15330;15332;15415;16414;16917;16954			-1
18.4977	18.3454	18.7468	17.9324	16.9631	17.5129	+	C28_Control	2	2	2	2.9	2.9	2.9	88.486	0.0013514	10.826	92470000	2	1.59909	-1.06051	-3.48788	Q9P2I0;H0YJF4	Q9P2I0;H0YJF4	Cleavage and polyadenylation specificity factor subunit 2	CPSF2	2742	2;1	2;1	2;1	sp|Q9P2I0|CPSF2_HUMAN Cleavage and polyadenylation specificity factor subunit 2 OS=Homo sapiens OX=9606 GN=CPSF2 PE=1 SV=2;tr|H0YJF4|H0YJF4_HUMAN Cleavage and polyadenylation specificity factor subunit 2 (Fragment) OS=Homo sapiens OX=9606 GN=CPSF2 PE=1 SV=	2	2	2	2	782	782;269	By MS/MS	2.9	92470000	4842;12674	True;True	4865;12750	7040;18275	7006;18119	7006;18119			-1;-1
16.3639	16.1794	16.3116	16.5152	16.4809	16.6525	+	C28_Control	2	2	2	2.7	2.7	2.7	72.609	0	12.603	20698000	2	1.5983	0.2646	3.48587	Q14435;E7EUL0;C9J2C3	Q14435;E7EUL0;C9J2C3	Polypeptide N-acetylgalactosaminyltransferase 3	GALNT3	2008	2;1;1	2;1;1	2;1;1	sp|Q14435|GALT3_HUMAN Polypeptide N-acetylgalactosaminyltransferase 3 OS=Homo sapiens OX=9606 GN=GALNT3 PE=1 SV=2;tr|E7EUL0|E7EUL0_HUMAN Polypeptide N-acetylgalactosaminyltransferase 3 OS=Homo sapiens OX=9606 GN=GALNT3 PE=1 SV=1;tr|C9J2C3|C9J2C3_HUMAN Poly	3	2	2	2	633	633;371;464	By MS/MS	2.7	20698000	11569;12692	True;True	11639;12768	16595;18295	16478;18139	16478;18139			-1;-1;-1
15.1374	15.7268	15.5942	14.8714	14.9081	14.7013	+	C28_Control	1	1	1	1.8	1.8	1.8	61.264	0.0043988	6.1795	17713000	1	1.59524	-0.6592	-3.47812	Q96L92;A0A2R8Y871	Q96L92;A0A2R8Y871	Sorting nexin-27	SNX27	299	1;1	1;1	1;1	sp|Q96L92|SNX27_HUMAN Sorting nexin-27 OS=Homo sapiens OX=9606 GN=SNX27 PE=1 SV=2;tr|A0A2R8Y871|A0A2R8Y871_HUMAN Sorting nexin-27 OS=Homo sapiens OX=9606 GN=SNX27 PE=1 SV=1	2	1	1	1	541	541;129	By MS/MS	1.8	17713000	5729	TRUE	5760	8385	8334	8334			-1;-1
16.3249	16.9192	17.0016	16.0985	15.6346	15.3694	+	C28_Control	1	1	1	4.4	4.4	4.4	66.215	0	18.97	13803000	4	1.59464	-1.04773	-3.47659	P03372;Q9H2M1	P03372;Q9H2M1	Estrogen receptor	ESR1	1387	1;1	1;1	1;1	sp|P03372|ESR1_HUMAN Estrogen receptor OS=Homo sapiens OX=9606 GN=ESR1 PE=1 SV=2;tr|Q9H2M1|Q9H2M1_HUMAN ER-alpha OS=Homo sapiens OX=9606 GN=ESR1 PE=1 SV=1	2	1	1	1	595	595;334	By MS/MS	4.4	13803000	5117	TRUE	5143	7472	7444;7445;7446;7447	7444			-1;-1
22.7729	22.5575	22.6733	22.9227	23.3557	23.3413	+	C28_Control	13	13	13	42.4	42.4	42.4	48.141	0	109.59	6863400000	32	1.5938	0.538702	3.47446	P27797;K7EJB9;K7EL50	P27797;K7EJB9	Calreticulin	CALR	1583	13;10;3	13;10;3	13;10;3	sp|P27797|CALR_HUMAN Calreticulin OS=Homo sapiens OX=9606 GN=CALR PE=1 SV=1;tr|K7EJB9|K7EJB9_HUMAN Calreticulin (Fragment) OS=Homo sapiens OX=9606 GN=CALR PE=1 SV=1	3	13	13	13	417	417;247;163	By MS/MS	42.4	6863400000	1877;3886;4642;4661;5475;6156;6400;6415;6416;6622;7185;9397;12050	True;True;True;True;True;True;True;True;True;True;True;True;True	1876;3901;4665;4684;5505;6188;6435;6450;6451;6657;7231;7232;9452;12122	2795;2796;2797;5642;5643;5644;5645;6740;6741;6742;6743;6744;6767;6768;8001;8002;8003;9064;9428;9429;9430;9431;9448;9449;9450;9738;9739;10534;10535;13608;13609;13610;17362	2747;2748;2749;2750;5632;5633;5634;6712;6713;6734;6735;7969;7970;8999;9368;9369;9370;9371;9388;9389;9390;9391;9667;9668;10461;10462;10463;13496;13497;13498;13499;17244	2747;5634;6712;6734;7970;8999;9368;9388;9389;9668;10461;13496;17244	102	257	-1;-1;-1
13.6213	12.9416	14.0956	11.2439	11.8815	12.4665	+	C28_Control	1	1	1	1.5	1.5	1.5	138.73	0.001268	7.6211	2333000	1	1.59231	-1.68886	-3.47069	Q92833	Q92833	Protein Jumonji	JARID2	2401	1	1	1	sp|Q92833|JARD2_HUMAN Protein Jumonji OS=Homo sapiens OX=9606 GN=JARID2 PE=1 SV=2	1	1	1	1	1246	1246	By MS/MS	1.5	2333000	3874	TRUE	3889	5629	5619	5619			-1
20.3994	20.1381	20.2799	20.6502	20.6954	20.4903	+	C28_Control	8	8	8	20.9	20.9	20.9	46.48	0	59.821	735460000	11	1.59224	0.339541	3.47052	Q9HDC9;H0Y512	Q9HDC9;H0Y512	Adipocyte plasma membrane-associated protein	APMAP	2652	8;6	8;6	8;6	sp|Q9HDC9|APMAP_HUMAN Adipocyte plasma membrane-associated protein OS=Homo sapiens OX=9606 GN=APMAP PE=1 SV=2;tr|H0Y512|H0Y512_HUMAN Adipocyte plasma membrane-associated protein (Fragment) OS=Homo sapiens OX=9606 GN=APMAP PE=1 SV=1	2	8	8	8	416	416;409	By MS/MS	20.9	735460000	2731;3851;7578;7664;7946;9738;9963;12199	True;True;True;True;True;True;True;True	2738;3866;7626;7713;7997;9793;10025;12273	4069;5601;11068;11192;11602;11603;11604;14047;14359;17582	4021;5588;10986;11107;11516;11517;11518;13943;14259;14260;17444	4021;5588;10986;11107;11517;13943;14260;17444			-1;-1
18.479	19.3054	19.1688	18.2136	17.5737	17.8855	+	C28_Control	2	2	2	3.3	3.3	3.3	63.972	0	11.829	47929000	2	1.59036	-1.09342	-3.46577	O15371;B0QYA8;B0QYA6;B0QYA5	O15371;B0QYA8;B0QYA6;B0QYA5	Eukaryotic translation initiation factor 3 subunit D	EIF3D	1214	2;1;1;1	2;1;1;1	2;1;1;1	sp|O15371|EIF3D_HUMAN Eukaryotic translation initiation factor 3 subunit D OS=Homo sapiens OX=9606 GN=EIF3D PE=1 SV=1;tr|B0QYA8|B0QYA8_HUMAN Eukaryotic translation initiation factor 3 subunit D (Fragment) OS=Homo sapiens OX=9606 GN=EIF3D PE=1 SV=1;tr|B0QYA	4	2	2	2	548	548;123;173;269	By MS/MS	3.3	47929000	2324;4809	True;True	2327;4833	3446;6989	3398;6956	3398;6956			-1;-1;-1;-1
20.3875	20.1292	20.3999	20.6039	20.8915	21.0433	+	C28_Control	6	6	6	11.4	11.4	11.4	54.812	0	36.895	506690000	7	1.58911	0.540739	3.46259	O75844	O75844	CAAX prenyl protease 1 homolog	ZMPSTE24	1307	6	6	6	sp|O75844|FACE1_HUMAN CAAX prenyl protease 1 homolog OS=Homo sapiens OX=9606 GN=ZMPSTE24 PE=1 SV=2	1	6	6	6	475	475	By MS/MS	11.4	506690000	2302;3068;7826;10467;11582;12667	True;True;True;True;True;True	2305;3077;7876;10531;11652;12743	3422;3423;4522;11423;15059;16612;18267	3373;3374;4487;11334;14947;16495;18111	3373;4487;11334;14947;16495;18111			-1
18.2486	18.1107	18.2857	18.3801	18.4359	18.5149	+	C28_Control	6	6	6	10.7	10.7	10.7	87.99	0	60.865	88664000	6	1.58867	0.228635	3.46149	Q8IYB8	Q8IYB8	ATP-dependent RNA helicase SUPV3L1, mitochondrial	SUPV3L1	2282	6	6	6	sp|Q8IYB8|SUV3_HUMAN ATP-dependent RNA helicase SUPV3L1, mitochondrial OS=Homo sapiens OX=9606 GN=SUPV3L1 PE=1 SV=1	1	6	6	6	786	786	By MS/MS	10.7	88664000	1495;3252;3522;3553;4295;7841	True;True;True;True;True;True	1491;3261;3535;3566;4316;7891	2199;4767;5152;5191;6236;11442	2173;4730;5133;5174;6224;11354	2173;4730;5133;5174;6224;11354			-1
22.6733	23.1423	23.0837	22.4775	22.4775	22.3359	+	C28_Control	20	19	18	43.3	41.6	40.1	54.231	0	137.29	4326000000	40	1.58854	-0.536115	-3.46117	Q15233;H7C367;C9JYS8;C9IZL7;C9J4X2;A0A0U1RQF9	Q15233;H7C367;C9JYS8	Non-POU domain-containing octamer-binding protein	NONO	2049	20;13;10;7;3;1	19;12;10;6;3;1	18;11;10;6;3;0	sp|Q15233|NONO_HUMAN Non-POU domain-containing octamer-binding protein OS=Homo sapiens OX=9606 GN=NONO PE=1 SV=4;tr|H7C367|H7C367_HUMAN Non-POU domain-containing octamer-binding protein (Fragment) OS=Homo sapiens OX=9606 GN=NONO PE=1 SV=8;tr|C9JYS8|C9JYS8_	6	20	19	18	471	471;234;247;207;124;33	By MS/MS	43.3	4326000000	155;573;927;1716;4361;4449;4758;5333;5334;6149;7577;7671;7672;8647;8703;9534;9910;10008;10009;11901	True;True;True;False;True;True;True;True;True;True;True;True;True;True;True;True;True;True;True;True	154;566;922;1714;4383;4471;4781;4782;5363;5364;6181;7625;7720;7721;7722;8703;8756;9589;9969;9970;10071;10072;11973	207;785;1310;2556;2557;6339;6340;6341;6342;6470;6912;6913;6914;7799;7800;7801;7802;9055;9056;11067;11212;11213;11214;11215;11216;11217;12595;12660;12661;13786;13787;14282;14283;14284;14285;14286;14416;14417;14418;17135;17136	210;782;1290;2507;2508;2509;6320;6321;6445;6884;6885;6886;6887;7774;7775;7776;8988;8989;10985;11127;11128;11129;11130;11131;11132;11133;11134;12492;12557;12558;13675;14178;14179;14180;14181;14182;14183;14184;14318;14319;14320;17012;17013	210;782;1290;2507;6321;6445;6884;7774;7776;8989;10985;11130;11134;12492;12557;13675;14183;14319;14320;17013	136;137;138	90;326;419	-1;-1;-1;-1;-1;-1
17.3229	17.4824	17.6105	17.1482	17.2235	17.1332	+	C28_Control	2	2	2	6.4	6.4	6.4	42.008	0	13.17	49088000	3	1.58832	-0.303656	-3.46061	Q5T280;R4GNG4	Q5T280;R4GNG4	Putative methyltransferase C9orf114	C9orf114	2151	2;1	2;1	2;1	sp|Q5T280|CI114_HUMAN Putative methyltransferase C9orf114 OS=Homo sapiens OX=9606 GN=SPOUT1 PE=1 SV=3;tr|R4GNG4|R4GNG4_HUMAN Putative methyltransferase C9orf114 (Fragment) OS=Homo sapiens OX=9606 GN=SPOUT1 PE=1 SV=1	2	2	2	2	376	376;87	By MS/MS	6.4	49088000	5760;11604	True;True	5791;11674	8424;8425;16650	8372;8373;16530	8372;16530			-1;-1
16.523	16.1382	16.9815	15.4819	15.4478	15.8525	+	C28_Control	2	2	2	16	16	16	22.168	0	19.255	60632000	3	1.58568	-0.953523	-3.45395	P20290;D6RDG3	P20290;D6RDG3	Transcription factor BTF3	BTF3	1537	2;1	2;1	2;1	sp|P20290|BTF3_HUMAN Transcription factor BTF3 OS=Homo sapiens OX=9606 GN=BTF3 PE=1 SV=1;tr|D6RDG3|D6RDG3_HUMAN Transcription factor BTF3 (Fragment) OS=Homo sapiens OX=9606 GN=BTF3 PE=1 SV=3	2	2	2	2	206	206;109	By MS/MS	16	60632000	1161;4109	True;True	1157;4125	1649;1650;5950	1631;1632;5942	1631;5942			-1;-1
15.1609	14.6512	14.9011	15.327	15.7397	15.7676	+	C28_Control	2	2	2	13.9	13.9	13.9	19.76	0	14.718	11379000	3	1.58502	0.707045	3.45227	Q96NT0;B8ZZ99;F8WCZ3	Q96NT0;B8ZZ99;F8WCZ3	Coiled-coil domain-containing protein 115	CCDC115	2477	2;1;1	2;1;1	2;1;1	sp|Q96NT0|CC115_HUMAN Coiled-coil domain-containing protein 115 OS=Homo sapiens OX=9606 GN=CCDC115 PE=1 SV=1;tr|B8ZZ99|B8ZZ99_HUMAN Coiled-coil domain-containing protein 115 OS=Homo sapiens OX=9606 GN=CCDC115 PE=1 SV=1;tr|F8WCZ3|F8WCZ3_HUMAN Coiled-coil do	3	2	2	2	180	180;175;193	By MS/MS	13.9	11379000	2010;11874	True;True	2010;11946	2992;2993;17095	2944;2945;16974	2944;16974			-1;-1;-1
17.2954	17.6446	17.7085	17.1221	16.8459	17.0805	+	C28_Control	2	2	2	3.4	3.4	3.4	57.136	0	11.917	27992000	3	1.58496	-0.53333	-3.45213	P14868;C9J7S3;C9JLC1	P14868;C9J7S3;C9JLC1	Aspartate--tRNA ligase, cytoplasmic	DARS	1503	2;1;1	2;1;1	2;1;1	sp|P14868|SYDC_HUMAN Aspartate--tRNA ligase, cytoplasmic OS=Homo sapiens OX=9606 GN=DARS1 PE=1 SV=2;tr|C9J7S3|C9J7S3_HUMAN Aspartyl-tRNA synthetase (Fragment) OS=Homo sapiens OX=9606 GN=DARS1 PE=1 SV=8;tr|C9JLC1|C9JLC1_HUMAN Aspartyl-tRNA synthetase (Fragm	3	2	2	2	501	501;175;182	By MS/MS	3.4	27992000	1568;5100	True;True	1565;5126	2330;2331;7450	2301;2302;7421	2301;7421			-1;-1;-1
19.4625	20.4249	20.063	19.151	18.432	18.7507	+	C28_Control	1	1	1	2.7	2.7	2.7	33.814	0.0043876	6.1719	103510000	1	1.58454	-1.20555	-3.45107	O75880;J3QL56	O75880;J3QL56	Protein SCO1 homolog, mitochondrial	SCO1	1054	1;1	1;1	1;1	sp|O75880|SCO1_HUMAN Protein SCO1 homolog, mitochondrial OS=Homo sapiens OX=9606 GN=SCO1 PE=1 SV=1;tr|J3QL56|J3QL56_HUMAN Protein SCO1 homolog, mitochondrial OS=Homo sapiens OX=9606 GN=SCO1 PE=1 SV=1	2	1	1	1	301	301;270	By MS/MS	2.7	103510000	2821	TRUE	2830	4192	4147	4147			-1;-1
22.4086	22.3852	22.2578	22.1904	22.0584	21.9585	+	C28_Control	18	18	18	31	31	31	77.515	0	153.49	3802300000	27	1.57881	-0.281454	-3.43663	P52272;A0A087X0X3;M0R019;M0R2T0;M0QYQ7;M0R0N3;M0QZM1;M0R0Y6;M0R2I7;M0QY96;M0QYL3	P52272;A0A087X0X3;M0R019;M0R2T0	Heterogeneous nuclear ribonucleoprotein M	HNRNPM	97	18;18;10;10;8;7;7;4;3;2;1	18;18;10;10;8;7;7;4;3;2;1	18;18;10;10;8;7;7;4;3;2;1	sp|P52272|HNRPM_HUMAN Heterogeneous nuclear ribonucleoprotein M OS=Homo sapiens OX=9606 GN=HNRNPM PE=1 SV=3;tr|A0A087X0X3|A0A087X0X3_HUMAN Heterogeneous nuclear ribonucleoprotein M OS=Homo sapiens OX=9606 GN=HNRNPM PE=1 SV=1;tr|M0R019|M0R019_HUMAN Heteroge	11	18	18	18	730	730;730;352;357;219;275;383;99;214;116;99	By MS/MS	31	3802300000	98;279;509;4208;4409;4412;4954;5547;6733;7736;8685;8689;8692;8695;8700;8863;9370;12122	True;True;True;True;True;True;True;True;True;True;True;True;True;True;True;True;True;True	97;274;501;4229;4431;4434;4976;5578;6773;7786;8738;8742;8745;8748;8753;8915;9425;12195	121;376;688;689;6113;6114;6409;6412;7217;8103;8104;8105;8106;9912;11301;12636;12641;12642;12646;12649;12655;12656;12657;12891;12892;13574;17471;17472	123;382;690;691;6107;6108;6386;6389;7185;7186;8066;8067;8068;9836;11218;12532;12537;12538;12542;12543;12546;12552;12553;12779;12780;13459;17345	123;382;690;6108;6386;6389;7186;8068;9836;11218;12532;12538;12543;12546;12552;12780;13459;17345			-1;-1;-1;-1;-1;-1;-1;-1;-1;-1;-1
13.8872	13.1507	13.8205	14.4013	14.4528	14.4317	+	C28_Control	4	1	1	14.5	2.9	2.9	36.585	0.001233	7.1096	3665000	1	1.5775	0.809109	3.43335	H0YG38	H0YG38		PRPF40A	928	4	1	1	tr|H0YG38|H0YG38_HUMAN Pre-mRNA-processing factor 40 homolog A (Fragment) OS=Homo sapiens OX=9606 GN=PRPF40A PE=1 SV=1	1	4	1	1	346	346	By MS/MS	14.5	3665000	3540;5170;11440;11676	True;False;False;False	3553;5198;11510;11748	5173;7557;16419;16420;16782	5155;7534;16302;16660	5155;7534;16302;16660			-1
13.9791	14.6436	14.7971	13.5748	13.382	12.6978	+	C28_Control	1	1	1	2	2	2	66.72	0.0012295	7.0935	15951000	1	1.57666	-1.25509	-3.43124	Q96HN2;O43865;H0Y8B3	Q96HN2;O43865;H0Y8B3	Putative adenosylhomocysteinase 3;Putative adenosylhomocysteinase 2;Adenosylhomocysteinase	AHCYL2;AHCYL1	909	1;1;1	1;1;1	1;1;1	sp|Q96HN2|SAHH3_HUMAN Adenosylhomocysteinase 3 OS=Homo sapiens OX=9606 GN=AHCYL2 PE=1 SV=1;sp|O43865|SAHH2_HUMAN S-adenosylhomocysteine hydrolase-like protein 1 OS=Homo sapiens OX=9606 GN=AHCYL1 PE=1 SV=2;tr|H0Y8B3|H0Y8B3_HUMAN Adenosylhomocysteinase 3 (Fr	3	1	1	1	611	611;530;518	By MS/MS	2	15951000	5331	TRUE	5361	7796	7771	7771			-1;-1;-1
19.6893	19.0915	19.575	18.8046	18.5989	18.8789	+	C28_Control	2	2	2	7	7	7	41.522	0	36.929	344700000	5	1.57647	-0.691099	-3.43076	O00767	O00767	Acyl-CoA desaturase	SCD	1171	2	2	2	sp|O00767|ACOD_HUMAN Acyl-CoA desaturase OS=Homo sapiens OX=9606 GN=SCD PE=1 SV=2	1	2	2	2	359	359	By MS/MS	7	344700000	4597;5845	True;True	4620;5876	6681;8552;8553;8554;8555	6651;8497;8498;8499;8500	6651;8497			-1
19.8884	20.754	20.3299	19.5002	19.5072	19.2978	+	C28_Control	11	11	11	11.1	11.1	11.1	131.45	0	92.384	314420000	13	1.57631	-0.889044	-3.43035	P55011;G3XAL9	P55011;G3XAL9	Solute carrier family 12 member 2	SLC12A2	889	11;11	11;11	11;11	sp|P55011|S12A2_HUMAN Solute carrier family 12 member 2 OS=Homo sapiens OX=9606 GN=SLC12A2 PE=1 SV=1;tr|G3XAL9|G3XAL9_HUMAN Solute carrier family 12 (Sodium/potassium/chloride transporters), member 2, isoform CRA_a OS=Homo sapiens OX=9606 GN=SLC12A2 PE=1 S	2	11	11	11	1212	1212;1150	By MS/MS	11.1	314420000	544;1055;2342;2692;3233;3272;3758;5609;6881;11172;11902	True;True;True;True;True;True;True;True;True;True;True	536;1050;2345;2699;3242;3281;3773;5640;6925;11240;11974	743;1486;3477;3478;4004;4005;4743;4798;5484;8189;8190;10140;16018;17137	739;1465;3435;3436;3957;4705;4768;5467;8150;8151;10064;15907;17014	739;1465;3436;3957;4705;4768;5467;8151;10064;15907;17014			-1;-1
20.3446	19.852	20.3994	19.5668	19.4816	19.673	+	C28_Control	5	5	5	18.2	18.2	18.2	29.945	0	32.478	883060000	7	1.57287	-0.624883	-3.42171	P61247;D6RG13;E9PFI5;H0Y9Y4;D6RAT0;D6R9B6;H0Y8L7;D6RB09;D6RAS7;D6RGE0;D6RI02;D6RED7	P61247;D6RG13;E9PFI5;H0Y9Y4;D6RAT0;D6R9B6;H0Y8L7;D6RB09	40S ribosomal protein S3a	RPS3A	646	5;5;4;4;4;3;3;3;2;1;1;1	5;5;4;4;4;3;3;3;2;1;1;1	5;5;4;4;4;3;3;3;2;1;1;1	sp|P61247|RS3A_HUMAN 40S ribosomal protein S3a OS=Homo sapiens OX=9606 GN=RPS3A PE=1 SV=2;tr|D6RG13|D6RG13_HUMAN 40S ribosomal protein S3a (Fragment) OS=Homo sapiens OX=9606 GN=RPS3A PE=1 SV=1;tr|E9PFI5|E9PFI5_HUMAN 40S ribosomal protein S3a OS=Homo sapien	12	5	5	5	264	264;223;205;208;227;145;190;193;125;65;95;101	By MS/MS	18.2	883060000	1129;4251;7813;8012;11548	True;True;True;True;True	1124;4272;7863;8063;11618	1599;6172;6173;11403;11682;16566;16567	1581;6162;6163;11314;11594;16448;16449	1581;6162;11314;11594;16448			-1;-1;-1;-1;-1;-1;-1;-1;-1;-1;-1;-1
18.0411	17.3828	17.5039	18.2162	18.6962	18.8149	+	C28_Control	2	2	2	3	3	3	103.05	0	12.172	31212000	2	1.57243	0.933151	3.42061	Q15361;A0A087WY09	Q15361;A0A087WY09	Transcription termination factor 1	TTF1	2051	2;1	2;1	2;1	sp|Q15361|TTF1_HUMAN Transcription termination factor 1 OS=Homo sapiens OX=9606 GN=TTF1 PE=1 SV=3;tr|A0A087WY09|A0A087WY09_HUMAN Transcription termination factor 1 OS=Homo sapiens OX=9606 GN=TTF1 PE=1 SV=1	2	2	2	2	905	905;390	By MS/MS	3	31212000	9143;12428	True;True	9197;12503	13295;17916	13176;17766	13176;17766			-1;-1
18.391	18.1461	18.3801	18.5767	18.9769	19.0093	+	C28_Control	3	3	3	8.5	8.5	8.5	39.591	0	20.317	257460000	4	1.57221	0.548601	3.42005	P50213;H0YLI6;H0YMU3;H0YL72;H0YKD0;H0YM64	P50213;H0YLI6;H0YMU3;H0YL72;H0YKD0	Isocitrate dehydrogenase [NAD] subunit alpha, mitochondrial	IDH3A	937	3;3;3;3;2;1	3;3;3;3;2;1	3;3;3;3;2;1	sp|P50213|IDH3A_HUMAN Isocitrate dehydrogenase [NAD] subunit alpha, mitochondrial OS=Homo sapiens OX=9606 GN=IDH3A PE=1 SV=1;tr|H0YLI6|H0YLI6_HUMAN Isocitrate dehydrogenase [NAD] subunit alpha, mitochondrial (Fragment) OS=Homo sapiens OX=9606 GN=IDH3A PE=1	6	3	3	3	366	366;134;175;331;109;46	By MS/MS	8.5	257460000	7814;9167;11484	True;True;True	7864;9221;11554	11404;13321;13322;16483	11315;13203;13204;16367	11315;13204;16367			-1;-1;-1;-1;-1;-1
16.1619	16.172	16.309	16.4176	16.4293	16.6167	+	C28_Control	3	3	3	1.4	1.4	1.4	242.04	0	25.552	18832000	3	1.57099	0.273544	3.41699	O14497;H0Y488;A0A1B0GTU5;A0A087WUV6	O14497;H0Y488;A0A1B0GTU5;A0A087WUV6	AT-rich interactive domain-containing protein 1A	ARID1A	245	3;3;3;2	3;3;3;2	3;3;3;2	sp|O14497|ARI1A_HUMAN AT-rich interactive domain-containing protein 1A OS=Homo sapiens OX=9606 GN=ARID1A PE=1 SV=3;tr|H0Y488|H0Y488_HUMAN AT-rich interactive domain-containing protein 1A OS=Homo sapiens OX=9606 GN=ARID1A PE=1 SV=2;tr|A0A1B0GTU5|A0A1B0GTU5_	4	3	3	3	2285	2285;1901;1903;1141	By MS/MS	1.4	18832000	3393;5191;10930	True;True;True	3403;5221;10996	4967;7598;15698	4946;7573;15580	4946;7573;15580			-1;-1;-1;-1
16.5127	16.2151	16.0055	16.6604	16.8666	16.9387	+	C28_Control	2	2	2	41.3	41.3	41.3	7.2634	0	17.963	29795000	3	1.56989	0.577455	3.41425	Q9HB66	Q9HB66		MKKS	2632	2	2	2	tr|Q9HB66|Q9HB66_HUMAN Alternative protein MKKS OS=Homo sapiens OX=9606 GN=MKKS PE=1 SV=1	1	2	2	2	63	63	By MS/MS	41.3	29795000	8914;10903	True;True	8967;10969	12961;12962;15661	12847;12848;15543	12848;15543			-1
16.2767	16.5731	16.4728	16.7155	17.1221	17.0233	+	C28_Control	2	2	2	7.4	7.4	7.4	27.013	0.00090703	11.075	66895000	2	1.56968	0.512788	3.41371	Q9HBH1	Q9HBH1	Peptide deformylase, mitochondrial	PDF	2634	2	2	2	sp|Q9HBH1|DEFM_HUMAN Peptide deformylase, mitochondrial OS=Homo sapiens OX=9606 GN=PDF PE=1 SV=1	1	2	2	2	243	243	By MS/MS	7.4	66895000	1269;11977	True;True	1266;12049	1838;1839;17243	1828;17123	1828;17123			-1
16.7155	17.7711	17.4218	16.4262	16.0034	15.8953	+	C28_Control	2	2	2	9.2	9.2	9.2	32.011	0	11.844	37034000	3	1.56862	-1.19456	-3.41106	O95070;A6NGW1;E9PS11;E9PIZ0;C9JST7	O95070;A6NGW1;E9PS11;E9PIZ0;C9JST7	Protein YIF1A	YIF1A	427	2;2;1;1;1	2;2;1;1;1	2;2;1;1;1	sp|O95070|YIF1A_HUMAN Protein YIF1A OS=Homo sapiens OX=9606 GN=YIF1A PE=1 SV=2;tr|A6NGW1|A6NGW1_HUMAN Protein YIF1A OS=Homo sapiens OX=9606 GN=YIF1A PE=1 SV=1;tr|E9PS11|E9PS11_HUMAN Protein YIF1A OS=Homo sapiens OX=9606 GN=YIF1A PE=1 SV=1;tr|E9PIZ0|E9PIZ0_	5	2	2	2	293	293;241;79;160;199	By MS/MS	9.2	37034000	1744;11126	True;True	1742;11194	2601;2602;15964	2551;2552;15855	2551;15855			-1;-1;-1;-1;-1
15.076	15.0481	14.3667	15.7537	15.535	15.6578	+	C28_Control	2	2	2	12.8	12.8	12.8	27.422	0	16.465	19995000	2	1.56616	0.818597	3.40491	Q8IWL3	Q8IWL3	Iron-sulfur cluster co-chaperone protein HscB, mitochondrial	HSCB	2271	2	2	2	sp|Q8IWL3|HSC20_HUMAN Iron-sulfur cluster co-chaperone protein HscB OS=Homo sapiens OX=9606 GN=HSCB PE=1 SV=3	1	2	2	2	235	235	By MS/MS	12.8	19995000	3213;7324	True;True	3222;7371	4717;10709	4681;10642	4681;10642			-1
18.2706	18.3035	18.0171	18.5028	18.6902	18.5124	+	C28_Control	5	5	5	18.4	18.4	18.4	44.292	0	64.179	163010000	6	1.56607	0.371411	3.40468	P09110;H7C131;C9JDE9;H0Y4D4	P09110;H7C131;C9JDE9;H0Y4D4	3-ketoacyl-CoA thiolase, peroxisomal	ACAA1	568	5;5;5;3	5;5;5;3	5;5;5;3	sp|P09110|THIK_HUMAN 3-ketoacyl-CoA thiolase, peroxisomal OS=Homo sapiens OX=9606 GN=ACAA1 PE=1 SV=2;tr|H7C131|H7C131_HUMAN 3-ketoacyl-CoA thiolase, peroxisomal (Fragment) OS=Homo sapiens OX=9606 GN=ACAA1 PE=1 SV=1;tr|C9JDE9|C9JDE9_HUMAN 3-ketoacyl-CoA thi	4	5	5	5	424	424;290;383;237	By MS/MS	18.4	163010000	370;2022;9314;9630;10509	True;True;True;True;True	367;2023;9369;9685;10573	504;3011;13501;13915;13916;15109	511;2964;13386;13811;13812;14995	511;2964;13386;13811;14995			-1;-1;-1;-1
14.2222	15.3083	14.9177	13.8991	13.01	13.3554	+	C28_Control	1	1	1	4.5	4.5	4.5	49.451	0.0013152	8.9469	0	1	1.5658	-1.39462	-3.404	Q9BXS6	Q9BXS6	Nucleolar and spindle-associated protein 1	NUSAP1	2568	1	1	1	sp|Q9BXS6|NUSAP_HUMAN Nucleolar and spindle-associated protein 1 OS=Homo sapiens OX=9606 GN=NUSAP1 PE=1 SV=1	1	1	1	1	441	441	By MS/MS	4.5	0	12345	TRUE	12420	17798	17650	17650			-1
16.3915	16.9784	16.7378	16.2267	15.8572	15.9501	+	C28_Control	2	2	2	25	25	25	11.951	0	16.543	43809000	4	1.56417	-0.691269	-3.39992	P62942;Q1JUQ3;Q1JUQ5;A0A087WTS4;Q5W0X3;A0A087WV48;A0A087WZM5	P62942;Q1JUQ3;Q1JUQ5;A0A087WTS4;Q5W0X3;A0A087WV48;A0A087WZM5	Peptidyl-prolyl cis-trans isomerase FKBP1A;Peptidyl-prolyl cis-trans isomerase	FKBP1A;FKBP12-Exin;FKBP12-Exip2	1852	2;1;1;1;1;1;1	2;1;1;1;1;1;1	2;1;1;1;1;1;1	sp|P62942|FKB1A_HUMAN Peptidyl-prolyl cis-trans isomerase FKBP1A OS=Homo sapiens OX=9606 GN=FKBP1A PE=1 SV=2;tr|Q1JUQ3|Q1JUQ3_HUMAN FK506 binding protein12 OS=Homo sapiens OX=9606 GN=FKBP1A PE=2 SV=1;tr|Q1JUQ5|Q1JUQ5_HUMAN Peptidylprolyl isomerase OS=Homo	7	2	2	2	108	108;37;92;97;103;116;129	By MS/MS	25	43809000	6017;6058	True;True	6049;6090	8817;8818;8901	8749;8750;8751;8831	8749;8831			-1;-1;-1;-1;-1;-1;-1
21.9146	21.8615	21.8615	22.1163	22.2008	21.9848	+	C28_Control	14	14	14	36.6	36.6	36.6	48.442	0	148.33	2309900000	26	1.56141	0.221467	3.39304	P22695;H3BRG4;H3BSJ9;H3BP04;H3BUE4;H3BUI9;A0A087WVZ4	P22695;H3BRG4;H3BSJ9	Cytochrome b-c1 complex subunit 2, mitochondrial	UQCRC2	1551	14;13;12;6;3;3;2	14;13;12;6;3;3;2	14;13;12;6;3;3;2	sp|P22695|QCR2_HUMAN Cytochrome b-c1 complex subunit 2, mitochondrial OS=Homo sapiens OX=9606 GN=UQCRC2 PE=1 SV=3;tr|H3BRG4|H3BRG4_HUMAN Cytochrome b-c1 complex subunit 2, mitochondrial OS=Homo sapiens OX=9606 GN=UQCRC2 PE=1 SV=1;tr|H3BSJ9|H3BSJ9_HUMAN Cyt	7	14	14	14	453	453;412;336;176;116;132;70	By MS/MS	36.6	2309900000	1467;1584;3784;5168;5805;8413;8592;9615;9810;10112;10650;11305;12684;12794	True;True;True;True;True;True;True;True;True;True;True;True;True;True	1465;1581;3799;5196;5836;8464;8645;9670;9867;10176;10714;11374;12760;12870	2148;2149;2351;2352;5520;7554;8495;8496;12244;12518;13886;13887;14149;14150;14541;15330;15331;16218;16219;18285;18286;18287;18437;18438;18439	2132;2133;2323;2324;5506;7531;8439;8440;12150;12416;13782;13783;14047;14048;14451;15214;15215;15216;16105;16106;18129;18130;18131;18285;18286;18287	2133;2324;5506;7531;8440;12150;12416;13783;14048;14451;15214;16105;18129;18286			-1;-1;-1;-1;-1;-1;-1
20.1992	19.8192	19.9667	20.312	20.4376	20.5253	+	C28_Control	3	3	3	13.4	13.4	13.4	23.025	0	27.339	223030000	4	1.56106	0.429953	3.39215	Q15286;F5H157;F5H7F8	Q15286;F5H157	Ras-related protein Rab-35	RAB35	802	3;3;1	3;3;1	3;3;1	sp|Q15286|RAB35_HUMAN Ras-related protein Rab-35 OS=Homo sapiens OX=9606 GN=RAB35 PE=1 SV=1;tr|F5H157|F5H157_HUMAN Ras-related protein Rab-35 (Fragment) OS=Homo sapiens OX=9606 GN=RAB35 PE=1 SV=1	3	3	3	3	201	201;185;147	By MS/MS	13.4	223030000	2710;9558;12568	True;True;True	2717;9613;12644	4032;13815;13816;18115	3982;13704;13705;17960	3982;13704;17960			-1;-1;-1
20.9934	20.9823	20.954	20.8196	20.469	20.5105	+	C28_Control	24	24	24	9.3	9.3	9.3	331.77	0	157.51	472900000	27	1.5595	-0.37684	-3.38828	P15924	P15924	Desmoplakin	DSP	1508	24	24	24	sp|P15924|DESP_HUMAN Desmoplakin OS=Homo sapiens OX=9606 GN=DSP PE=1 SV=3	1	24	24	24	2871	2871	By MS/MS	9.3	472900000	374;423;792;1119;1298;1509;2631;3759;4731;5429;5462;6807;7402;7960;8034;8138;8289;9129;9267;11012;11016;12374;12584;12818	True;True;True;True;True;True;True;True;True;True;True;True;True;True;True;True;True;True;True;True;True;True;True;True	371;419;787;1114;1295;1506;2638;3774;4754;5459;5492;6851;7449;8011;8085;8189;8340;9183;9321;11079;11083;12449;12660;12894	508;574;1107;1108;1582;1883;2238;3915;5485;6863;6864;7937;7985;10031;10813;11621;11712;11860;12062;13276;13277;13445;15803;15808;15809;17837;18140;18479	515;582;1095;1096;1565;1875;2211;3868;5468;6832;6833;7903;7952;9961;10740;11533;11623;11767;11971;13157;13328;15686;15691;15692;17689;17983;18328	515;582;1095;1565;1875;2211;3868;5468;6832;7903;7952;9961;10740;11533;11623;11767;11971;13157;13328;15686;15691;17689;17983;18328			-1
16.6059	16.1181	16.6756	16.9512	17.2312	17.2674	+	C28_Control	2	2	2	9.1	9.1	9.1	22.417	0.00091996	11.319	30208000	2	1.5584	0.683376	3.38552	O15498;H7C3K7	O15498;H7C3K7	Synaptobrevin homolog YKT6	YKT6	1218	2;1	2;1	2;1	sp|O15498|YKT6_HUMAN Synaptobrevin homolog YKT6 OS=Homo sapiens OX=9606 GN=YKT6 PE=1 SV=1;tr|H7C3K7|H7C3K7_HUMAN Synaptobrevin homolog YKT6 (Fragment) OS=Homo sapiens OX=9606 GN=YKT6 PE=1 SV=1	2	2	2	2	198	198;29	By MS/MS	9.1	30208000	10353;12357	True;True	10416;12432	14900;17814	14796;17666	14796;17666			-1;-1
19.1089	19.1398	19.2653	19.0154	18.7866	18.8818	+	C28_Control	6	6	6	5.2	5.2	5.2	131.14	0	36.573	109380000	7	1.55743	-0.276723	-3.38312	Q16706	Q16706	Alpha-mannosidase 2	MAN2A1	2080	6	6	6	sp|Q16706|MA2A1_HUMAN Alpha-mannosidase 2 OS=Homo sapiens OX=9606 GN=MAN2A1 PE=1 SV=2	1	6	6	6	1144	1144	By MS/MS	5.2	109380000	618;689;5392;10764;12197;12932	True;True;True;True;True;True	611;683;5422;10830;12271;13008	851;962;7883;7884;15481;17579;17580;18630	847;952;7848;7849;15364;17442;18478	847;952;7848;15364;17442;18478			-1
15.5845	14.8931	15.1896	15.776	16.0985	16.1866	+	C28_Control	1	1	1	1.5	1.5	1.5	76.304	0.0043972	6.1785	9301000	1	1.55696	0.797993	3.38193	Q9BTX1	Q9BTX1	Nucleoporin NDC1	NDC1	2547	1	1	1	sp|Q9BTX1|NDC1_HUMAN Nucleoporin NDC1 OS=Homo sapiens OX=9606 GN=NDC1 PE=1 SV=2	1	1	1	1	674	674	By MS/MS	1.5	9301000	12462	TRUE	12538	17962	17811	17811			-1
20.7066	20.2769	20.8537	19.821	19.821	20.1381	+	C28_Control	2	2	1	17.1	17.1	7.9	17.723	0.0013441	10.429	418580000	2	1.55682	-0.685676	-3.3816	K7ELC2;P62841;S4R456;K7EM56;A0A0B4J2B4;K7EJ78;S4R417;K7EQJ5	K7ELC2;P62841;S4R456;K7EM56;A0A0B4J2B4;K7EJ78;S4R417;K7EQJ5	40S ribosomal protein S15	RPS15	1088	2;1;1;1;1;1;1;1	2;1;1;1;1;1;1;1	1;1;1;1;1;1;1;1	tr|K7ELC2|K7ELC2_HUMAN 40S ribosomal protein S15 OS=Homo sapiens OX=9606 GN=RPS15 PE=1 SV=1;sp|P62841|RS15_HUMAN 40S ribosomal protein S15 OS=Homo sapiens OX=9606 GN=RPS15 PE=1 SV=2;tr|S4R456|S4R456_HUMAN 40S ribosomal protein S15 (Fragment) OS=Homo sapien	8	1	1	1	152	152;145;68;112;118;129;135;141	By MS/MS	7.9	418580000	2882;8747	True;True	2891	4277;4278	4232;4233	4232			-1;-1;-1;-1;-1;-1;-1;-1
20.6163	20.9492	20.7962	20.5145	20.312	20.2169	+	C28_Control	6	6	4	13.4	13.4	10	57.221	0	51.426	1434800000	11	1.55395	-0.439463	-3.37444	P26599;A0A0U1RRM4;A6NLN1;K7EKJ7;A0A0D9SF20;A0A087WUW5;K7ES59;K7EK45;A0A087WU68	P26599;A0A0U1RRM4;A6NLN1;K7EKJ7;A0A0D9SF20	Polypyrimidine tract-binding protein 1	PTBP1	230	6;6;5;4;3;2;2;2;1	6;6;5;4;3;2;2;2;1	4;4;3;3;2;1;1;2;1	sp|P26599|PTBP1_HUMAN Polypyrimidine tract-binding protein 1 OS=Homo sapiens OX=9606 GN=PTBP1 PE=1 SV=1;tr|A0A0U1RRM4|A0A0U1RRM4_HUMAN Polypyrimidine tract-binding protein 1 OS=Homo sapiens OX=9606 GN=PTBP1 PE=1 SV=1;tr|A6NLN1|A6NLN1_HUMAN Polypyrimidine t	9	6	6	4	531	531;588;527;237;197;81;149;256;227	By MS/MS	13.4	1434800000	3304;5708;6270;8615;9056;12513	True;True;True;True;True;True	3314;5739;6304;8667;8668;9110;12589	4845;4846;4847;4848;8346;8347;9251;9252;12548;12549;13170;18047	4818;4819;4820;4821;8296;8297;9186;9187;12445;13054;17894	4821;8297;9186;12445;13054;17894			-1;-1;-1;-1;-1;-1;-1;-1;-1
18.9969	19.6238	19.4858	18.6878	18.3502	18.7595	+	C28_Control	4	4	1	15.8	15.8	3.6	28.766	0	22.901	123500000	4	1.553	-0.769694	-3.37207	P15259	P15259	Phosphoglycerate mutase 2	PGAM2	1506	4	4	1	sp|P15259|PGAM2_HUMAN Phosphoglycerate mutase 2 OS=Homo sapiens OX=9606 GN=PGAM2 PE=1 SV=3	1	4	4	1	253	253	By MS/MS	15.8	123500000	1059;6261;6342;12191	True;True;True;True	1054;6293;6376;12265	1491;9212;9346;17571	1470;9143;9289;17435	1470;9143;9289;17435			-1
21.0433	21.1468	21.0918	21.4555	21.2452	21.292	+	C28_Control	7	7	7	14.3	14.3	14.3	58.993	0	48.15	1138500000	11	1.55035	0.236961	3.3655	P22307;H0YF61;H0YCB0;E9PLD1	P22307;H0YF61	Non-specific lipid-transfer protein	SCP2	1547	7;4;1;1	7;4;1;1	7;4;1;1	sp|P22307|NLTP_HUMAN Non-specific lipid-transfer protein OS=Homo sapiens OX=9606 GN=SCP2 PE=1 SV=2;tr|H0YF61|H0YF61_HUMAN Non-specific lipid-transfer protein (Fragment) OS=Homo sapiens OX=9606 GN=SCP2 PE=1 SV=1	4	7	7	7	547	547;140;240;366	By MS/MS	14.3	1138500000	2923;5854;6524;7131;8187;8785;12852	True;True;True;True;True;True;True	2932;5885;6559;7177;8238;8836;12928	4328;8564;9605;10461;10462;10463;10464;11930;12778;12779;12780;12781;18525	4287;8509;9539;10386;10387;10388;10389;11838;12674;12675;18375	4287;8509;9539;10389;11838;12674;18375			-1;-1;-1;-1
18.7565	19.1688	19.0659	18.6457	18.5079	18.4994	+	C28_Control	11	11	11	11	11	11	136.38	0	72.663	135000000	13	1.54906	-0.446074	-3.36228	Q9P2M7;A2A3M4;A6PVU7	Q9P2M7	Cingulin	CGN	2743	11;3;3	11;3;3	11;3;3	sp|Q9P2M7|CING_HUMAN Cingulin OS=Homo sapiens OX=9606 GN=CGN PE=1 SV=2	3	11	11	11	1197	1197;170;291	By MS/MS	11	135000000	870;1588;3613;4481;4762;5126;5494;5739;5743;7728;9271	True;True;True;True;True;True;True;True;True;True;True	865;1585;3627;4503;4786;5152;5524;5770;5774;7778;9325	1218;2356;5282;5283;6513;6919;7483;8032;8396;8404;11291;13449	1207;2328;5260;5261;6487;6893;7458;7996;7997;8345;8352;11208;13332	1207;2328;5260;6487;6893;7458;7997;8345;8352;11208;13332			-1;-1;-1
19.5286	19.6852	19.4975	19.223	19.1609	18.7634	+	C28_Control	10	8	8	19.7	17	17	85.496	0	87.196	238020000	11	1.54733	-0.521354	-3.35798	P35222;A0A2R8Y804;A0A2R8Y543;A0A2R8YCH5;A0A2R8Y5A3;A0A2R8Y5Z1;B4DGU4;A0A2R8Y7Z0;A0A2R8Y750;A0A2R8Y5C3;A0A2R8Y6G0	P35222;A0A2R8Y804;A0A2R8Y543;A0A2R8YCH5;A0A2R8Y5A3;A0A2R8Y5Z1;B4DGU4;A0A2R8Y7Z0;A0A2R8Y750;A0A2R8Y5C3	Catenin beta-1	CTNNB1	287	10;10;10;10;10;9;9;9;8;7;3	8;8;8;8;8;7;7;7;6;5;2	8;8;8;8;8;7;7;7;6;5;2	sp|P35222|CTNB1_HUMAN Catenin beta-1 OS=Homo sapiens OX=9606 GN=CTNNB1 PE=1 SV=1;tr|A0A2R8Y804|A0A2R8Y804_HUMAN Catenin beta-1 OS=Homo sapiens OX=9606 GN=CTNNB1 PE=1 SV=1;tr|A0A2R8Y543|A0A2R8Y543_HUMAN Catenin beta-1 OS=Homo sapiens OX=9606 GN=CTNNB1 PE=1	11	10	8	8	781	781;702;715;779;783;752;774;780;744;737;367	By MS/MS	19.7	238020000	140;221;1536;2751;3277;6139;7335;11424;11529;11681	True;True;True;True;False;True;True;True;True;False	139;218;1533;2759;3286;6171;7382;11494;11599;11753	184;185;301;2277;2278;4095;4096;4803;9040;10724;10725;16396;16542;16789	189;190;307;2251;2252;4047;4048;4773;8973;10657;16279;16424;16666	189;307;2252;4047;4773;8973;10657;16279;16424;16666			-1;-1;-1;-1;-1;-1;-1;-1;-1;-1;-1
16.9663	17.8035	17.4365	16.6718	16.5519	16.4809	+	C28_Control	1	1	1	11.5	11.5	11.5	17.17	0	13.031	176970000	2	1.54586	-0.833931	-3.35434	P98179	P98179	RNA-binding protein 3	RBM3	1888	1	1	1	sp|P98179|RBM3_HUMAN RNA-binding protein 3 OS=Homo sapiens OX=9606 GN=RBM3 PE=1 SV=1	1	1	1	1	157	157	By MS/MS	11.5	176970000	5047	TRUE	5070;5071	7366;7367	7335;7336	7336	130	64	-1
16.9356	16.8851	16.7983	16.3947	16.6944	16.5673	+	C28_Control	5	5	5	7.1	7.1	7.1	119.76	0	37.924	45241000	5	1.54546	-0.320833	-3.35335	Q9HBR0;I3L0Q8;H0YF92	Q9HBR0	Putative sodium-coupled neutral amino acid transporter 10	SLC38A10	2637	5;1;1	5;1;1	5;1;1	sp|Q9HBR0|S38AA_HUMAN Putative sodium-coupled neutral amino acid transporter 10 OS=Homo sapiens OX=9606 GN=SLC38A10 PE=1 SV=2	3	5	5	5	1119	1119;258;298	By MS/MS	7.1	45241000	594;2200;3962;4153;12110	True;True;True;True;True	587;2201;3977;4171;12183	812;3254;5746;6019;17455	809;3215;5734;6013;17331	809;3215;5734;6013;17331			-1;-1;-1
15.3552	15.3489	15.2336	14.7402	14.9328	14.2816	+	C28_Control	2	2	2	3.9	3.9	3.9	67.315	0	15.903	10214000	2	1.54539	-0.661006	-3.35319	O15091;A0A0A0MTQ0	O15091;A0A0A0MTQ0	Mitochondrial ribonuclease P protein 3	KIAA0391	1196	2;1	2;1	2;1	sp|O15091|MRPP3_HUMAN Mitochondrial ribonuclease P catalytic subunit OS=Homo sapiens OX=9606 GN=PRORP PE=1 SV=2;tr|A0A0A0MTQ0|A0A0A0MTQ0_HUMAN Mitochondrial ribonuclease P catalytic subunit (Fragment) OS=Homo sapiens OX=9606 GN=PRORP PE=1 SV=1	2	2	2	2	583	583;185	By MS/MS	3.9	10214000	9775;10802	True;True	9831;10868	14100;15529	13999;15411	13999;15411			-1;-1
18.6841	19.6255	19.673	18.3391	17.9851	18.2513	+	C28_Control	4	4	4	24.9	24.9	24.9	20.63	0	24.369	122450000	5	1.54365	-1.13571	-3.34886	Q13442;F8WBW6	Q13442	28 kDa heat- and acid-stable phosphoprotein	PDAP1	1976	4;1	4;1	4;1	sp|Q13442|HAP28_HUMAN 28 kDa heat- and acid-stable phosphoprotein OS=Homo sapiens OX=9606 GN=PDAP1 PE=1 SV=1	2	4	4	4	181	181;39	By MS/MS	24.9	122450000	1871;5968;8823;9665	True;True;True;True	1870;6000;8876;9720	2789;8749;8750;12838;13957	2741;8684;8685;12729;13851	2741;8685;12729;13851			-1;-1
22.6468	22.9543	22.9403	22.4925	22.5191	22.5191	+	C28_Control	52	52	52	14.5	14.5	14.5	469.08	0	323.31	2190200000	68	1.54325	-0.336886	-3.34787	P78527;H0YG84	P78527	DNA-dependent protein kinase catalytic subunit	PRKDC	1870	52;1	52;1	52;1	sp|P78527|PRKDC_HUMAN DNA-dependent protein kinase catalytic subunit OS=Homo sapiens OX=9606 GN=PRKDC PE=1 SV=3	2	52	52	52	4128	4128;90	By MS/MS	14.5	2190200000	129;1067;1231;1541;1542;2088;2231;2398;2436;2600;3046;3391;3929;5205;5260;5278;5346;6649;7045;7316;7721;7845;7951;7959;8040;8153;8470;8673;8840;8930;9027;9316;9376;9424;9425;9646;9656;9826;9869;10233;10260;10475;10574;10860;11490;11519;11644;12492;12532;12607;12944;12956	True;True;True;True;True;True;True;True;True;True;True;True;True;True;True;True;True;True;True;True;True;True;True;True;True;True;True;True;True;True;True;True;True;True;True;True;True;True;True;True;True;True;True;True;True;True;True;True;True;True;True;True	129;1063;1227;1538;1539;2089;2233;2403;2442;2607;3055;3401;3944;5235;5290;5308;5376;6685;7091;7363;7771;7895;8002;8010;8091;8204;8522;8726;8891;8983;9080;9371;9431;9479;9480;9701;9711;9883;9926;10295;10322;10539;10638;10926;11560;11589;11715;12568;12608;12683;13021;13033	171;1505;1506;1760;1761;2285;2286;2287;2288;2289;2290;3098;3300;3572;3620;3876;4492;4493;4965;5701;7616;7617;7683;7712;7713;7820;9783;9784;10367;10699;11282;11446;11447;11610;11611;11620;11721;11722;11880;12328;12619;12858;12990;13129;13503;13581;13640;13641;13937;13947;14170;14233;14712;14750;15067;15214;15602;16490;16526;16527;16723;18007;18072;18179;18645;18646;18661;18662	175;1485;1486;1744;1745;2259;2260;2261;2262;2263;3056;3257;3528;3576;3830;4453;4454;4944;5689;7594;7595;7663;7691;7692;7791;9714;9715;10288;10631;11200;11358;11359;11360;11524;11532;11631;11632;11787;12232;12515;12747;12876;13011;13012;13388;13466;13528;13529;13830;13840;14066;14127;14616;14653;14955;15101;15486;16374;16410;16411;16600;17857;17918;18021;18493;18494;18510;18511	175;1485;1745;2259;2261;3056;3257;3528;3576;3830;4454;4944;5689;7594;7663;7691;7791;9714;10288;10631;11200;11359;11524;11532;11631;11787;12232;12515;12747;12876;13012;13388;13466;13528;13529;13830;13840;14066;14127;14616;14653;14955;15101;15486;16374;16410;16600;17857;17918;18021;18493;18510			-1;-1
15.7397	16.2998	16.313	15.402	15.54	15.0903	+	C28_Control	1	1	1	2	2	2	84.141	0.0012341	7.1182	31939000	2	1.54301	-0.773392	-3.34729	O14672	O14672	Disintegrin and metalloproteinase domain-containing protein 10	ADAM10	1178	1	1	1	sp|O14672|ADA10_HUMAN Disintegrin and metalloproteinase domain-containing protein 10 OS=Homo sapiens OX=9606 GN=ADAM10 PE=1 SV=1	1	1	1	1	748	748	By MS/MS	2	31939000	717	TRUE	711	1003;1004	995;996	995			-1
17.179	17.2363	16.7969	15.54	15.2774	13.3609	+	C28_Control	2	2	2	5.8	5.8	5.8	65.948	0	14.026	30150000	2	1.54293	-2.34462	-3.34709	Q9BV36;H7C052;H7C3K9;H7C190;H7C2D8;H7C371	Q9BV36;H7C052;H7C3K9;H7C190;H7C2D8;H7C371	Melanophilin	MLPH	987	2;2;2;1;1;1	2;2;2;1;1;1	2;2;2;1;1;1	sp|Q9BV36|MELPH_HUMAN Melanophilin OS=Homo sapiens OX=9606 GN=MLPH PE=1 SV=1;tr|H7C052|H7C052_HUMAN Melanophilin (Fragment) OS=Homo sapiens OX=9606 GN=MLPH PE=1 SV=1;tr|H7C3K9|H7C3K9_HUMAN Melanophilin (Fragment) OS=Homo sapiens OX=9606 GN=MLPH PE=1 SV=1;t	6	2	2	2	600	600;199;360;145;203;236	By MS/MS	5.8	30150000	9944;11030	True;True	10005;11098	14331;15830	14231;15712	14231;15712			-1;-1;-1;-1;-1;-1
18.8789	19.6168	19.3492	18.5989	18.5791	18.4611	+	C28_Control	7	7	7	8.3	8.3	8.3	100.45	0	47.551	141690000	9	1.54142	-0.735268	-3.34334	Q9BZJ0;Q5JY65	Q9BZJ0;Q5JY65	Crooked neck-like protein 1	CRNKL1	2130	7;7	7;7	7;7	sp|Q9BZJ0|CRNL1_HUMAN Crooked neck-like protein 1 OS=Homo sapiens OX=9606 GN=CRNKL1 PE=1 SV=4;tr|Q5JY65|Q5JY65_HUMAN Crooked neck-like protein 1 OS=Homo sapiens OX=9606 GN=CRNKL1 PE=1 SV=1	2	7	7	7	848	848;836	By MS/MS	8.3	141690000	805;1128;4588;5267;6880;7466;9428	True;True;True;True;True;True;True	800;1123;4611;5297;6924;7513;9483	1123;1124;1597;1598;6671;7694;10139;10901;13646	1111;1112;1579;1580;6641;7672;10063;10829;13534	1111;1579;6641;7672;10063;10829;13534			-1;-1
17.7775	17.6206	18.0397	18.396	18.1404	18.3884	+	C28_Control	2	2	2	16.9	16.9	16.9	15.996	0	35.485	60846000	3	1.5409	0.495643	3.34205	Q8N4Q1	Q8N4Q1	Mitochondrial intermembrane space import and assembly protein 40	CHCHD4	2298	2	2	2	sp|Q8N4Q1|MIA40_HUMAN Mitochondrial intermembrane space import and assembly protein 40 OS=Homo sapiens OX=9606 GN=CHCHD4 PE=1 SV=1	1	2	2	2	142	142	By MS/MS	16.9	60846000	7173;7174	True;True	7219;7220	10519;10520;10521	10446;10447;10448	10447;10448			-1
19.6937	19.1719	19.3054	19.8631	20.0435	19.9189	+	C28_Control	5	5	5	13.6	13.6	13.6	45.394	0	33.322	202890000	6	1.53817	0.551485	3.33531	Q6YN16	Q6YN16	Hydroxysteroid dehydrogenase-like protein 2	HSDL2	2208	5	5	5	sp|Q6YN16|HSDL2_HUMAN Hydroxysteroid dehydrogenase-like protein 2 OS=Homo sapiens OX=9606 GN=HSDL2 PE=1 SV=1	1	5	5	5	418	418	By MS/MS	13.6	202890000	2508;3061;7270;7271;9209	True;True;True;True;True	2514;3070;7317;7318;9263	3733;4514;4515;10642;10643;13374	3684;4479;4480;10572;10573;13255	3684;4479;10572;10573;13255			-1
20.3795	20.0097	19.9819	20.7265	20.4867	20.6142	+	C28_Control	2	2	2	27.7	27.7	27.7	9.3959	0	22.184	472390000	3	1.53691	0.485461	3.33219	P14406;D6RIE3;D6RGV5;H0UI06;D6R9C3	P14406;D6RIE3;D6RGV5;H0UI06;D6R9C3	Cytochrome c oxidase subunit 7A2, mitochondrial	COX7A2	647	2;2;2;2;1	2;2;2;2;1	2;2;2;2;1	sp|P14406|CX7A2_HUMAN Cytochrome c oxidase subunit 7A2, mitochondrial OS=Homo sapiens OX=9606 GN=COX7A2 PE=1 SV=1;tr|D6RIE3|D6RIE3_HUMAN Cytochrome c oxidase subunit 7A2, mitochondrial OS=Homo sapiens OX=9606 GN=COX7A2 PE=1 SV=1;tr|D6RGV5|D6RGV5_HUMAN Cyto	5	2	2	2	83	83;91;103;115;53	By MS/MS	27.7	472390000	5213;7657	True;True	5243;7706	7626;11182;11183;11184;11185	7604;11099;11100	7604;11100			-1;-1;-1;-1;-1
14.0668	14.6624	14.2501	13.2019	13.6045	13.7568	+	C28_Control	1	1	1	4.7	4.7	4.7	35.198	0.0019771	6.7704	11179000	1	1.53684	-0.805379	-3.33203	Q9Y385	Q9Y385	Ubiquitin-conjugating enzyme E2 J1	UBE2J1	2834	1	1	1	sp|Q9Y385|UB2J1_HUMAN Ubiquitin-conjugating enzyme E2 J1 OS=Homo sapiens OX=9606 GN=UBE2J1 PE=1 SV=2	1	1	1	1	318	318	By MS/MS	4.7	11179000	4951	TRUE	4973	7212	7180	7180			-1
19.5915	19.6346	19.5444	19.7801	19.855	20.0834	+	C28_Control	8	8	8	20.5	20.5	20.5	54.392	0	89.869	356600000	10	1.53658	0.316027	3.33137	Q96HE7;G3V2H0;G3V3E6;Q86YB8;G3V503;G3V5B3;Q5TAE8	Q96HE7	ERO1-like protein alpha	ERO1L	2452	8;2;2;1;1;1;1	8;2;2;1;1;1;1	8;2;2;1;1;1;1	sp|Q96HE7|ERO1A_HUMAN ERO1-like protein alpha OS=Homo sapiens OX=9606 GN=ERO1A PE=1 SV=2	7	8	8	8	468	468;75;257;467;125;169;173	By MS/MS	20.5	356600000	4381;6782;7685;7763;7898;8219;10376;12909	True;True;True;True;True;True;True;True	4403;6826;7735;7813;7949;8270;10439;12985	6373;9997;11234;11235;11337;11530;11970;14929;18604;18605	6347;9927;11151;11152;11253;11442;11877;14822;18454;18455	6347;9927;11151;11253;11442;11877;14822;18454			-1;-1;-1;-1;-1;-1;-1
15.2336	15.3881	15.2112	15.5629	15.583	15.8943	+	C28_Control	2	2	2	2.3	2.3	2.3	106.37	0	12.177	34164000	2	1.5364	0.402444	3.33094	P57740;H0YG15	P57740;H0YG15	Nuclear pore complex protein Nup107	NUP107	1786	2;1	2;1	2;1	sp|P57740|NU107_HUMAN Nuclear pore complex protein Nup107 OS=Homo sapiens OX=9606 GN=NUP107 PE=1 SV=1;tr|H0YG15|H0YG15_HUMAN Nuclear pore complex protein (Fragment) OS=Homo sapiens OX=9606 GN=NUP107 PE=1 SV=1	2	2	2	2	925	925;80	By MS/MS	2.3	34164000	2778;11950	True;True	2787;12022	4137;17197	4089;17075	4089;17075			-1;-1
21.0801	20.8511	20.8196	21.1518	21.2899	21.2209	+	C28_Control	12	12	12	10.9	10.9	10.9	119.91	0	79.905	744880000	17	1.53603	0.303921	3.33001	Q9Y5B9	Q9Y5B9	FACT complex subunit SPT16	SUPT16H	2864	12	12	12	sp|Q9Y5B9|SP16H_HUMAN FACT complex subunit SPT16 OS=Homo sapiens OX=9606 GN=SUPT16H PE=1 SV=1	1	12	12	12	1047	1047	By MS/MS	10.9	744880000	183;1149;2963;3086;3313;3480;5001;8933;9431;11517;12257;13011	True;True;True;True;True;True;True;True;True;True;True;True	181;1144;2972;3095;3323;3493;5024;8986;9486;11587;12332;13089	249;250;1628;1629;4379;4547;4859;5091;5092;5093;7288;12996;13649;16524;17673;17674;18757	257;258;1609;1610;4338;4511;4834;5069;5070;5071;7258;12882;13537;16408;17529;17530;18609	258;1609;4338;4511;4834;5070;7258;12882;13537;16408;17530;18609			-1
20.6986	20.5501	20.5711	20.8594	21.0194	20.7809	+	C28_Control	6	6	6	19.7	19.7	19.7	36.249	0	54.451	654420000	11	1.53543	0.279981	3.32854	P53597;A0A494C0D1;H7C233	P53597;A0A494C0D1	Succinyl-CoA ligase [ADP/GDP-forming] subunit alpha, mitochondrial	SUCLG1	1758	6;5;1	6;5;1	6;5;1	sp|P53597|SUCA_HUMAN Succinate--CoA ligase [ADP/GDP-forming] subunit alpha, mitochondrial OS=Homo sapiens OX=9606 GN=SUCLG1 PE=1 SV=4;tr|A0A494C0D1|A0A494C0D1_HUMAN Succinate--CoA ligase [ADP/GDP-forming] subunit alpha, mitochondrial OS=Homo sapiens OX=960	3	6	6	6	346	346;211;105	By MS/MS	19.7	654420000	5195;6533;8458;8690;9380;9389	True;True;True;True;True;True	5225;6568;8510;8743;9435;9444	7603;7604;7605;9619;9620;12306;12643;12644;13586;13596;13597	7579;7580;7581;9550;12210;12539;12540;13471;13472;13482;13483	7579;9550;12210;12540;13471;13482			-1;-1;-1
10.8043	10.4973	10.4793	11.2535	11.0029	11.6322	+	C28_Control	1	1	1	1.9	1.9	1.9	65.322	0.0012537	7.2757	1210100	1	1.53496	0.702561	3.32738	P48382;F8W689	P48382;F8W689	DNA-binding protein RFX5	RFX5	850	1;1	1;1	1;1	sp|P48382|RFX5_HUMAN DNA-binding protein RFX5 OS=Homo sapiens OX=9606 GN=RFX5 PE=1 SV=1;tr|F8W689|F8W689_HUMAN DNA-binding protein RFX5 (Fragment) OS=Homo sapiens OX=9606 GN=RFX5 PE=1 SV=1	2	1	1	1	616	616;596	By MS/MS	1.9	1210100	10134	TRUE	10198	14567	14477	14477			-1;-1
14.7497	15.9021	15.7806	14.4925	13.6993	13.8697	+	C28_Control	1	1	1	1.7	1.7	1.7	97.501	0.0097629	5.9234	10885000	1	1.53489	-1.45698	-3.32721	Q8IY33	Q8IY33	MICAL-like protein 2	MICALL2	2278	1	1	1	sp|Q8IY33|MILK2_HUMAN MICAL-like protein 2 OS=Homo sapiens OX=9606 GN=MICALL2 PE=1 SV=1	1	1	1	1	904	904	By MS/MS	1.7	10885000	7206	TRUE	7253	10560	10490	10490			-1
15.8362	15.9802	15.6232	16.2794	16.1906	16.1118	+	C28_Control	4	4	4	7.1	7.1	7.1	97.356	0	39.174	155150000	4	1.53468	0.380771	3.32667	Q9H330;F8WBJ7;H7C0G1	Q9H330	Transmembrane protein 245	TMEM245	2606	4;1;1	4;1;1	4;1;1	sp|Q9H330|TM245_HUMAN Transmembrane protein 245 OS=Homo sapiens OX=9606 GN=TMEM245 PE=1 SV=3	3	4	4	4	879	879;253;472	By MS/MS	7.1	155150000	964;1643;5003;10896	True;True;True;True	959;1641;5026;10962	1360;2441;7290;15652	1339;2407;7260;15534	1339;2407;7260;15534			-1;-1;-1
16.9631	17.0052	17.0515	16.8838	16.6992	16.8325	+	C28_Control	3	3	1	20.2	20.2	6.8	35.787	0	40.346	53115000	3	1.53304	-0.201464	-3.32264	A0A0G2JJL1;A0A140T9L0;H0Y6G3	A0A0G2JJL1;A0A140T9L0;H0Y6G3		WDR46	209	3;3;2	3;3;2	1;1;0	tr|A0A0G2JJL1|A0A0G2JJL1_HUMAN WD repeat-containing protein 46 (Fragment) OS=Homo sapiens OX=9606 GN=WDR46 PE=1 SV=1;tr|A0A140T9L0|A0A140T9L0_HUMAN WD repeat-containing protein 46 (Fragment) OS=Homo sapiens OX=9606 GN=WDR46 PE=1 SV=1;tr|H0Y6G3|H0Y6G3_HUMAN	3	3	3	1	322	322;322;322	By MS/MS	20.2	53115000	1599;5480;10313	True;True;True	1596;5510;10374	2374;8010;8011;14827	2344;7978;14729	2344;7978;14729			-1;-1;-1
17.7385	17.8384	17.5243	17.9765	18.2506	18.089	+	C28_Control	4	4	4	6.9	6.9	6.9	77.628	0	30.169	77795000	5	1.53041	0.404935	3.31616	O15254	O15254	Peroxisomal acyl-coenzyme A oxidase 3	ACOX3	1206	4	4	4	sp|O15254|ACOX3_HUMAN Peroxisomal acyl-coenzyme A oxidase 3 OS=Homo sapiens OX=9606 GN=ACOX3 PE=1 SV=2	1	4	4	4	700	700	By MS/MS	6.9	77795000	3398;3491;10713;11007	True;True;True;True	3409;3504;10779;11074	4974;5112;15420;15421;15798	4953;5090;5091;15303;15681	4953;5091;15303;15681			-1
14.5649	14.8497	14.4479	14.2259	14.1473	14.2581	+	C28_Control	1	1	1	3	3	3	54.088	0.0033758	6.308	51523000	1	1.53022	-0.410428	-3.31569	Q9BRR6	Q9BRR6	ADP-dependent glucokinase	ADPGK	2533	1	1	1	sp|Q9BRR6|ADPGK_HUMAN ADP-dependent glucokinase OS=Homo sapiens OX=9606 GN=ADPGK PE=1 SV=1	1	1	1	1	497	497	By MS/MS	3	51523000	1176	TRUE	1172	1669	1651	1651			-1
19.2978	18.9798	18.8818	18.7081	18.5352	18.4288	+	C28_Control	8	8	8	10.4	10.4	10.4	124.34	0	90.609	147790000	9	1.52932	-0.495773	-3.31346	Q92900	Q92900	Regulator of nonsense transcripts 1	UPF1	2404	8	8	8	sp|Q92900|RENT1_HUMAN Regulator of nonsense transcripts 1 OS=Homo sapiens OX=9606 GN=UPF1 PE=1 SV=2	1	8	8	8	1129	1129	By MS/MS	10.4	147790000	555;2822;2826;3795;4047;8567;9420;12863	True;True;True;True;True;True;True;True	548;2831;2835;3810;4062;8621;9475;12939	762;4193;4202;5531;5850;12486;13636;18537	757;4148;4157;5517;5518;5838;12384;13524;18386	757;4148;4157;5517;5838;12384;13524;18386			-1
15.3647	15.7307	15.5845	16.0591	16.05	15.8407	+	C28_Control	1	1	1	3.8	3.8	3.8	50.494	0.0012898	8.0892	19801000	1	1.52607	0.4233	3.30547	Q9NRX5	Q9NRX5	Serine incorporator 1	SERINC1	2676	1	1	1	sp|Q9NRX5|SERC1_HUMAN Serine incorporator 1 OS=Homo sapiens OX=9606 GN=SERINC1 PE=1 SV=1	1	1	1	1	453	453	By MS/MS	3.8	19801000	8385	TRUE	8436	12202	12106	12106			-1
20.2055	20.041	19.8747	20.405	20.6529	20.3643	+	C28_Control	5	5	5	7	7	7	80.529	0	39.765	658730000	7	1.52453	0.433691	3.30168	P46977;A0A0C4DH80;E9PN73;E9PI32;H0YET6	P46977	Dolichyl-diphosphooligosaccharide--protein glycosyltransferase subunit STT3A	STT3A	1690	5;1;1;1;1	5;1;1;1;1	5;1;1;1;1	sp|P46977|STT3A_HUMAN Dolichyl-diphosphooligosaccharide--protein glycosyltransferase subunit STT3A OS=Homo sapiens OX=9606 GN=STT3A PE=1 SV=2	5	5	5	5	705	705;102;117;119;194	By MS/MS	7	658730000	2945;3770;4486;7237;12021	True;True;True;True;True	2954;3785;4508;7284;12093	4353;5497;6520;6521;10602;17313;17314;17315	4312;5482;6494;6495;10530;17194;17195	4312;5482;6494;10530;17195			-1;-1;-1;-1;-1
23.314	23.2153	23.1702	22.988	23.1196	23.0029	+	C28_Control	52	52	40	28.9	28.9	22.9	226.53	0	323.31	3959100000	73	1.52448	-0.196308	-3.30156	P35579;B1AH99;Q5BKV1;REV__S4R3H4;REV__E7EQT4;REV__Q9UKV3	P35579	Myosin-9	MYH9	1632	52;1;1;1;1;1	52;1;1;1;1;1	40;1;1;1;1;1	sp|P35579|MYH9_HUMAN Myosin-9 OS=Homo sapiens OX=9606 GN=MYH9 PE=1 SV=4	6	52	52	40	1960	1960;103;218;1283;1301;1341	By MS/MS	28.9	3959100000	259;659;868;884;894;1106;1389;1956;2170;2195;2314;2636;2637;3975;4651;4750;4978;6144;6288;6353;6382;6714;7043;7068;7132;7262;8193;8223;8352;9036;9122;9130;9279;9318;9473;9686;9719;9762;9986;10014;10403;10655;11194;11220;11224;11291;11498;11854;11871;12266;12436;12803	True;True;True;True;True;True;True;True;True;True;True;True;True;True;True;True;True;True;True;True;True;True;True;True;True;True;True;True;True;True;True;True;True;True;True;True;True;True;True;True;True;True;True;True;True;True;True;True;True;True;True;True	257;652;863;879;889;1101;1386;1956;2171;2196;2317;2643;2644;3990;4674;4773;5000;6176;6322;6388;6417;6752;7089;7114;7178;7309;8244;8274;8403;9089;9176;9184;9333;9373;9528;9741;9774;9817;10049;10077;10465;10719;11262;11288;11292;11360;11568;11926;11943;12341;12511;12879	351;917;918;919;1215;1216;1238;1256;1565;1566;2027;2028;2918;3210;3211;3212;3249;3435;3929;3930;5762;6755;6892;6893;7255;9048;9049;9275;9361;9402;9403;9881;9882;10364;10365;10394;10465;10633;11938;11974;11975;12146;12147;13139;13268;13269;13278;13458;13505;13711;13712;13984;14024;14078;14387;14424;14964;14965;15336;16056;16089;16090;16097;16098;16196;16197;16500;16501;17068;17069;17092;17691;1792…	356;909;910;911;1202;1203;1204;1225;1240;1546;1547;2010;2873;2874;3171;3172;3173;3210;3386;3882;3883;5750;6722;6866;7223;8981;8982;9212;9305;9343;9344;9808;9809;10286;10318;10390;10562;11845;11881;11882;12055;12056;13022;13149;13150;13158;13341;13390;13603;13604;13877;13919;13976;14292;14326;14856;15221;15949;15982;15983;15989;16084;16085;16385;16386;16949;16950;16971;17544;17776;17777;18303;18304	356;911;1203;1225;1240;1546;2010;2873;3172;3210;3386;3882;3883;5750;6722;6866;7223;8981;9212;9305;9344;9808;10286;10318;10390;10562;11845;11881;12056;13022;13149;13158;13341;13390;13604;13877;13919;13976;14292;14326;14856;15221;15949;15983;15989;16084;16386;16949;16971;17544;17776;18303			-1;-1;-1;-1;-1;-1
14.1041	13.01	13.8754	14.7218	14.6992	15.0327	+	C28_Control	1	1	1	1.7	1.7	1.7	52.432	0.0057471	6.0639	17591000	1	1.52306	1.15476	3.29807	Q6UW02;F8WBE2;C9J8K7;E9PHG5	Q6UW02;F8WBE2;C9J8K7;E9PHG5	Cytochrome P450 20A1	CYP20A1	558	1;1;1;1	1;1;1;1	1;1;1;1	sp|Q6UW02|CP20A_HUMAN Cytochrome P450 20A1 OS=Homo sapiens OX=9606 GN=CYP20A1 PE=1 SV=1;tr|F8WBE2|F8WBE2_HUMAN Cytochrome P450 20A1 OS=Homo sapiens OX=9606 GN=CYP20A1 PE=1 SV=1;tr|C9J8K7|C9J8K7_HUMAN Cytochrome P450 20A1 (Fragment) OS=Homo sapiens OX=9606	4	1	1	1	462	462;208;258;470	By MS/MS	1.7	17591000	8260	TRUE	8311	12020	11926	11926			-1;-1;-1;-1
20.0961	21.4555	21.1943	19.8157	19.0562	18.9534	+	C28_Control	2	2	2	6.2	6.2	6.2	40.842	0	13.267	156410000	4	1.52282	-1.64017	-3.29749	Q9Y2P8	Q9Y2P8	RNA 3-terminal phosphate cyclase-like protein	RCL1	2821	2	2	2	sp|Q9Y2P8|RCL1_HUMAN RNA 3-terminal phosphate cyclase-like protein OS=Homo sapiens OX=9606 GN=RCL1 PE=1 SV=3	1	2	2	2	373	373	By MS/MS	6.2	156410000	1475;6030	True;True	1473;6062	2165;2166;8841;8842	2147;2148;8774;8775	2148;8775			-1
18.5751	18.4646	18.4129	18.6576	18.9909	18.8864	+	C28_Control	5	5	5	31.9	31.9	31.9	23.773	0	33.821	187060000	6	1.52242	0.360771	3.29651	O43402;M0R1B0	O43402;M0R1B0	ER membrane protein complex subunit 8	EMC8	1229	5;3	5;3	5;3	sp|O43402|EMC8_HUMAN ER membrane protein complex subunit 8 OS=Homo sapiens OX=9606 GN=EMC8 PE=1 SV=1;tr|M0R1B0|M0R1B0_HUMAN ER membrane protein complex subunit 8 (Fragment) OS=Homo sapiens OX=9606 GN=EMC8 PE=1 SV=1	2	5	5	5	210	210;100	By MS/MS	31.9	187060000	1848;2053;6354;6823;11096	True;True;True;True;True	1847;2054;6389;6867;11164	2744;2745;3055;9362;9363;10051;15927	2691;2692;3012;9306;9980;15817	2691;3012;9306;9980;15817			-1;-1
14.833	15.3187	14.8143	14.0668	14.4555	14.4098	+	C28_Control	1	1	1	3.3	3.3	3.3	48.602	0	11.851	7457600	1	1.52228	-0.677957	-3.29616	Q8WU90;H7C466	Q8WU90;H7C466	Zinc finger CCCH domain-containing protein 15	ZC3H15	1000	1;1	1;1	1;1	sp|Q8WU90|ZC3HF_HUMAN Zinc finger CCCH domain-containing protein 15 OS=Homo sapiens OX=9606 GN=ZC3H15 PE=1 SV=1;tr|H7C466|H7C466_HUMAN Zinc finger CCCH domain-containing protein 15 (Fragment) OS=Homo sapiens OX=9606 GN=ZC3H15 PE=1 SV=1	2	1	1	1	426	426;71	By MS/MS	3.3	7457600	2597	TRUE	2604	3871	3825	3825			-1;-1
18.2162	18.7913	18.5079	18.0544	17.7731	17.8478	+	C28_Control	5	5	5	12.1	12.1	12.1	48.006	0	32.132	169920000	5	1.52188	-0.613347	-3.29518	P82675	P82675	28S ribosomal protein S5, mitochondrial	MRPS5	1874	5	5	5	sp|P82675|RT05_HUMAN 28S ribosomal protein S5, mitochondrial OS=Homo sapiens OX=9606 GN=MRPS5 PE=1 SV=2	1	5	5	5	430	430	By MS/MS	12.1	169920000	4679;4748;9342;11849;12795	True;True;True;True;True	4702;4771;9397;11921;12871	6794;6890;13537;17063;18440	6761;6864;13422;16944;18288	6761;6864;13422;16944;18288			-1
16.0479	15.8797	15.7284	16.2858	16.2523	16.1351	+	C28_Control	1	1	1	2.3	2.3	2.3	68.119	0.0013038	8.4203	14330000	2	1.52121	0.339058	3.29354	Q8TAT6	Q8TAT6	Nuclear protein localization protein 4 homolog	NPLOC4	2347	1	1	1	sp|Q8TAT6|NPL4_HUMAN Nuclear protein localization protein 4 homolog OS=Homo sapiens OX=9606 GN=NPLOC4 PE=1 SV=3	1	1	1	1	608	608	By MS/MS	2.3	14330000	4051	TRUE	4066	5854;5855	5842;5843	5843			-1
17.1924	16.8393	16.7181	17.3102	17.6383	17.8016	+	C28_Control	2	2	2	19	19	19	17.201	0	12.853	37982000	2	1.51919	0.666803	3.28857	Q9NX24;J3QSY4;D6RC52;D6RCB9	Q9NX24;J3QSY4;D6RC52;D6RCB9	H/ACA ribonucleoprotein complex subunit 2	NHP2	2706	2;1;1;1	2;1;1;1	2;1;1;1	sp|Q9NX24|NHP2_HUMAN H/ACA ribonucleoprotein complex subunit 2 OS=Homo sapiens OX=9606 GN=NHP2 PE=1 SV=1;tr|J3QSY4|J3QSY4_HUMAN Ribonucloprotein OS=Homo sapiens OX=9606 GN=NHP2 PE=1 SV=1;tr|D6RC52|D6RC52_HUMAN Ribonucloprotein (Fragment) OS=Homo sapiens OX	4	2	2	2	153	153;90;132;135	By MS/MS	19	37982000	11193;11671	True;True	11261;11743	16055;16775	15948;16653	15948;16653			-1;-1;-1;-1
17.6884	18.2018	18.1309	17.5524	17.2473	17.4134	+	C28_Control	5	5	5	3.3	3.3	3.3	178.7	0	30.507	22347000	5	1.51913	-0.602629	-3.28842	Q9NRL2	Q9NRL2	Bromodomain adjacent to zinc finger domain protein 1A	BAZ1A	2674	5	5	5	sp|Q9NRL2|BAZ1A_HUMAN Bromodomain adjacent to zinc finger domain protein 1A OS=Homo sapiens OX=9606 GN=BAZ1A PE=1 SV=2	1	5	5	5	1556	1556	By MS/MS	3.3	22347000	1444;2284;3595;3916;6816	True;True;True;True;True	1441;2286;3609;3931;6860	2113;3384;5255;5684;10043	2098;3335;5233;5673;9972	2098;3335;5233;5673;9972			-1
16.814	15.5575	15.7307	17.2394	17.3876	17.3797	+	C28_Control	1	1	1	7.6	7.6	7.6	20.105	0.0019763	6.7577	35667000	2	1.51801	1.30149	3.28568	P51970	P51970	NADH dehydrogenase [ubiquinone] 1 alpha subcomplex subunit 8	NDUFA8	1743	1	1	1	sp|P51970|NDUA8_HUMAN NADH dehydrogenase [ubiquinone] 1 alpha subcomplex subunit 8 OS=Homo sapiens OX=9606 GN=NDUFA8 PE=1 SV=3	1	1	1	1	172	172	By MS/MS	7.6	35667000	9210	TRUE	9264	13375;13376	13256;13257	13256			-1
16.5388	16.404	16.4383	16.6023	16.8302	16.8793	+	C28_Control	5	5	5	3.2	3.2	3.2	201.56	0	31.628	25406000	5	1.51761	0.310176	3.2847	Q7Z6E9;A0A2R8Y880;H3BSK8	Q7Z6E9;A0A2R8Y880	E3 ubiquitin-protein ligase RBBP6	RBBP6	300	5;5;2	5;5;2	5;5;2	sp|Q7Z6E9|RBBP6_HUMAN E3 ubiquitin-protein ligase RBBP6 OS=Homo sapiens OX=9606 GN=RBBP6 PE=1 SV=1;tr|A0A2R8Y880|A0A2R8Y880_HUMAN E3 ubiquitin-protein ligase RBBP6 (Fragment) OS=Homo sapiens OX=9606 GN=RBBP6 PE=1 SV=1	3	5	5	5	1792	1792;1759;1008	By MS/MS	3.2	25406000	3899;4936;6548;10837;10983	True;True;True;True;True	3914;4958;6583;10904;11049	5662;7188;9638;15576;15767	5650;7157;9568;15460;15652	5650;7157;9568;15460;15652			-1;-1;-1
20.6619	21.0465	21.1694	20.4497	20.4312	20.4867	+	C28_Control	4	4	4	26.7	26.7	26.7	12.254	0	26.86	381260000	6	1.51357	-0.503413	-3.27481	Q9Y3U8;J3QSB5;J3KTD3	Q9Y3U8;J3QSB5	60S ribosomal protein L36	RPL36	2853	4;2;1	4;2;1	4;2;1	sp|Q9Y3U8|RL36_HUMAN 60S ribosomal protein L36 OS=Homo sapiens OX=9606 GN=RPL36 PE=1 SV=3;tr|J3QSB5|J3QSB5_HUMAN 60S ribosomal protein L36 OS=Homo sapiens OX=9606 GN=RPL36 PE=1 SV=1	3	4	4	4	105	105;94;68	By MS/MS	26.7	381260000	3099;9687;9750;12962	True;True;True;True	3108;9742;9805;13040	4567;13985;14064;18685;18686;18687;18688;18689	4533;4534;13878;13962;18539;18540	4534;13878;13962;18540			-1;-1;-1
18.7081	19.1373	18.7844	18.4002	18.4288	18.4824	+	C28_Control	4	4	4	14.7	14.7	14.7	34.188	0	26.566	120020000	5	1.51168	-0.439492	-3.27019	Q9Y6I9;A0A087WTU3;C9JXQ7;C9JHH5	Q9Y6I9;A0A087WTU3	Testis-expressed sequence 264 protein	TEX264	18	4;4;1;1	4;4;1;1	4;4;1;1	sp|Q9Y6I9|TX264_HUMAN Testis-expressed protein 264 OS=Homo sapiens OX=9606 GN=TEX264 PE=1 SV=1;tr|A0A087WTU3|A0A087WTU3_HUMAN Testis-expressed protein 264 OS=Homo sapiens OX=9606 GN=TEX264 PE=1 SV=1	4	4	4	4	313	313;239;215;216	By MS/MS	14.7	120020000	4144;7475;9366;12709	True;True;True;True	4161;7522;9421;12785	6000;6001;10910;13569;13570;18319	5993;5994;10838;13455;18165	5993;10838;13455;18165			-1;-1;-1;-1
18.434	18.0359	18.0937	18.7124	18.9123	18.5432	+	C28_Control	4	4	4	8.3	8.3	8.3	74.518	0	26.832	179490000	5	1.51032	0.534756	3.26686	Q92544;A0A0C4DFM1	Q92544;A0A0C4DFM1	Transmembrane 9 superfamily member 4	TM9SF4	166	4;4	4;4	4;4	sp|Q92544|TM9S4_HUMAN Transmembrane 9 superfamily member 4 OS=Homo sapiens OX=9606 GN=TM9SF4 PE=1 SV=2;tr|A0A0C4DFM1|A0A0C4DFM1_HUMAN Transmembrane 9 superfamily member OS=Homo sapiens OX=9606 GN=TM9SF4 PE=1 SV=1	2	4	4	4	642	642;625	By MS/MS	8.3	179490000	2057;2663;6944;7234	True;True;True;True	2058;2670;6988;7281	3059;3966;10237;10238;10599	3016;3919;10149;10150;10527	3016;3919;10150;10527			-1;-1
21.0194	21.0852	21.1103	20.9369	20.8893	20.7347	+	C28_Control	17	17	0	19.1	19.1	0	111.63	0	113.39	798570000	21	1.50927	-0.217975	-3.2643	O60313;A0A2R8Y3X5;A0A2R8YE78;A0A2R8YDM2;C9JMB8;A0A2R8YD53;A0A2R8YGE5;A0A2R8Y4Q3	O60313;A0A2R8Y3X5;A0A2R8YE78;A0A2R8YDM2;C9JMB8;A0A2R8YD53;A0A2R8YGE5;A0A2R8Y4Q3	Dynamin-like 120 kDa protein, mitochondrial;Dynamin-like 120 kDa protein, form S1	OPA1	1252	17;16;16;16;16;11;11;9	17;16;16;16;16;11;11;9	0;0;0;0;0;0;0;0	sp|O60313|OPA1_HUMAN Dynamin-like 120 kDa protein, mitochondrial OS=Homo sapiens OX=9606 GN=OPA1 PE=1 SV=3;tr|A0A2R8Y3X5|A0A2R8Y3X5_HUMAN Dynamin-like 120 kDa protein, form S1 OS=Homo sapiens OX=9606 GN=OPA1 PE=1 SV=1;tr|A0A2R8YE78|A0A2R8YE78_HUMAN Dynamin	8	17	17	0	960	960;854;963;965;972;569;664;412	By MS/MS	19.1	798570000	971;2318;2558;4058;4108;5564;5776;5973;6420;6928;7422;9549;11545;12108;12509;12631;12711	True;True;True;True;True;True;True;True;True;True;True;True;True;True;True;True;True	966;2321;2564;4074;4124;5595;5807;6005;6455;6972;7469;9604;11615;12181;12585;12707;12787	1369;3440;3811;5866;5867;5949;8127;8445;8757;9455;10206;10845;13804;16560;17452;17453;18038;18039;18222;18322	1351;3391;3763;5854;5855;5941;8089;8394;8692;9396;10126;10774;10775;13692;16442;17328;17329;17886;17887;18066;18168	1351;3391;3763;5854;5941;8089;8394;8692;9396;10126;10774;13692;16442;17328;17886;18066;18168			-1;-1;-1;-1;-1;-1;-1;-1
16.4694	17.1313	17.0332	16.2091	15.9128	16.2456	+	C28_Control	5	5	5	3	3	3	220.43	0	32.41	12300000	5	1.50836	-0.755501	-3.26207	Q14669;F8W9P3;C9JLJ5;C9JSX9;C9JLD7;G5E9G6	Q14669	E3 ubiquitin-protein ligase TRIP12	TRIP12	2015	5;1;1;1;1;1	5;1;1;1;1;1	5;1;1;1;1;1	sp|Q14669|TRIPC_HUMAN E3 ubiquitin-protein ligase TRIP12 OS=Homo sapiens OX=9606 GN=TRIP12 PE=1 SV=1	6	5	5	5	1992	1992;99;149;154;190;430	By MS/MS	3	12300000	1023;4939;7204;10687;10752	True;True;True;True;True	1018;4961;7251;10753;10818	1445;7192;10557;15386;15468	1425;7161;10487;15268;15350	1425;7161;10487;15268;15350			-1;-1;-1;-1;-1;-1
18.3284	18.1291	18.4683	18.5917	18.6598	18.6612	+	C28_Control	5	5	5	14	14	14	51.263	0	32.51	128490000	6	1.50542	0.328969	3.2549	Q8NFQ8	Q8NFQ8	Torsin-1A-interacting protein 2	TOR1AIP2	2334	5	5	5	sp|Q8NFQ8|TOIP2_HUMAN Torsin-1A-interacting protein 2 OS=Homo sapiens OX=9606 GN=TOR1AIP2 PE=1 SV=1	1	5	5	5	470	470	By MS/MS	14	128490000	245;4618;7846;10335;11660	True;True;True;True;True	242;4641;7896;10396;11732	334;6708;11448;14863;16763	340;6678;6679;11361;14763;16641	340;6678;11361;14763;16641			-1
20.1681	20.1992	20.0665	19.9971	19.9945	19.8655	+	C28_Control	5	5	5	10.1	10.1	10.1	59.004	0	32.58	263420000	8	1.50484	-0.192249	-3.25348	Q9BZZ5;G3V1C3;H0YER7;E9PQK6	Q9BZZ5;G3V1C3;H0YER7	Apoptosis inhibitor 5	API5	873	5;5;3;1	5;5;3;1	5;5;3;1	sp|Q9BZZ5|API5_HUMAN Apoptosis inhibitor 5 OS=Homo sapiens OX=9606 GN=API5 PE=1 SV=3;tr|G3V1C3|G3V1C3_HUMAN Apoptosis inhibitor 5 OS=Homo sapiens OX=9606 GN=API5 PE=1 SV=1;tr|H0YER7|H0YER7_HUMAN Apoptosis inhibitor 5 (Fragment) OS=Homo sapiens OX=9606 GN=A	4	5	5	5	524	524;510;294;123	By MS/MS	10.1	263420000	1866;3649;4185;7149;11395	True;True;True;True;True	1865;3663;4205;7195;11465	2781;2782;5334;5335;6076;6077;10482;16348	2734;2735;5313;5314;6072;6073;10408;16233	2734;5314;6072;10408;16233			-1;-1;-1;-1
19.821	19.4388	19.6141	19.9292	20.0888	20.0234	+	C28_Control	7	7	7	17.4	17.4	17.4	43.159	0	66.347	914150000	10	1.50315	0.389201	3.24937	Q9P035;H3BS72;H3BPZ1;H3BMZ1;H3BRL8	Q9P035;H3BS72;H3BPZ1	Very-long-chain (3R)-3-hydroxyacyl-CoA dehydratase 3	HACD3	966	7;7;6;3;3	7;7;6;3;3	7;7;6;3;3	sp|Q9P035|HACD3_HUMAN Very-long-chain (3R)-3-hydroxyacyl-CoA dehydratase 3 OS=Homo sapiens OX=9606 GN=HACD3 PE=1 SV=2;tr|H3BS72|H3BS72_HUMAN Very-long-chain (3R)-3-hydroxyacyl-CoA dehydratase OS=Homo sapiens OX=9606 GN=HACD3 PE=1 SV=1;tr|H3BPZ1|H3BPZ1_HUMA	5	7	7	7	362	362;400;337;139;245	By MS/MS	17.4	914150000	7598;7599;8239;8664;9636;9961;12699	True;True;True;True;True;True;True	7646;7647;8290;8718;9691;10023;12775	11092;11093;11094;11995;11996;12611;13924;14357;18305	11010;11011;11012;11013;11901;11902;12508;13820;14257;18151	11010;11013;11901;12508;13820;14257;18151			-1;-1;-1;-1;-1
15.8689	16.4879	16.2346	15.5913	14.8465	15.3772	+	C28_Control	2	2	2	2	2	2	103.98	0.00090457	10.972	17306000	2	1.50175	-0.925442	-3.24598	Q13620;A0A669KAX4;K4DI93;Q13619;A0A0A0MR50	Q13620;A0A669KAX4;K4DI93;Q13619;A0A0A0MR50	Cullin-4B;Cullin-4A	CUL4B;CUL4A	400	2;2;2;1;1	2;2;2;1;1	2;2;2;1;1	sp|Q13620|CUL4B_HUMAN Cullin-4B OS=Homo sapiens OX=9606 GN=CUL4B PE=1 SV=4;tr|A0A669KAX4|A0A669KAX4_HUMAN Cullin-4B OS=Homo sapiens OX=9606 GN=CUL4B PE=1 SV=1;tr|K4DI93|K4DI93_HUMAN Cullin 4B, isoform CRA_e OS=Homo sapiens OX=9606 GN=CUL4B PE=1 SV=1;sp|Q13	5	2	2	2	913	913;897;900;759;667	By MS/MS	2	17306000	2616;5456	True;True	2623;5486	3898;7977	3851;7944	3851;7944			-1;-1;-1;-1;-1
19.8655	20.0474	20.0615	20.1548	20.2628	20.2799	+	C28_Control	9	9	9	22.1	22.1	22.1	51.355	0	81.872	393960000	11	1.50093	0.240992	3.24398	O43615;M0QXU7;M0R301;M0QXM9;M0R124	O43615;M0QXU7	Mitochondrial import inner membrane translocase subunit TIM44	TIMM44	1231	9;7;2;1;1	9;7;2;1;1	9;7;2;1;1	sp|O43615|TIM44_HUMAN Mitochondrial import inner membrane translocase subunit TIM44 OS=Homo sapiens OX=9606 GN=TIMM44 PE=1 SV=2;tr|M0QXU7|M0QXU7_HUMAN Mitochondrial import inner membrane translocase subunit TIM44 (Fragment) OS=Homo sapiens OX=9606 GN=TIMM4	5	9	9	9	452	452;273;126;133;139	By MS/MS	22.1	393960000	913;1003;3366;5070;6634;9571;11228;11315;11953	True;True;True;True;True;True;True;True;True	908;998;3376;5096;6670;9626;11296;11384;12025	1291;1411;4932;4933;7412;9758;9759;13831;16105;16233;17201	1271;1392;4907;4908;7383;9688;9689;13721;15996;16120;17079	1271;1392;4907;7383;9688;13721;15996;16120;17079			-1;-1;-1;-1;-1
20.4249	20.4388	20.3838	20.6207	20.5033	20.6986	+	C28_Control	17	17	17	12.9	12.9	12.9	152.1	0	131.79	299840000	20	1.5004	0.191702	3.24269	Q13428;A0A6I8PRA0;A0A3B3IS06;E7ETY2;H0Y8Y7;A0A2R8Y857;H0YA99;A0A2R8Y4M7	Q13428;A0A6I8PRA0;A0A3B3IS06;E7ETY2;H0Y8Y7	Treacle protein	TCOF1	1972	17;16;16;16;10;3;2;1	17;16;16;16;10;3;2;1	17;16;16;16;10;3;2;1	sp|Q13428|TCOF_HUMAN Treacle protein OS=Homo sapiens OX=9606 GN=TCOF1 PE=1 SV=3;tr|A0A6I8PRA0|A0A6I8PRA0_HUMAN Treacle protein (Fragment) OS=Homo sapiens OX=9606 GN=TCOF1 PE=1 SV=1;tr|A0A3B3IS06|A0A3B3IS06_HUMAN Treacle protein (Fragment) OS=Homo sapiens O	8	17	17	17	1488	1488;1240;1358;1488;994;297;188;108	By MS/MS	12.9	299840000	194;637;1406;2766;4684;4685;4728;5524;5794;5795;6998;7226;10696;11537;12017;12232;12617	True;True;True;True;True;True;True;True;True;True;True;True;True;True;True;True;True	192;630;1403;2774;4707;4708;4751;5554;5825;5826;7042;7273;10762;11607;12089;12306;12693	263;886;2057;4119;6800;6801;6802;6860;8069;8478;8479;8480;10309;10589;15397;16550;17309;17634;18192	272;877;2041;4071;6767;6768;6829;8034;8422;8423;8424;8425;10229;10517;15280;16432;17190;17493;18037;18038	272;877;2041;4071;6767;6768;6829;8034;8422;8424;10229;10517;15280;16432;17190;17493;18038			-1;-1;-1;-1;-1;-1;-1;-1
19.1609	19.3231	19.3173	19.1112	18.9956	19.079	+	C28_Control	8	8	8	9.3	9.3	9.3	112.59	0	56.868	135770000	10	1.49958	-0.205175	-3.2407	O43491;E9PHY5;E9PK52;E9PII3;A0A2R8Y5B3;E9PQD2;H0Y5B0;E9PRG1;E9PIG0;E9PMV8;Q6R5J7;E9PJP4;E9PQN0;E9PMG5	O43491;E9PHY5;E9PK52;E9PII3;A0A2R8Y5B3	Band 4.1-like protein 2	EPB41L2	738	8;8;7;6;6;3;2;2;2;2;2;1;1;1	8;8;7;6;6;3;2;2;2;2;2;1;1;1	8;8;7;6;6;3;2;2;2;2;2;1;1;1	sp|O43491|E41L2_HUMAN Band 4.1-like protein 2 OS=Homo sapiens OX=9606 GN=EPB41L2 PE=1 SV=1;tr|E9PHY5|E9PHY5_HUMAN Band 4.1-like protein 2 OS=Homo sapiens OX=9606 GN=EPB41L2 PE=1 SV=1;tr|E9PK52|E9PK52_HUMAN Band 4.1-like protein 2 OS=Homo sapiens OX=9606 GN	14	8	8	8	1005	1005;935;811;706;824;179;380;153;162;268;383;118;127;224	By MS/MS	9.3	135770000	2721;3446;4252;4824;5483;5823;11033;11911	True;True;True;True;True;True;True;True	2728;3457;4273;4848;5513;5854;11101;11983	4052;4053;5037;6174;7015;8014;8521;8522;15833;17146	4004;4005;5014;6164;6979;7981;8463;8464;15715;17023	4004;5014;6164;6979;7981;8463;15715;17023			-1;-1;-1;-1;-1;-1;-1;-1;-1;-1;-1;-1;-1;-1
14.2982	13.879	13.6637	14.6003	14.4799	14.8371	+	C28_Control	1	1	1	4.9	4.9	4.9	25.431	0.0043892	6.1726	9179500	1	1.49802	0.692119	3.23689	Q8TAA5	Q8TAA5	GrpE protein homolog 2, mitochondrial	GRPEL2	2342	1	1	1	sp|Q8TAA5|GRPE2_HUMAN GrpE protein homolog 2, mitochondrial OS=Homo sapiens OX=9606 GN=GRPEL2 PE=1 SV=1	1	1	1	1	225	225	By MS/MS	4.9	9179500	2296	TRUE	2298	3397	3349	3349			-1
21.2352	20.9145	21.0194	20.7024	20.6732	20.802	+	C28_Control	29	21	21	21.1	15.5	15.5	174.38	0	145.32	723620000	24	1.49736	-0.33047	-3.23529	P11388;J3KTB7	P11388	DNA topoisomerase 2-alpha	TOP2A	1477	29;1	21;0	21;0	sp|P11388|TOP2A_HUMAN DNA topoisomerase 2-alpha OS=Homo sapiens OX=9606 GN=TOP2A PE=1 SV=3	2	29	21	21	1531	1531;147	By MS/MS	21.1	723620000	1322;2120;2137;3475;3602;3787;3882;4315;4519;5082;5856;6309;6484;6625;6717;6934;7434;8004;8675;8935;9174;9300;9413;9724;10518;11078;11119;11359;12076	True;True;True;True;False;False;True;False;False;True;True;True;False;True;False;False;True;True;True;True;True;True;False;True;True;True;True;True;True	1319;2121;2138;3487;3616;3802;3897;4336;4541;5108;5887;6343;6519;6660;6755;6978;7481;8055;8728;8988;9228;9354;9468;9779;10582;11146;11187;11428;12148	1915;3138;3161;5081;5264;5265;5523;5638;6259;6260;6261;6576;7426;8566;9305;9551;9552;9743;9885;10216;10217;10218;10219;10860;11671;11672;12621;12622;12998;13334;13483;13629;14030;15124;15893;15894;15956;16299;17401	1903;3096;3118;5059;5242;5243;5509;5628;6248;6249;6250;6251;6544;7397;8511;9244;9488;9489;9672;9812;10134;10790;11583;11584;12517;12518;12884;13214;13367;13517;13926;15008;15779;15780;15847;16183;17281	1903;3096;3118;5059;5242;5509;5628;6249;6544;7397;8511;9244;9488;9672;9812;10134;10790;11584;12518;12884;13214;13367;13517;13926;15008;15779;15847;16183;17281			-1;-1
17.9747	17.4119	17.433	18.1869	18.1823	18.2469	+	C28_Control	2	2	2	2.8	2.8	2.8	84.918	0	13.087	81268000	2	1.49543	0.598842	3.23061	Q9Y3T9	Q9Y3T9	Nucleolar complex protein 2 homolog	NOC2L	2852	2	2	2	sp|Q9Y3T9|NOC2L_HUMAN Nucleolar complex protein 2 homolog OS=Homo sapiens OX=9606 GN=NOC2L PE=1 SV=4	1	2	2	2	749	749	By MS/MS	2.8	81268000	3971;8295	True;True	3986;8346	5758;12069	5745;11978	5745;11978			-1
18.2378	18.2469	18.0314	18.358	18.5289	18.4646	+	C28_Control	6	6	6	6.8	6.8	6.8	141.15	0	60.44	106170000	7	1.49513	0.278462	3.22988	Q92797;A0A087WUE9;M0R039;M0R1C2;M0R180;M0QXP5;M0R3C7	Q92797;A0A087WUE9	Symplekin	SYMPK	2397	6;3;1;1;1;1;1	6;3;1;1;1;1;1	6;3;1;1;1;1;1	sp|Q92797|SYMPK_HUMAN Symplekin OS=Homo sapiens OX=9606 GN=SYMPK PE=1 SV=2;tr|A0A087WUE9|A0A087WUE9_HUMAN Symplekin OS=Homo sapiens OX=9606 GN=SYMPK PE=1 SV=1	7	6	6	6	1274	1274;1058;50;115;137;142;673	By MS/MS	6.8	106170000	4071;4219;7834;10003;11003;12586	True;True;True;True;True;True	4087;4240;7884;10066;11069;12662	5896;6128;11433;14410;15792;18143;18144	5886;6121;11345;14312;15675;17986;17987	5886;6121;11345;14312;15675;17987			-1;-1;-1;-1;-1;-1;-1
16.2508	15.4748	15.891	16.5673	16.9042	16.5682	+	C28_Control	2	2	2	7	7	7	35.206	0	14.104	27515000	3	1.49189	0.807707	3.22202	Q08257;C9JH92;A6NP24	Q08257;C9JH92;A6NP24	Quinone oxidoreductase	CRYZ	440	2;2;2	2;2;2	2;2;2	sp|Q08257|QOR_HUMAN Quinone oxidoreductase OS=Homo sapiens OX=9606 GN=CRYZ PE=1 SV=1;tr|C9JH92|C9JH92_HUMAN Quinone oxidoreductase (Fragment) OS=Homo sapiens OX=9606 GN=CRYZ PE=1 SV=1;tr|A6NP24|A6NP24_HUMAN Quinone oxidoreductase (Fragment) OS=Homo sapiens	3	2	2	2	329	329;206;243	By MS/MS	7	27515000	6665;11951	True;True	6701;12023	9806;17198;17199	9737;17076;17077	9737;17076			-1;-1;-1
15.5297	15.5741	15.4478	16.0034	16.091	15.6891	+	C28_Control	1	1	1	4.5	4.5	4.5	56.252	0	42.276	25285000	4	1.49148	0.410637	3.22102	Q9BVG9;E9PS47;E9PLE4	Q9BVG9;E9PS47;E9PLE4	Phosphatidylserine synthase 2	PTDSS2	755	1;1;1	1;1;1	1;1;1	sp|Q9BVG9|PTSS2_HUMAN Phosphatidylserine synthase 2 OS=Homo sapiens OX=9606 GN=PTDSS2 PE=1 SV=1;tr|E9PS47|E9PS47_HUMAN Phosphatidylserine synthase 2 OS=Homo sapiens OX=9606 GN=PTDSS2 PE=1 SV=1;tr|E9PLE4|E9PLE4_HUMAN Phosphatidylserine synthase 2 OS=Homo sa	3	1	1	1	487	487;60;81	By MS/MS	4.5	25285000	1393	TRUE	1390	2039;2040	2022;2023;2024;2025	2024			-1;-1;-1
18.0389	17.9376	17.791	18.2573	18.1291	18.1673	+	C28_Control	4	4	4	14.6	14.6	14.6	36.844	0	49.971	109090000	4	1.49104	0.262023	3.21995	P82673;H0YG82	P82673;H0YG82	28S ribosomal protein S35, mitochondrial	MRPS35	1873	4;2	4;2	4;2	sp|P82673|RT35_HUMAN 28S ribosomal protein S35, mitochondrial OS=Homo sapiens OX=9606 GN=MRPS35 PE=1 SV=1;tr|H0YG82|H0YG82_HUMAN 28S ribosomal protein S35, mitochondrial (Fragment) OS=Homo sapiens OX=9606 GN=MRPS35 PE=1 SV=1	2	4	4	4	323	323;162	By MS/MS	14.6	109090000	3093;3292;6167;8924	True;True;True;True	3102;3302;6199;8977	4557;4830;9080;12983	4522;4803;9015;12869	4522;4803;9015;12869			-1;-1
16.2151	16.1031	15.645	16.5548	16.6862	16.492	+	C28_Control	2	2	2	3.7	3.7	3.7	60.67	0	11.743	41708000	2	1.48879	0.589943	3.21451	P10155;G5E9R9	P10155;G5E9R9	60 kDa SS-A/Ro ribonucleoprotein	TROVE2	1457	2;1	2;1	2;1	sp|P10155|RO60_HUMAN 60 kDa SS-A/Ro ribonucleoprotein OS=Homo sapiens OX=9606 GN=RO60 PE=1 SV=2;tr|G5E9R9|G5E9R9_HUMAN 60 kDa SS-A/Ro ribonucleoprotein OS=Homo sapiens OX=9606 GN=RO60 PE=1 SV=1	2	2	2	2	538	538;263	By MS/MS	3.7	41708000	7715;12726	True;True	7765;12802	11274;18339	11192;18186	11192;18186			-1;-1
19.1796	18.0497	18.3722	19.4912	19.749	19.6852	+	C28_Control	1	1	1	9	9	9	18.383	0.0013507	10.824	145010000	1	1.48812	1.10798	3.21288	Q99757;M0QXH0	Q99757;M0QXH0	Thioredoxin, mitochondrial	TXN2	1126	1;1	1;1	1;1	sp|Q99757|THIOM_HUMAN Thioredoxin, mitochondrial OS=Homo sapiens OX=9606 GN=TXN2 PE=1 SV=2;tr|M0QXH0|M0QXH0_HUMAN Thioredoxin, mitochondrial OS=Homo sapiens OX=9606 GN=TXN2 PE=1 SV=1	2	1	1	1	166	166;64	By MS/MS	9	145010000	4636	TRUE	4659	6731	6703	6703			-1;-1
19.9945	19.8128	19.6346	20.0888	20.2441	20.2055	+	C28_Control	6	6	6	26	26	26	26.152	0	46.054	881800000	11	1.48688	0.365536	3.20989	Q9NX63;C9JRZ6;F8WAR4;A0A286YEX5	Q9NX63;C9JRZ6;F8WAR4;A0A286YEX5	MICOS complex subunit MIC19	CHCHD3	593	6;6;5;3	6;6;5;3	6;6;5;3	sp|Q9NX63|MIC19_HUMAN MICOS complex subunit MIC19 OS=Homo sapiens OX=9606 GN=CHCHD3 PE=1 SV=1;tr|C9JRZ6|C9JRZ6_HUMAN MICOS complex subunit MIC19 OS=Homo sapiens OX=9606 GN=CHCHD3 PE=1 SV=2;tr|F8WAR4|F8WAR4_HUMAN MICOS complex subunit MIC19 OS=Homo sapiens	4	6	6	6	227	227;232;241;101	By MS/MS	26	881800000	25;62;3806;11702;12525;12992	True;True;True;True;True;True	25;61;3821;11775;12601;13070	32;33;79;5544;16826;16827;16828;16829;18064;18065;18729	33;80;5531;16702;16703;16704;16705;17910;17911;18579;18580	33;80;5531;16704;17911;18580			-1;-1;-1;-1
15.3332	14.7753	14.9081	15.4394	15.8279	15.7123	+	C28_Control	1	1	1	2.9	2.9	2.9	36.743	0.0074786	6.0156	11482000	1	1.48648	0.65432	3.20891	O00757	O00757	Fructose-1,6-bisphosphatase isozyme 2	FBP2	1170	1	1	1	sp|O00757|F16P2_HUMAN Fructose-1,6-bisphosphatase isozyme 2 OS=Homo sapiens OX=9606 GN=FBP2 PE=1 SV=2	1	1	1	1	339	339	By MS/MS	2.9	11482000	6986	TRUE	7030	10294	10213	10213			-1
19.2745	19.388	19.4715	19.6192	19.5556	19.5492	+	C28_Control	5	5	4	12.6	12.6	10.8	68.117	0	39.061	379810000	5	1.4862	0.196644	3.20822	Q8IXI1;H3BST5;I3L2C6;H3BUX4	Q8IXI1;H3BST5;I3L2C6	Mitochondrial Rho GTPase 2	RHOT2	2275	5;4;3;1	5;4;3;1	4;3;2;1	sp|Q8IXI1|MIRO2_HUMAN Mitochondrial Rho GTPase 2 OS=Homo sapiens OX=9606 GN=RHOT2 PE=1 SV=2;tr|H3BST5|H3BST5_HUMAN Mitochondrial Rho GTPase 2 (Fragment) OS=Homo sapiens OX=9606 GN=RHOT2 PE=1 SV=2;tr|I3L2C6|I3L2C6_HUMAN Mitochondrial Rho GTPase 2 (Fragment)	4	5	5	4	618	618;208;214;135	By MS/MS	12.6	379810000	1662;5410;8254;8981;12346	True;True;True;True;True	1660;5440;8305;9034;12421	2468;7913;12014;13070;17799	2431;7879;11920;12954;17651	2431;7879;11920;12954;17651			-1;-1;-1;-1
17.0662	18.985	18.3596	16.5731	16.0921	16.1031	+	C28_Control	3	3	3	3.1	3.1	3.1	153.66	0	21.693	41786000	3	1.48497	-1.88087	-3.20527	Q96Q04;A0A5F9ZH67;A0A3B3ISL5;A0A0A0MQW5	Q96Q04;A0A5F9ZH67;A0A3B3ISL5;A0A0A0MQW5	Serine/threonine-protein kinase LMTK3	LMTK3	117	3;3;3;3	3;3;3;3	3;3;3;3	sp|Q96Q04|LMTK3_HUMAN Serine/threonine-protein kinase LMTK3 OS=Homo sapiens OX=9606 GN=LMTK3 PE=1 SV=2;tr|A0A5F9ZH67|A0A5F9ZH67_HUMAN Serine/threonine-protein kinase LMTK3 OS=Homo sapiens OX=9606 GN=LMTK3 PE=1 SV=1;tr|A0A3B3ISL5|A0A3B3ISL5_HUMAN Serine/thr	4	3	3	3	1460	1460;1215;1486;1489	By MS/MS	3.1	41786000	1335;4719;10746	True;True;True	1332;4742;10812	1935;6851;15462	1925;6819;15344	1925;6819;15344			-1;-1;-1;-1
16.0055	16.2316	15.936	16.4216	16.65	16.3395	+	C28_Control	2	2	2	5.5	5.5	5.5	42.19	0	12.716	51471000	3	1.48419	0.412666	3.20339	Q9H300;A0A1W2PP11;H7C0U0;F8WCQ4;A0A1W2PS40;A0A1W2PP66;C9JNP8	Q9H300;A0A1W2PP11;H7C0U0;F8WCQ4;A0A1W2PS40;A0A1W2PP66;C9JNP8	Presenilins-associated rhomboid-like protein, mitochondrial;P-beta	PARL	264	2;2;1;1;1;1;1	2;2;1;1;1;1;1	2;2;1;1;1;1;1	sp|Q9H300|PARL_HUMAN Presenilins-associated rhomboid-like protein, mitochondrial OS=Homo sapiens OX=9606 GN=PARL PE=1 SV=2;tr|A0A1W2PP11|A0A1W2PP11_HUMAN Presenilins-associated rhomboid-like protein, mitochondrial OS=Homo sapiens OX=9606 GN=PARL PE=4 SV=1;	7	2	2	2	379	379;408;159;173;177;188;295	By MS/MS	5.5	51471000	10030;12833	True;True	10093;12909	14440;14441;18498	14342;14343;18347	14343;18347			-1;-1;-1;-1;-1;-1;-1
16.0746	16.4895	16.4842	15.6598	16.0055	15.6484	+	C28_Control	2	2	2	10.1	10.1	10.1	32.868	0	13.967	35441000	2	1.4833	-0.578212	-3.20123	P29372;A2IDA3	P29372;A2IDA3	DNA-3-methyladenine glycosylase	MPG	417	2;2	2;2	2;2	sp|P29372|3MG_HUMAN DNA-3-methyladenine glycosylase OS=Homo sapiens OX=9606 GN=MPG PE=1 SV=3;tr|A2IDA3|A2IDA3_HUMAN 3-methyladenine DNA glycosidase (Fragment) OS=Homo sapiens OX=9606 GN=MPG PE=1 SV=1	2	2	2	2	298	298;251	By MS/MS	10.1	35441000	2154;6929	True;True	2155;6973	3186;10207	3148;10127	3148;10127			-1;-1
18.6383	18.2233	17.8466	18.9769	19.1148	18.8952	+	C28_Control	6	6	6	10	10	10	102.83	0	47.072	196590000	8	1.48249	0.759601	3.19928	E7ESP4;P17301;E7EMF1;E9PB77	E7ESP4;P17301;E7EMF1;E9PB77	Integrin alpha-2	ITGA2	690	6;5;5;4	6;5;5;4	6;5;5;4	tr|E7ESP4|E7ESP4_HUMAN Integrin alpha-2 OS=Homo sapiens OX=9606 GN=ITGA2 PE=1 SV=1;sp|P17301|ITA2_HUMAN Integrin alpha-2 OS=Homo sapiens OX=9606 GN=ITGA2 PE=1 SV=1;tr|E7EMF1|E7EMF1_HUMAN Integrin alpha-2 OS=Homo sapiens OX=9606 GN=ITGA2 PE=1 SV=1;tr|E9PB77	4	6	6	6	942	942;1181;815;641	By MS/MS	10	196590000	3263;4648;9416;11813;12272;12653	True;True;True;True;True;True	3272;4671;9471;11886;12347;12729	4779;4780;6752;13632;16996;17698;18250	4742;4743;4744;6719;13520;16876;17551;18090	4744;6719;13520;16876;17551;18090			-1;-1;-1;-1
20.3838	20.1654	20.0994	20.5033	20.5941	20.4593	+	C28_Control	14	14	14	36.6	36.6	36.6	54.626	0	105.27	865320000	19	1.48217	0.302715	3.19851	A0A0J9YYL3;A0A0J9YVP6;Q9UHX1;A0A0J9YXJ8;A0A0J9YXX5;A0A0J9YVR6;E9PQ56;A0A0J9YWM1;H0YEM1;E9PN18;E9PMU7;E9PL19;H0YCP8	A0A0J9YYL3;A0A0J9YVP6;Q9UHX1;A0A0J9YXJ8;A0A0J9YXX5;A0A0J9YVR6;E9PQ56;A0A0J9YWM1;H0YEM1;E9PN18;E9PMU7	Poly(U)-binding-splicing factor PUF60	PUF60	218	14;14;13;13;13;11;11;10;10;8;7;5;5	14;14;13;13;13;11;11;10;10;8;7;5;5	14;14;13;13;13;11;11;10;10;8;7;5;5	tr|A0A0J9YYL3|A0A0J9YYL3_HUMAN 60 kDa poly(U)-binding-splicing factor (Fragment) OS=Homo sapiens OX=9606 GN=PUF60 PE=1 SV=1;tr|A0A0J9YVP6|A0A0J9YVP6_HUMAN 60 kDa poly(U)-binding-splicing factor (Fragment) OS=Homo sapiens OX=9606 GN=PUF60 PE=1 SV=1;sp|Q9UHX	13	14	14	14	505	505;534;559;522;551;314;322;329;336;263;247;228;273	By MS/MS	36.6	865320000	1711;6098;6988;7286;7722;9254;9601;10470;11023;12023;12084;12540;12665;12758	True;True;True;True;True;True;True;True;True;True;True;True;True;True	1709;6130;7032;7333;7772;9308;9656;10534;11091;12095;12157;12616;12741;12834	2549;8963;10296;10297;10661;11283;11284;13431;13871;15062;15818;17317;17411;18081;18263;18264;18388	2500;8894;10215;10216;10593;11201;11202;13314;13767;14950;15702;17197;17292;17927;18104;18105;18106;18107;18234	2500;8894;10215;10593;11201;13314;13767;14950;15702;17197;17292;17927;18107;18234			-1;-1;-1;-1;-1;-1;-1;-1;-1;-1;-1;-1;-1
17.3102	16.7859	17.0415	17.5452	17.6348	17.4757	+	C28_Control	3	3	3	7.6	7.6	7.6	60.101	0	19.63	57618000	3	1.48203	0.50603	3.19816	Q15392;A0A0A0MTI1	Q15392;A0A0A0MTI1	Delta(24)-sterol reductase	DHCR24	151	3;3	3;3	3;3	sp|Q15392|DHC24_HUMAN Delta(24)-sterol reductase OS=Homo sapiens OX=9606 GN=DHCR24 PE=1 SV=2;tr|A0A0A0MTI1|A0A0A0MTI1_HUMAN Delta(24)-sterol reductase OS=Homo sapiens OX=9606 GN=DHCR24 PE=1 SV=1	2	3	3	3	516	516;528	By MS/MS	7.6	57618000	3059;8061;8551	True;True;True	3068;8112;8605	4512;11750;12467	4477;11661;12363	4477;11661;12363			-1;-1
15.2172	15.1074	15.2596	15.3313	15.4854	15.5732	+	C28_Control	1	1	1	1.3	1.3	1.3	67.351	0.0097971	5.9312	10094000	1	1.4818	0.268556	3.1976	Q6L8Q7;F6T1Q0	Q6L8Q7;F6T1Q0	2,5-phosphodiesterase 12	PDE12	823	1;1	1;1	1;1	sp|Q6L8Q7|PDE12_HUMAN 2,5-phosphodiesterase 12 OS=Homo sapiens OX=9606 GN=PDE12 PE=1 SV=2;tr|F6T1Q0|F6T1Q0_HUMAN 2,5-phosphodiesterase 12 OS=Homo sapiens OX=9606 GN=PDE12 PE=1 SV=1	2	1	1	1	609	609;472	By MS/MS	1.3	10094000	2444	TRUE	2450	3629	3585	3585			-1;-1
17.5039	17.5677	17.6973	17.8049	17.8136	17.7396	+	C28_Control	2	2	2	4.6	4.6	4.6	50.646	0	13.278	49393000	2	1.48046	0.196442	3.19437	Q9H0S4;F5H1N9	Q9H0S4;F5H1N9	Probable ATP-dependent RNA helicase DDX47	DDX47	2598	2;1	2;1	2;1	sp|Q9H0S4|DDX47_HUMAN Probable ATP-dependent RNA helicase DDX47 OS=Homo sapiens OX=9606 GN=DDX47 PE=1 SV=1;tr|F5H1N9|F5H1N9_HUMAN RNA helicase (Fragment) OS=Homo sapiens OX=9606 GN=DDX47 PE=1 SV=1	2	2	2	2	455	455;196	By MS/MS	4.6	49393000	2082;12929	True;True	2083;13005	3089;18627	3047;18475	3047;18475			-1;-1
18.8169	18.8599	18.6878	18.6241	18.6136	18.4977	+	C28_Control	4	4	4	9.8	9.8	9.8	52.488	0	27.105	260460000	5	1.48006	-0.209738	-3.1934	Q96EY1;I3L1T6	Q96EY1	DnaJ homolog subfamily A member 3, mitochondrial	DNAJA3	2446	4;1	4;1	4;1	sp|Q96EY1|DNJA3_HUMAN DnaJ homolog subfamily A member 3, mitochondrial OS=Homo sapiens OX=9606 GN=DNAJA3 PE=1 SV=2	2	4	4	4	480	480;185	By MS/MS	9.8	260460000	1767;2810;5190;12261	True;True;True;True	1765;2819;5220;12336	2632;4176;7597;17678;17679	2582;4128;7572;17534;17535	2582;4128;7572;17535			-1;-1
18.7439	18.5079	18.6095	18.9265	18.9353	18.7913	+	C28_Control	3	3	3	11.4	11.4	11.4	37.54	0	22.705	65202000	5	1.47878	0.26397	3.19031	Q8N2F6;A0A0J9YWR7;A0A0J9YXE4;H7C2M7;A0A0J9YY38;A0A0J9YXV5;H7BXQ8;C9J5N7	Q8N2F6;A0A0J9YWR7;A0A0J9YXE4;H7C2M7	Armadillo repeat-containing protein 10	ARMC10	219	3;3;3;2;1;1;1;1	3;3;3;2;1;1;1;1	3;3;3;2;1;1;1;1	sp|Q8N2F6|ARM10_HUMAN Armadillo repeat-containing protein 10 OS=Homo sapiens OX=9606 GN=ARMC10 PE=1 SV=1;tr|A0A0J9YWR7|A0A0J9YWR7_HUMAN Armadillo repeat-containing protein 10 (Fragment) OS=Homo sapiens OX=9606 GN=ARMC10 PE=1 SV=1;tr|A0A0J9YXE4|A0A0J9YXE4_H	8	3	3	3	343	343;153;212;185;62;91;193;233	By MS/MS	11.4	65202000	1027;1317;3579	True;True;True	1022;1314;3593	1453;1908;5234;5235	1431;1432;1898;5211;5212	1432;1898;5212			-1;-1;-1;-1;-1;-1;-1;-1
19.5038	18.7773	18.9123	19.7843	19.9103	19.7067	+	C28_Control	4	4	4	12.9	12.9	12.9	57.548	0	60.084	402180000	5	1.47782	0.735968	3.18801	P49257	P49257	Protein ERGIC-53	LMAN1	1701	4	4	4	sp|P49257|LMAN1_HUMAN Protein ERGIC-53 OS=Homo sapiens OX=9606 GN=LMAN1 PE=1 SV=2	1	4	4	4	510	510	By MS/MS	12.9	402180000	4727;5248;12974;13047	True;True;True;True	4750;5278;13052;13125	6859;7667;18703;18805;18806	6828;7647;18554;18654;18655	6828;7647;18554;18654	110	377	-1
18.0477	18.0171	18.1905	18.2857	18.2671	18.2333	+	C28_Control	4	4	4	10.2	10.2	10.2	47.137	0	27.531	129750000	6	1.47497	0.176902	3.18114	Q53H12;A0A3B3ISY9;A0A3B3ISZ0;E9PC15;A0A3B3ITD0;A0A3B3IUC9;A0A3B3ITV0;A0A3B3ITX7;E9PG39;A0A3B3IS09;A0A0G2JLG5	Q53H12;A0A3B3ISY9;A0A3B3ISZ0;E9PC15;A0A3B3ITD0;A0A3B3IUC9;A0A3B3ITV0;A0A3B3ITX7;E9PG39	Acylglycerol kinase, mitochondrial	AGK	332	4;4;4;4;4;3;3;3;3;1;1	4;4;4;4;4;3;3;3;3;1;1	4;4;4;4;4;3;3;3;3;1;1	sp|Q53H12|AGK_HUMAN Acylglycerol kinase, mitochondrial OS=Homo sapiens OX=9606 GN=AGK PE=1 SV=2;tr|A0A3B3ISY9|A0A3B3ISY9_HUMAN Acylglycerol kinase, mitochondrial OS=Homo sapiens OX=9606 GN=AGK PE=1 SV=1;tr|A0A3B3ISZ0|A0A3B3ISZ0_HUMAN Acylglycerol kinase, m	11	4	4	4	422	422;330;350;394;418;134;138;214;244;146;226	By MS/MS	10.2	129750000	2667;5010;10047;11200	True;True;True;True	2674;5033;10110;11268	3970;7301;7302;7303;7304;14461;14462;16064	3923;7272;7273;14365;14366;15956	3923;7273;14365;15956			-1;-1;-1;-1;-1;-1;-1;-1;-1;-1;-1
18.7613	19.2436	18.8046	18.4436	18.207	18.479	+	C28_Control	4	4	4	7.5	7.5	7.5	77.15	0	23.494	91751000	4	1.47422	-0.559949	-3.17932	Q6NUQ4;H7C0H8	Q6NUQ4;H7C0H8	Transmembrane protein 214	TMEM214	989	4;4	4;4	4;4	sp|Q6NUQ4|TM214_HUMAN Transmembrane protein 214 OS=Homo sapiens OX=9606 GN=TMEM214 PE=1 SV=2;tr|H7C0H8|H7C0H8_HUMAN Transmembrane protein 214 OS=Homo sapiens OX=9606 GN=TMEM214 PE=1 SV=2	2	4	4	4	689	689;387	By MS/MS	7.5	91751000	859;2157;8124;11759	True;True;True;True	854;2158;8175;11832	1203;3191;11844;16906	1190;3152;11751;16786	1190;3152;11751;16786			-1;-1
20.1654	19.749	19.9945	20.2901	20.5105	20.411	+	C28_Control	7	7	7	22.5	22.5	22.5	32.996	0	43.535	876940000	10	1.47401	0.434266	3.17882	P36542	P36542	ATP synthase subunit gamma, mitochondrial	ATP5C1	1639	7	7	7	sp|P36542|ATPG_HUMAN ATP synthase subunit gamma, mitochondrial OS=Homo sapiens OX=9606 GN=ATP5F1C PE=1 SV=1	1	7	7	7	298	298	By MS/MS	22.5	876940000	4232;6211;6979;8384;8844;8908;10350	True;True;True;True;True;True;True	4253;6243;7023;8435;8895;8961;10413	6145;9145;10282;10283;12201;12862;12953;14893;14894;14895	6138;9079;10201;10202;12105;12751;12839;14789;14790;14791	6138;9079;10202;12105;12751;12839;14789			-1
20.6529	20.7714	20.7449	20.598	20.5416	20.6207	+	C28_Control	15	15	15	18.7	18.7	18.7	106.92	0	109.45	642900000	20	1.47214	-0.136282	-3.17432	O94906	O94906	Pre-mRNA-processing factor 6	PRPF6	1321	15	15	15	sp|O94906|PRP6_HUMAN Pre-mRNA-processing factor 6 OS=Homo sapiens OX=9606 GN=PRPF6 PE=1 SV=1	1	15	15	15	941	941	By MS/MS	18.7	642900000	474;1875;2941;4027;4406;5687;6108;6805;7341;7549;8314;8400;10068;10275;12698	True;True;True;True;True;True;True;True;True;True;True;True;True;True;True	467;1874;2950;4042;4428;5718;6140;6849;7388;7597;8365;8451;10132;10337;12774	636;637;2793;4348;5826;6404;6405;8314;8984;10028;10029;10733;11021;12095;12096;12097;12228;12229;14494;14772;18304	643;2745;4307;5814;6379;6380;6381;8269;8915;9958;9959;10665;10942;12003;12004;12134;12135;14401;14675;18150	643;2745;4307;5814;6380;8269;8915;9958;10665;10942;12003;12134;14401;14675;18150			-1
20.0615	20.1712	19.6473	20.407	20.4903	20.6697	+	C28_Control	2	2	2	17	17	17	12.249	0.00046041	11.339	364710000	3	1.47071	0.562347	3.17089	Q9UII2;A0A0B4J230	Q9UII2;A0A0B4J230	ATPase inhibitor, mitochondrial	ATPIF1	2774	2;1	2;1	2;1	sp|Q9UII2|ATIF1_HUMAN ATPase inhibitor, mitochondrial OS=Homo sapiens OX=9606 GN=ATP5IF1 PE=1 SV=1;tr|A0A0B4J230|A0A0B4J230_HUMAN ATP synthase F1 subunit epsilon OS=Homo sapiens OX=9606 GN=ATP5IF1 PE=1 SV=1	2	2	2	2	106	106;75	By MS/MS	17	364710000	2813;6184	True;True	2822;6216	4180;9101;9102;9103	4132;9035;9036	4132;9035			-1;-1
20.9863	20.8594	20.868	20.6619	20.6207	20.312	+	C28_Control	14	11	11	24.4	20.2	20.2	80.272	0	162.88	879140000	18	1.46932	-0.373058	-3.16756	Q92841;A0A1X7SBZ2;A0A5H1ZRQ2;A0A0U1RQJ0	Q92841;A0A1X7SBZ2;A0A5H1ZRQ2	Probable ATP-dependent RNA helicase DDX17	DDX17	274	14;14;14;2	11;11;11;1	11;11;11;1	sp|Q92841|DDX17_HUMAN Probable ATP-dependent RNA helicase DDX17 OS=Homo sapiens OX=9606 GN=DDX17 PE=1 SV=2;tr|A0A1X7SBZ2|A0A1X7SBZ2_HUMAN RNA helicase OS=Homo sapiens OX=9606 GN=DDX17 PE=1 SV=1;tr|A0A5H1ZRQ2|A0A5H1ZRQ2_HUMAN RNA helicase OS=Homo sapiens OX	4	14	11	11	729	729;729;731;56	By MS/MS	24.4	879140000	1156;1164;2328;2702;3506;3984;5376;5870;7768;8024;8402;8740;10910;12159	False;True;True;True;True;True;False;True;True;True;True;False;True;True	1151;1160;2331;2709;3519;3999;5406;5901;7818;8075;8453;8792;10976;12233	1638;1653;1654;3453;4020;5133;5134;5774;7861;8588;8589;8590;8591;8592;11342;11697;12231;12712;12713;12714;15670;15671;15672;15673;17527;17528	1619;1636;1637;3405;3970;5112;5113;5763;7829;8533;8534;11258;11609;12137;12607;12608;12609;15551;15552;15553;15554;17395;17396	1619;1637;3405;3970;5113;5763;7829;8534;11258;11609;12137;12609;15552;17396			-1;-1;-1;-1
17.9144	18.5432	18.3191	17.8016	17.4095	17.4649	+	C28_Control	3	3	3	7.7	7.7	7.7	45.518	0	17.584	40795000	3	1.46929	-0.700214	-3.16747	P13861;H7C1L0;P31323	P13861;H7C1L0	cAMP-dependent protein kinase type II-alpha regulatory subunit	PRKAR2A	993	3;3;1	3;3;1	3;3;1	sp|P13861|KAP2_HUMAN cAMP-dependent protein kinase type II-alpha regulatory subunit OS=Homo sapiens OX=9606 GN=PRKAR2A PE=1 SV=2;tr|H7C1L0|H7C1L0_HUMAN cAMP-dependent protein kinase type II-alpha regulatory subunit (Fragment) OS=Homo sapiens OX=9606 GN=PRK	3	3	3	3	404	404;200;418	By MS/MS	7.7	40795000	5771;5942;11032	True;True;True	5802;5974;11100	8439;8703;15832	8388;8641;15714	8388;8641;15714			-1;-1;-1
14.7411	15.5448	15.2284	14.3212	14.4507	14.4769	+	C28_Control	1	1	1	2.6	2.6	2.6	64.989	0.0047153	6.1254	4478900	1	1.46805	-0.75518	-3.16449	Q9BY44;F8WAE5	Q9BY44;F8WAE5	Eukaryotic translation initiation factor 2A;Eukaryotic translation initiation factor 2A, N-terminally processed	EIF2A	857	1;1	1;1	1;1	sp|Q9BY44|EIF2A_HUMAN Eukaryotic translation initiation factor 2A OS=Homo sapiens OX=9606 GN=EIF2A PE=1 SV=3;tr|F8WAE5|F8WAE5_HUMAN Eukaryotic translation initiation factor 2A OS=Homo sapiens OX=9606 GN=EIF2A PE=1 SV=1	2	1	1	1	585	585;580	By MS/MS	2.6	4478900	10703	TRUE	10769	15407	15291	15291			-1;-1
18.5149	18.0748	17.972	18.6856	18.8212	18.6902	+	C28_Control	6	6	6	8.1	8.1	8.1	102.9	0	58.392	134680000	6	1.46727	0.545063	3.16262	Q8N163;H0YB24;G3V119;E5RHJ4;A0A087X2B6	Q8N163;H0YB24;G3V119	Cell cycle and apoptosis regulator protein 2	CCAR2	2287	6;5;4;2;1	6;5;4;2;1	6;5;4;2;1	sp|Q8N163|CCAR2_HUMAN Cell cycle and apoptosis regulator protein 2 OS=Homo sapiens OX=9606 GN=CCAR2 PE=1 SV=2;tr|H0YB24|H0YB24_HUMAN Cell cycle and apoptosis regulator protein 2 (Fragment) OS=Homo sapiens OX=9606 GN=CCAR2 PE=1 SV=1;tr|G3V119|G3V119_HUMAN C	5	6	6	6	923	923;615;598;277;272	By MS/MS	8.1	134680000	308;2763;4352;4593;11352;12612	True;True;True;True;True;True	304;2771;4374;4616;11421;12688	421;4116;6326;6676;16291;18187	427;4068;6307;6646;16175;18032	427;4068;6307;6646;16175;18032			-1;-1;-1;-1;-1
14.1806	14.5768	14.4222	14.0956	13.7181	13.6375	+	C28_Control	2	2	0	13.8	13.8	0	17.963	0.0013489	10.76	3955300	1	1.46652	-0.576149	-3.16082	C9JAF7	C9JAF7	Synaptosomal-associated protein	SNAP29	563	2	2	0	tr|C9JAF7|C9JAF7_HUMAN Synaptosomal-associated protein 29 (Fragment) OS=Homo sapiens OX=9606 GN=SNAP29 PE=1 SV=1	1	1	1	0	160	160	By MS/MS	8.1	3955300	4730;11814	True;True	4753	6862	6831	6831			-1
19.226	19.0763	19.1089	19.3135	19.2714	19.4137	+	C28_Control	6	6	6	10.2	10.2	10.2	73.584	0	36.111	132650000	7	1.46474	0.195791	3.15655	Q15397	Q15397	Pumilio domain-containing protein KIAA0020	KIAA0020	2055	6	6	6	sp|Q15397|PUM3_HUMAN Pumilio homolog 3 OS=Homo sapiens OX=9606 GN=PUM3 PE=1 SV=3	1	6	6	6	648	648	By MS/MS	10.2	132650000	1987;3403;6132;7571;9412;12177	True;True;True;True;True;True	1987;3414;6164;7619;9467;12251	2962;4981;4982;9024;11061;13628;17554	2917;4958;4959;8955;10979;13516;17418	2917;4958;8955;10979;13516;17418			-1
20.6266	20.4546	20.5145	20.6557	20.765	20.7843	+	C28_Control	13	13	13	19.4	19.4	19.4	89.405	0	85.054	719510000	13	1.4638	0.203051	3.1543	P17480;E9PKP7;E9PLT2;E9PMM2	P17480;E9PKP7	Nucleolar transcription factor 1	UBTF	754	13;13;4;2	13;13;4;2	13;13;4;2	sp|P17480|UBF1_HUMAN Nucleolar transcription factor 1 OS=Homo sapiens OX=9606 GN=UBTF PE=1 SV=1;tr|E9PKP7|E9PKP7_HUMAN Nucleolar transcription factor 1 OS=Homo sapiens OX=9606 GN=UBTF PE=1 SV=1	4	13	13	13	764	764;745;194;149	By MS/MS	19.4	719510000	1170;2658;2716;4492;4589;6246;7757;8881;9478;9676;9983;11556;12736	True;True;True;True;True;True;True;True;True;True;True;True;True	1166;2665;2723;4514;4612;6278;7807;8934;9533;9731;10046;11626;12812	1662;3959;4042;6535;6672;9195;11329;12916;13718;13973;14384;16577;18357	1644;3912;3993;6507;6642;9125;11245;12804;13611;13866;14289;16459;18204	1644;3912;3993;6507;6642;9125;11245;12804;13611;13866;14289;16459;18204			-1;-1;-1;-1
17.7085	17.1546	17.2045	17.9459	17.9997	17.8466	+	C28_Control	2	2	2	7.3	7.3	7.3	59.38	0	22.375	32266000	3	1.46218	0.574881	3.15042	Q8WXA9	Q8WXA9	Splicing regulatory glutamine/lysine-rich protein 1	SREK1	2379	2	2	2	sp|Q8WXA9|SREK1_HUMAN Splicing regulatory glutamine/lysine-rich protein 1 OS=Homo sapiens OX=9606 GN=SREK1 PE=1 SV=1	1	2	2	2	508	508	By MS/MS	7.3	32266000	2894;6738	True;True	2903;6778	4293;9918	4248;9843;9844	4248;9843			-1
17.2172	16.9356	16.9059	17.3344	17.3499	17.5846	+	C28_Control	2	2	2	12.8	12.8	12.8	22.123	0	17.366	41648000	2	1.46212	0.403378	3.15028	P62745;P61586;P08134;C9JX21;Q5JR06;Q5JR07;E9PN11;C9JNR4;E9PQH6;Q5JR08;Q5JR05;U3KQA9;U3KQV3	P62745;P61586;P08134;C9JX21;Q5JR06;Q5JR07;E9PN11;C9JNR4;E9PQH6;Q5JR08;Q5JR05;U3KQA9;U3KQV3	Rho-related GTP-binding protein RhoB;Transforming protein RhoA;Rho-related GTP-binding protein RhoC	RHOB;RHOA;RHOC	1835	2;1;1;1;1;1;1;1;1;1;1;1;1	2;1;1;1;1;1;1;1;1;1;1;1;1	2;1;1;1;1;1;1;1;1;1;1;1;1	sp|P62745|RHOB_HUMAN Rho-related GTP-binding protein RhoB OS=Homo sapiens OX=9606 GN=RHOB PE=1 SV=1;sp|P61586|RHOA_HUMAN Transforming protein RhoA OS=Homo sapiens OX=9606 GN=RHOA PE=1 SV=1;sp|P08134|RHOC_HUMAN Rho-related GTP-binding protein RhoC OS=Homo s	13	2	2	2	196	196;193;193;187;91;127;129;138;169;188;199;248;271	By MS/MS	12.8	41648000	4202;9624	True;True	4223;9679	6104;13898	6099;13795	6099;13795			-1;-1;-1;-1;-1;-1;-1;-1;-1;-1;-1;-1;-1
17.7147	18.4387	18.4056	17.518	17.2576	17.4374	+	C28_Control	5	5	5	2.9	2.9	2.9	225.49	0	31.967	44742000	5	1.46196	-0.781981	-3.14988	Q14008;E9PQH5	Q14008	Cytoskeleton-associated protein 5	CKAP5	1994	5;2	5;2	5;2	sp|Q14008|CKAP5_HUMAN Cytoskeleton-associated protein 5 OS=Homo sapiens OX=9606 GN=CKAP5 PE=1 SV=3	2	5	5	5	2032	2032;151	By MS/MS	2.9	44742000	1776;4922;5377;7502;10811	True;True;True;True;True	1774;4944;5407;7550;10877	2643;7168;7862;10966;15540	2593;7136;7830;10884;15421	2593;7136;7830;10884;15421			-1;-1
14.8544	14.3999	14.5768	15.3353	14.9478	15.4478	+	C28_Control	1	1	1	11.2	11.2	11.2	14.116	0.0013146	8.9434	5473900	1	1.46171	0.63323	3.14931	Q5JTJ3	Q5JTJ3	Cytochrome c oxidase assembly factor 6 homolog	COA6	2126	1	1	1	sp|Q5JTJ3|COA6_HUMAN Cytochrome c oxidase assembly factor 6 homolog OS=Homo sapiens OX=9606 GN=COA6 PE=1 SV=1	1	1	1	1	125	125	By MS/MS	11.2	5473900	4391	TRUE	4413	6385	6360	6360			-1
13.9528	15.2689	14.8172	13.3265	13.3609	13.612	+	C28_Control	1	1	1	11.2	11.2	11.2	14.199	0	14.316	13772000	1	1.45953	-1.24648	-3.14409	Q9UI30;F5GYQ2;F5GX77	Q9UI30;F5GYQ2;F5GX77	Multifunctional methyltransferase subunit TRM112-like protein	TRMT112	789	1;1;1	1;1;1	1;1;1	sp|Q9UI30|TR112_HUMAN Multifunctional methyltransferase subunit TRM112-like protein OS=Homo sapiens OX=9606 GN=TRMT112 PE=1 SV=1;tr|F5GYQ2|F5GYQ2_HUMAN Multifunctional methyltransferase subunit TRM112-like protein OS=Homo sapiens OX=9606 GN=TRMT112 PE=1 SV	3	1	1	1	125	125;81;106	By MS/MS	11.2	13772000	5652	TRUE	5683	8256	8214	8214			-1;-1;-1
18.6184	18.2706	18.425	18.8615	18.9688	18.694	+	C28_Control	6	6	6	10.5	10.5	10.5	80.785	0	37.139	96862000	7	1.45733	0.403407	3.13881	Q13330;E7ESY4;H0Y4T7;H7C3F3;F8W9Y9	Q13330;E7ESY4;H0Y4T7	Metastasis-associated protein MTA1	MTA1	692	6;6;3;1;1	6;6;3;1;1	6;6;3;1;1	sp|Q13330|MTA1_HUMAN Metastasis-associated protein MTA1 OS=Homo sapiens OX=9606 GN=MTA1 PE=1 SV=2;tr|E7ESY4|E7ESY4_HUMAN Metastasis-associated protein MTA1 OS=Homo sapiens OX=9606 GN=MTA1 PE=1 SV=1;tr|H0Y4T7|H0Y4T7_HUMAN Metastasis-associated protein MTA1	5	6	6	6	715	715;703;511;55;255	By MS/MS	10.5	96862000	1962;2111;2116;7614;8074;12970	True;True;True;True;True;True	1962;2112;2117;7663;8125;13048	2927;3128;3134;11119;11770;11771;11772;18698	2883;3086;3092;11038;11679;11680;18549	2883;3086;3092;11038;11680;18549			-1;-1;-1;-1;-1
19.6576	19.3563	19.4217	19.7765	19.7343	19.8911	+	C28_Control	8	8	8	30.4	30.4	30.4	36.032	0	52.022	291970000	8	1.45528	0.322083	3.13391	P30519;A0A087WT44;I3L159;I3L1F5;I3L1Y2;I3L276;I3L4P8;A0A1B0GXH0;I3L463	P30519;A0A087WT44;I3L159;I3L1F5;I3L1Y2	Heme oxygenase 2	HMOX2	12	8;8;7;7;4;1;1;1;1	8;8;7;7;4;1;1;1;1	8;8;7;7;4;1;1;1;1	sp|P30519|HMOX2_HUMAN Heme oxygenase 2 OS=Homo sapiens OX=9606 GN=HMOX2 PE=1 SV=2;tr|A0A087WT44|A0A087WT44_HUMAN Heme oxygenase (biliverdin-producing) OS=Homo sapiens OX=9606 GN=HMOX2 PE=1 SV=1;tr|I3L159|I3L159_HUMAN Heme oxygenase (biliverdin-producing) (	9	8	8	8	316	316;370;229;238;110;110;130;131;132	By MS/MS	30.4	291970000	4114;6568;6921;8104;8581;8777;11348;12936	True;True;True;True;True;True;True;True	4130;6603;6965;8155;8635;8828;11417;13013	5958;9663;10196;11812;12504;12505;12764;16286;18636	5950;9592;10116;11718;12402;12663;16170;18484	5950;9592;10116;11718;12402;12663;16170;18484			-1;-1;-1;-1;-1;-1;-1;-1;-1
20.7672	20.4649	20.6774	20.8715	20.954	21.0353	+	C28_Control	19	19	18	13	13	12.3	218	0	156.89	714280000	27	1.45307	0.317083	3.12864	Q14839;A0A0C4DGG9;A0A2R8Y521;A0A2R8Y212;F5GWX5;A0A2R8YFD8;A0A2U3TZM0;A0A2R8YFK9;A0A2R8Y5J0;A0A2R8Y425;A0A2R8YDJ9;A0A2R8YD40;A0A2R8Y4X2;A0A2R8YDW2;A0A2R8YER1;A0A2R8Y8C1;A0A2R8Y445;A0A2R8Y7I0;A0A2R8Y5Z7;A0A2R8Y5M9;A0A2R8YE38;A0A2R8Y7M9;A0A2R8Y685;A0A2R8Y8B3;K7EMY3;Q8TDI0;A0A2R8Y7X1;F2Z2R5;F5H6N4;A0A2R8Y6G9	Q14839;A0A0C4DGG9;A0A2R8Y521;A0A2R8Y212;F5GWX5;A0A2R8YFD8;A0A2U3TZM0;A0A2R8YFK9;A0A2R8Y5J0;A0A2R8Y425;A0A2R8YDJ9;A0A2R8YD40;A0A2R8Y4X2;A0A2R8YDW2;A0A2R8YER1;A0A2R8Y8C1;A0A2R8Y445;A0A2R8Y7I0;A0A2R8Y5Z7	Chromodomain-helicase-DNA-binding protein 4	CHD4	177	19;19;19;19;19;19;19;19;19;19;18;18;16;16;12;12;12;10;10;9;8;8;7;5;2;2;2;1;1;1	19;19;19;19;19;19;19;19;19;19;18;18;16;16;12;12;12;10;10;9;8;8;7;5;2;2;2;1;1;1	18;18;18;18;18;18;18;18;18;18;17;17;15;15;11;11;11;9;9;8;7;8;7;5;1;1;2;1;1;1	sp|Q14839|CHD4_HUMAN Chromodomain-helicase-DNA-binding protein 4 OS=Homo sapiens OX=9606 GN=CHD4 PE=1 SV=2;tr|A0A0C4DGG9|A0A0C4DGG9_HUMAN DNA helicase OS=Homo sapiens OX=9606 GN=CHD4 PE=1 SV=1;tr|A0A2R8Y521|A0A2R8Y521_HUMAN DNA helicase OS=Homo sapiens OX=	30	19	19	18	1912	1912;1937;1920;1914;1905;1903;1902;1899;1892;1889;1554;1484;1262;1215;1645;1669;1671;605;1425;554;458;560;1377;1147;1060;1954;73;1225;354;103	By MS/MS	13	714280000	238;1143;3211;3404;3772;4452;5548;6187;6447;7165;7595;9085;9321;9451;9510;10165;10166;12622;12751	True;True;True;True;True;True;True;True;True;True;True;True;True;True;True;True;True;True;True	235;1138;3220;3415;3787;4474;5579;6219;6482;7211;7643;9139;9376;9506;9565;10229;10230;12698;12827	326;1621;4715;4983;5499;5500;6474;8107;9108;9109;9110;9490;10501;11089;13214;13508;13672;13673;13761;14611;14612;14613;18205;18206;18207;18375	332;1602;4679;4960;5484;5485;6449;8069;9041;9042;9043;9044;9431;10428;11007;13098;13393;13561;13562;13563;13649;14522;14523;14524;18050;18051;18223	332;1602;4679;4960;5485;6449;8069;9044;9431;10428;11007;13098;13393;13562;13649;14523;14524;18050;18223			-1;-1;-1;-1;-1;-1;-1;-1;-1;-1;-1;-1;-1;-1;-1;-1;-1;-1;-1;-1;-1;-1;-1;-1;-1;-1;-1;-1;-1;-1
18.7773	18.7439	18.6267	18.5441	18.4056	18.5643	+	C28_Control	4	4	3	11.9	11.9	9.6	33.24	0	34.263	105110000	5	1.45118	-0.211297	-3.12413	Q96QR8	Q96QR8	Transcriptional activator protein Pur-beta	PURB	2485	4	4	3	sp|Q96QR8|PURB_HUMAN Transcriptional activator protein Pur-beta OS=Homo sapiens OX=9606 GN=PURB PE=1 SV=3	1	4	4	3	312	312	By MS/MS	11.9	105110000	5141;6360;9782;9848	True;True;True;True	5167;6395;9839;9905	7502;7503;9372;14111;14205	7480;7481;9315;14011;14102	7480;9315;14011;14102			-1
18.5824	19.023	18.7733	18.4764	18.2595	18.1568	+	C28_Control	4	4	4	7.2	7.2	7.2	60.593	0	25.318	63229000	5	1.45108	-0.495315	-3.12389	Q9H3P7	Q9H3P7	Golgi resident protein GCP60	ACBD3	2611	4	4	4	sp|Q9H3P7|GCP60_HUMAN Golgi resident protein GCP60 OS=Homo sapiens OX=9606 GN=ACBD3 PE=1 SV=4	1	4	4	4	528	528	By MS/MS	7.2	63229000	507;2950;5023;6801	True;True;True;True	499;2959;5046;6845	686;4360;4361;7322;10024	688;4320;4321;7289;9954	688;4320;7289;9954			-1
15.0684	14.9857	14.7497	15.2689	15.4985	15.2284	+	C28_Control	3	3	3	8.1	8.1	8.1	65.653	0	45.427	20509000	3	1.4509	0.39736	3.12348	Q5BKZ1;A0A0A0MRN4	Q5BKZ1	DBIRD complex subunit ZNF326	ZNF326	2117	3;1	3;1	3;1	sp|Q5BKZ1|ZN326_HUMAN DBIRD complex subunit ZNF326 OS=Homo sapiens OX=9606 GN=ZNF326 PE=1 SV=2	2	3	3	3	582	582;493	By MS/MS	8.1	20509000	9088;9564;10654	True;True;True	9142;9619;10718	13218;13823;15335	13102;13712;15220	13102;13712;15220			-1;-1
[truncated: 2,312 more rows]
